# Supplementary material for: The tumor microenvironment shows a hierarchy of cell-cell interactions dominated by fibroblasts
Source: Nat Commun. 2023 Sep 19;14:5810. doi: 10.1038/s41467-023-41518-w (PMC10509226; doi:10.1038/s41467-023-41518-w)
Supplement: Supplementary file 4 — Supplementary Data 1 [file 41467_2023_41518_MOESM4_ESM.xlsx]

## Sheet: READ ME
Supplementary Data 1: Tables of interaction strengths between pairs of cells based on cumulative ligand-receptor interaction scores using CellChat (Jin et al., 2021) applied to scRNA-seq data from breast cancer patients (Pal et al., 2021). This worksheet contains two tabs. 1. Primary tumor samples 2. Normal samples.

## Sheet: tumor
	B_cells	B_Plasma	CAFs	Cancer/epithelial	Endothelial	Mast cells	Myeloid	pericytes	T/NK
B_cells	0	0	0	0	0.00792219	0	0.0699943	0	0
B_Plasma	0.0125682	0	0	0	0	0	0.0172998	0	0.00452109
CAFs	0.205773	0.018263	0.300446	0.121962	0.0582592	0.388938	0.460448	0.297681	0.2193
Cancer/epithelial	0.127656	0.0240583	0.004611	0.001537	0.0116873	0.0244018	0.129901	0.001537	0.0466652
Endothelial	0.0939996	0.0194001	0.0468178	0.0151627	0.0954892	0.0779057	0.175024	0.0597663	0.0459826
Mast cells	0.0524656	0.00866812	0	0	0	0.0103792	0.0509368	0	0.0134417
Myeloid	0.0423302	0.001537	0.0459057	0.0024339	0.0390716	0.044658	0.167511	0.0126696	0.0326386
pericytes	0.0417965	0	0.0759256	0.0276912	0.0175044	0.103528	0.120828	0.0838298	0.0522569
T/NK	0.0125682	0	0.00548828	0	0.015911	0	0.0188368	0.001537	0.00605809

## Sheet: normal
	Epithelial	Endothelial	Myoepithelial	Fibroblasts	Pericytes	T cells	Myeloid cells	B cells
Epithelial	0.0277096	0.08928	0.0497723	0.032639	0.0175461	0.0162652	0.187434	0.0467255
Endothelial	0.0509937	0.147286	0.0587629	0.0748406	0.0269548	0.046721	0.269931	0.068712
Myoepithelial	0.0912924	0.111775	0.121597	0.0517316	0.0278425	0.0448199	0.210751	0.0591725
Fibroblasts	0.168732	0.196885	0.213309	0.127391	0.0640877	0.114583	0.254184	0.0590844
Pericytes	0.133951	0.137875	0.18855	0.108544	0.0550819	0.0847081	0.228662	0.0650735
T cells	0	0.0469201	0	0.00438883	0	0.00378425	0.0715381	0
Myeloid cells	0.0243992	0.126937	0.00640941	0.0302654	0.00126142	0.00126142	0.0599287	0.00450743
B cells	0	0.00949577	0.00199782	0.00565025	0.00126142	0.00126142	0.0043835	0.00450743
