# Supplementary material for: The tumor microenvironment shows a hierarchy of cell-cell interactions dominated by fibroblasts
Source: Nat Commun. 2023 Sep 19;14:5810. doi: 10.1038/s41467-023-41518-w (PMC10509226; doi:10.1038/s41467-023-41518-w)
Supplement: Supplementary file 5 — Supplementary Data 2 [file 41467_2023_41518_MOESM5_ESM.xlsx]

## Sheet: READ ME
Supplementary Data 2. RNA-seq data of differentially expressed genes (DEGs) of macrophages mono-cultured (only) or co-cultured with fibroblasts in cancer CM vs DMEM. This file contains three sheets - 1. RNA-seq (DEGs) ;rld values. 2-3.Pathway analysis using Metascape.

## Sheet: Macrophages ALL DE
Symbol	BM_CO_CM_1.rld	BM_CO_CM_2.rld	BM_CO_CM_3.rld	BM_CO_CM_4.rld	BM_CO_DMEM_1.rld	BM_CO_DMEM_2.rld	BM_CO_DMEM_3.rld	BM_ONLY_DMEM_1.rld	BM_ONLY_DMEM_2.rld	BM_ONLY_DMEM_3.rld	BM_ONLY_CM_1.rld	BM_ONLY_CM_2.rld	BM_ONLY_CM_3.rld	BM_ONLY_CM_4.rld	cluster	baseMean	log2FoldChange	lfcSE	stat	pvalue	padj
0610009E02Rik	2.81337	2.94654	2.83761	2.86251	2.67485	2.87406	2.69848	2.75733	2.72899	2.85366	2.9884	3.11993	2.94801	3.07315	3	7.57724	-1.04907	0.39143	-2.68008	0.00736035	0.047891
1300002E11Rik	3.98795	3.96838	3.94441	4.08528	3.41708	3.58655	3.33471	3.46805	3.37914	3.43907	3.85722	3.69825	3.5127	3.43108	2	13.7913	-1.4115	0.348791	-4.04685	5.1911e-05	0.000828187
1600014C10Rik	7.3353	7.53473	7.87883	7.14567	7.01924	7.21155	7.26346	6.35787	6.19399	6.32308	7.64119	7.01302	8.11067	7.56164	1	166.335	-1.27821	0.30014	-4.25873	2.05588e-05	0.000379919
1700109H08Rik	2.40162	2.41409	2.69644	2.65091	2.38641	2.41374	2.33517	2.28376	2.46064	2.37472	2.45801	2.5218	2.45086	2.65915	3	5.78777	-1.11926	0.478569	-2.33877	0.0193471	0.0986387
2210408F21Rik	5.75905	5.73533	5.46737	5.55815	5.33675	5.32744	5.28115	5.24327	5.2603	5.19837	6.14436	6.0953	5.69163	5.70477	1	50.0556	-1.00984	0.204886	-4.92878	8.27432e-07	2.24578e-05
2610318N02Rik	4.46513	4.68568	4.3446	4.37449	4.55088	4.81789	4.65385	5.20027	4.70972	4.97433	4.32173	4.39411	4.45829	4.27731	4	25.4037	1.02341	0.278031	3.68091	0.000232402	0.00290266
2700099C18Rik	3.40032	3.28497	3.11607	3.11808	3.57813	3.69422	3.04202	3.96637	3.53647	3.76058	2.94602	2.93543	2.9407	2.88019	4	11.5422	2.51245	0.604994	4.15285	3.28365e-05	0.000563525
2810408I11Rik	2.605	2.77784	2.63952	2.72413	2.72267	2.77232	2.77735	2.91994	2.6888	3.03018	2.58119	2.53519	2.49606	2.543	4	6.71679	1.24696	0.463904	2.68797	0.00718876	0.047008
3010003L21Rik	2.54109	2.70211	2.67064	2.52904	2.6206	2.49115	2.82979	3.06432	3.4423	3.64628	2.78965	2.72678	2.70313	2.79076	4	8.48502	1.69406	0.568461	2.98008	0.00288176	0.0229999
4930579G24Rik	4.26702	4.43081	4.33113	4.33044	4.61786	4.50324	4.41687	5.352	4.83236	4.77968	4.10326	4.07079	4.15045	3.90524	4	24.2762	1.48995	0.363173	4.10259	4.08558e-05	0.000671813
4933404O12Rik	3.52854	3.54914	3.58088	3.53145	3.73856	3.72207	3.66177	3.90262	3.79939	3.87323	3.3633	3.439	3.23922	3.65666	4	12.723	1.11361	0.328136	3.39374	0.000689454	0.00714922
5033406O09Rik	3.49055	3.37418	3.38215	3.47801	3.85878	3.84819	3.91372	3.53988	3.14043	3.14872	3.13235	3.19522	3.20383	3.15691	6	11.9044	1.10733	0.359472	3.08042	0.00206706	0.0176344
6430706D22Rik	6.64391	6.83421	6.83801	6.72558	7.02133	6.91921	6.86864	7.78693	7.34908	7.37101	6.06354	6.37315	6.34805	6.50388	4	125.479	1.09411	0.254533	4.29849	1.71969e-05	0.000329678
A530064D06Rik	4.38089	4.44298	4.46708	4.69939	3.92349	3.80227	3.64296	3.49476	3.24111	3.46913	3.94457	3.80691	3.64842	3.83072	2	18.3165	-1.93556	0.327172	-5.91603	3.29807e-09	1.69062e-07
A930033H14Rik	3.32589	3.51215	3.222	3.61995	3.38542	3.02472	2.97675	3.16859	3.20627	2.98575	3.34351	3.09374	3.41397	3.63351	3	10.453	-1.25584	0.453501	-2.76922	0.00561914	0.0388789
AU022793	6.9879	7.1705	6.80279	7.22344	6.41737	6.38294	6.2073	5.75084	5.75456	5.65324	6.4202	6.68613	6.93761	6.84976	1	103.602	-1.44879	0.179352	-8.07793	6.58778e-16	1.0356e-13
Abcb1a	3.35195	3.46091	3.35045	3.33806	3.12561	3.05667	3.23678	3.22624	3.26257	3.14324	3.42399	3.50726	3.51202	3.39174	1	10.2637	-1.07174	0.328686	-3.26068	0.00111147	0.010545
Abcb1b	5.52459	5.27484	5.51077	5.38065	6.28303	6.13257	5.92454	6.49745	6.53825	6.3545	5.77702	5.96715	5.97207	6.028	4	66.6051	1.09016	0.166411	6.551	5.71539e-11	4.01098e-09
Abcb4	3.91818	4.14913	4.03713	4.21965	4.47643	4.41522	4.22722	4.86197	4.84298	4.88795	4.10921	4.16759	4.17841	4.22906	4	21.9021	1.32262	0.259509	5.09663	3.4576e-07	1.03203e-05
Abcg1	5.48554	5.67967	5.60193	6.02838	5.85	5.89471	5.76348	6.77954	7.35516	7.28815	5.6115	5.67129	5.66769	5.87189	4	82.4678	1.34888	0.327827	4.11462	3.87819e-05	0.000643997
Abhd14a	5.31292	5.25376	5.70186	5.01377	4.82078	4.8336	5.03307	4.22846	4.33483	4.36808	5.1954	4.89693	5.18625	5.22791	1	35.0335	-1.48196	0.289384	-5.12108	3.03792e-07	9.27902e-06
Abhd15	3.94295	3.71137	3.70336	3.91192	4.56446	4.32665	4.28616	4.61433	4.67413	4.62578	4.51883	4.38191	4.16893	4.49496	5	21.1457	1.21029	0.322362	3.75444	0.000173727	0.0022733
Abtb2	4.80289	4.56698	4.89911	4.79892	3.37472	3.39984	3.45362	3.09493	3.09902	3.18213	3.61248	3.64195	3.89659	3.61565	2	21.1818	-3.79736	0.429898	-8.83318	1.01742e-18	2.3068e-16
Ackr3	3.83648	3.81391	4.03834	3.43441	2.85736	2.89263	3.24165	2.67854	2.68099	2.66995	2.90385	3.12434	2.94115	2.98655	2	12.0174	-2.94625	0.564361	-5.22051	1.78429e-07	5.70102e-06
Acpp	2.96735	2.6804	2.31089	2.62084	2.28796	2.28016	2.25032	2.30446	2.3068	2.29628	2.93369	2.86322	2.71495	3.17676	3	7.31742	-4.91274	0.880222	-5.58126	2.38786e-08	9.54336e-07
Acvrl1	6.9943	6.90369	6.90424	6.65003	5.91755	6.12796	6.31812	5.7041	5.80771	5.49928	6.45808	6.356	6.51794	6.26088	1	88.5293	-1.23499	0.160649	-7.68749	1.50055e-14	2.0335e-12
Acy1	4.80008	4.53233	4.69043	4.57249	3.82373	3.59599	3.98311	3.63169	3.55993	3.49135	4.28211	4.2858	4.34864	4.15931	1	20.9569	-2.48648	0.320913	-7.74816	9.32338e-15	1.32437e-12
Ada	5.76991	6.20832	6.05444	5.55933	7.15589	6.91643	6.91849	7.26271	7.21803	7.38685	6.44291	6.84962	6.76711	6.655	4	114.763	1.35052	0.217758	6.20191	5.57819e-10	3.28834e-08
Adamtsl4	5.93203	5.76229	5.81231	6.26881	4.56348	4.65024	4.84022	4.15039	4.02973	4.1894	5.43158	5.5136	5.61796	5.12906	1	47.1757	-2.92865	0.293218	-9.98794	1.72114e-23	6.54587e-21
Adcy6	3.68204	3.50782	4.83829	3.96458	3.11664	3.27807	3.87166	2.72437	2.72765	2.81725	2.7468	2.9949	2.80388	2.94289	2	15.5972	-1.55481	0.657629	-2.36427	0.0180657	0.0943286
Adora2b	6.56798	6.70017	6.7774	6.64542	5.2737	5.66447	5.86241	4.73234	4.28141	4.09707	5.5725	5.39209	5.71479	5.38614	1	69.4837	-2.20338	0.329128	-6.6946	2.16268e-11	1.65571e-09
Aebp1	8.5029	8.2365	10.0321	8.68602	7.81694	7.17555	8.69115	4.45942	4.56928	4.45147	4.5086	4.733	5.27834	4.87734	2	350.409	-1.29069	0.528151	-2.4438	0.0145335	0.0807876
Ahr	6.31005	5.65776	6.0141	6.28362	5.14136	5.11264	4.68715	4.42013	4.25495	4.43665	5.13619	5.37771	4.85746	5.49761	1	49.1668	-2.10408	0.281195	-7.48263	7.28494e-14	8.58895e-12
Ahrr	6.19467	6.21459	5.58269	5.44709	4.77913	4.6737	4.55182	6.11883	6.35067	6.29791	7.44428	7.12035	7.16749	7.39297	3	101.653	-2.15293	0.308709	-6.97399	3.08076e-12	2.68645e-10
Aif1	7.61336	7.40833	7.27029	6.91364	9.73993	9.22865	9.33891	8.92627	9.3173	9.10628	9.9064	9.60495	9.53696	9.57776	5	613.585	1.40868	0.559948	2.51572	0.0118788	0.0694698
Akap7	5.15228	5.16619	5.14781	5.05726	4.71474	4.75674	4.58031	4.11444	4.19219	4.14538	5.12131	5.41809	4.50925	5.41655	1	32.6932	-1.7959	0.351746	-5.10567	3.29622e-07	9.88866e-06
Aloxe3	1.79232	1.85212	1.78163	1.74756	1.83134	1.75706	1.77776	2.32758	2.72159	2.89509	1.7477	1.83065	1.80084	1.76627	4	5.45053	3.52589	0.869618	4.05452	5.02365e-05	0.000805834
Angptl7	2.49263	2.57137	2.47801	2.48297	3.62853	2.97913	2.56528	2.69914	2.9219	3.02454	2.91459	2.57228	2.69559	2.69168	5	8.09724	2.29587	0.725938	3.16263	0.00156353	0.0141149
Ank	5.63973	5.81769	5.84017	5.37802	6.41604	6.73042	6.37005	7.39053	7.38206	7.25555	6.62659	6.45828	6.67791	6.3423	4	104.246	1.34718	0.168922	7.97514	1.5221e-15	2.30071e-13
Ankrd33b	4.88087	5.05509	4.71874	5.00082	4.21878	4.27673	4.28312	4.12664	4.16555	4.16809	4.48986	4.57039	4.74834	4.78161	1	25.4518	-1.56012	0.236683	-6.59159	4.3513e-11	3.14735e-09
Ankrd37	7.89156	7.83352	7.85699	7.51077	6.92381	7.08606	7.75774	4.70647	5.03078	4.69441	5.68004	6.00178	6.00672	5.62552	2	150.973	-1.38282	0.318126	-4.34676	1.38163e-05	0.000272855
Ankrd66	4.64067	4.38716	4.39946	4.27781	4.56493	4.39468	4.13603	4.03404	4.262	4.02818	4.86425	4.9356	4.99584	4.74486	3	24.3971	-1.0941	0.34657	-3.15693	0.0015944	0.0143386
Anln	4.27482	4.28015	4.23683	4.17152	4.3868	4.3236	4.49089	5.27183	4.61734	5.05191	3.43963	3.61634	3.43379	3.56852	4	23.7847	3.13404	0.697948	4.49036	7.11035e-06	0.00015242
Antxr1	3.18937	3.64408	4.91425	3.74171	3.00091	3.29237	3.99257	2.90669	2.96145	2.78913	3.09442	3.28293	3.33325	3.01223	2	15.5058	-1.73353	0.685488	-2.5289	0.011442	0.0677552
Anxa5	9.88297	9.94084	9.76682	10.0525	10.6635	10.5764	10.5313	11.1732	11.5114	11.4568	10.5435	10.5279	10.3867	10.6469	4	1677.59	1.02733	0.0997728	10.2967	7.29523e-25	3.18559e-22
Ap1s2	6.63855	6.53514	6.43006	6.4388	7.21645	7.38943	6.8692	7.49561	7.33971	7.52665	6.64861	6.62679	6.24611	6.67683	4	127.035	1.22234	0.162107	7.54036	4.68689e-14	5.69675e-12
Aplp1	4.89669	5.21431	6.5046	5.20177	4.38589	4.52527	5.39464	3.84145	3.71064	3.76368	4.2962	4.21818	4.48157	4.20132	2	38.1765	-1.64784	0.456683	-3.60829	0.000308227	0.00366727
Apobec1	10.2835	10.4455	10.2964	10.6326	11.4127	11.5371	11.304	11.7786	11.7685	11.8925	10.5234	10.7316	10.6993	10.8013	4	2337.43	1.40986	0.0996377	14.1499	1.87122e-45	5.51542e-42
Aqp9	6.42857	6.27917	6.53398	6.99237	4.18923	4.44842	4.45306	3.70039	3.65028	3.60808	4.66507	4.76878	4.46033	4.54938	2	61.8371	-3.90574	0.318939	-12.246	1.76385e-34	2.31064e-31
Arg2	7.81493	7.69664	7.92157	8.12966	7.37715	7.08873	6.86767	5.52614	5.65978	5.64128	8.82903	8.4105	8.38324	8.38473	1	250.05	-2.73744	0.527643	-5.18806	2.12497e-07	6.64546e-06
Arhgap18	6.18345	5.83566	5.71616	5.48208	6.50158	6.37562	6.39314	6.36826	6.6618	6.36979	5.82452	5.96797	5.5341	5.93044	4	72.5885	1.09478	0.192333	5.69214	1.25457e-08	5.35921e-07
Arhgap19	4.29163	4.58501	4.22791	4.17398	5.19387	4.91109	4.70919	5.34159	5.37106	5.31832	4.62985	4.54226	4.61055	4.39594	4	30.0762	1.65024	0.25137	6.56498	5.20388e-11	3.67388e-09
Arhgap25	7.15096	6.82753	6.72745	6.86739	7.1565	7.3127	6.97426	7.80303	8.17228	8.17401	6.78003	6.89115	7.07755	7.0942	4	166.597	1.02671	0.216034	4.75256	2.00861e-06	4.94396e-05
Arhgap33	4.1701	4.17406	4.30452	3.83475	4.42117	4.40799	4.27827	4.70587	4.49293	4.70541	3.79924	3.93436	3.92479	3.82081	4	20.185	1.47808	0.328047	4.50569	6.61583e-06	0.000142858
Arhgef39	4.82751	4.70283	4.5436	4.72558	5.55768	5.38797	5.25353	6.53152	6.22785	5.99397	3.96822	4.07398	4.05466	4.09642	4	48.0724	3.35201	0.500183	6.70158	2.06183e-11	1.58883e-09
Arl4c	9.05542	8.78832	8.68441	9.0887	8.33862	8.37432	8.32979	8.00622	8.35754	8.37715	9.42759	9.40979	9.09086	9.28875	1	471.229	-1.12823	0.154765	-7.28997	3.10018e-13	3.17836e-11
Arrdc4	8.08751	7.91716	8.00826	7.98813	7.14107	7.30271	7.17291	6.74503	7.18497	7.24557	7.73819	7.79049	7.54524	7.67082	1	199.155	-1.03925	0.131188	-7.92182	2.34065e-15	3.4932e-13
Arsb	6.16718	6.54802	6.29994	6.30883	7.52926	7.92067	7.66826	8.65712	8.30529	8.28418	5.88138	5.96394	5.8902	5.76569	4	193.465	2.99335	0.276012	10.845	2.10655e-27	1.7736e-24
Asf1b	5.79383	6.50548	5.76514	6.00725	6.74257	6.96941	6.82635	8.39812	7.31627	7.47315	5.76129	5.66874	5.68174	5.43337	4	127.31	2.39493	0.370962	6.456	1.07507e-10	7.20172e-09
Aspm	3.18137	3.31727	3.1433	3.32987	3.67075	3.54886	3.42978	4.643	4.05391	4.15327	2.9099	2.946	2.90581	3.02309	4	14.7055	3.76813	0.755761	4.98587	6.16834e-07	1.744e-05
Atad2	5.19138	5.42599	4.98491	5.28758	5.53114	5.3087	5.13362	6.21664	5.57722	5.8635	4.85225	4.96392	4.80807	4.84279	4	43.4334	1.19127	0.330779	3.60141	0.000316498	0.00375404
Atf5	8.33625	8.55967	9.37125	9.4125	8.16037	8.10881	8.20381	7.57394	7.26645	7.34983	8.68124	8.26865	8.4252	8.28666	1	366.28	-1.33746	0.218486	-6.12149	9.27063e-10	5.25484e-08
Atp5g2	3.79108	3.96406	3.84054	3.92734	4.41712	4.06412	4.19808	3.85725	4.15288	4.34625	3.90095	3.7342	3.83003	3.56364	4	16.5105	1.11419	0.315097	3.53602	0.000406199	0.00460932
Atp9a	5.96525	6.04869	6.24114	6.14887	5.30962	5.12239	5.52824	4.26459	4.27562	4.32784	4.88926	4.67339	4.97958	5.05868	2	48.8107	-1.4783	0.217264	-6.80417	1.01633e-11	8.26381e-10
Atrnl1	6.00642	6.00638	5.79852	6.15733	5.47335	5.57432	5.33402	4.57022	4.81099	4.72205	5.57857	5.66979	5.9448	5.85646	1	53.0633	-1.61393	0.252855	-6.38284	1.73832e-10	1.10783e-08
Aunip	2.8195	2.89556	2.91867	2.73498	3.07826	3.03977	3.05455	3.97644	3.31902	3.42167	2.58397	2.60887	2.58118	2.61434	4	9.8442	3.71842	0.821084	4.52868	5.93546e-06	0.000128875
Aurka	4.20341	4.72578	4.4915	4.32025	4.92502	4.89213	4.89907	6.09654	5.43657	5.52016	3.70052	4.01076	3.84625	3.91982	4	34.7717	2.9427	0.543112	5.41822	6.01962e-08	2.13769e-06
Aurkb	5.59498	6.18175	5.6626	5.33476	6.66501	6.68622	6.31546	7.65825	6.91451	7.15606	5.16718	5.20559	5.26755	5.10358	4	94.1179	2.51533	0.364738	6.89626	5.33878e-12	4.49602e-10
B4galt4	3.72259	3.7662	3.71714	3.72329	3.65669	4.02434	4.11103	3.81215	4.15941	4.2957	3.45117	3.47759	3.55253	3.71505	4	14.8618	1.32565	0.362042	3.66159	0.00025066	0.00309453
BC055324	3.85349	4.09556	3.74214	3.68601	4.20768	3.68135	4.02403	4.26378	4.04002	3.88246	3.47524	3.40081	3.70558	3.61178	4	15.2804	1.127	0.406863	2.76998	0.00560591	0.038833
Bach2os	2.18382	2.26765	2.10333	2.43548	2.32924	2.45319	2.53065	2.24563	2.42495	2.44158	2.07852	2.19128	2.30266	2.09181	4	5.07811	1.47621	0.62324	2.36861	0.017855	0.0933942
Bard1	2.88478	3.03243	2.78155	3.15368	3.17509	3.29091	3.05258	4.22607	3.45727	3.68054	2.77334	2.81151	2.95336	2.88206	4	11.1263	2.52	0.621895	4.05213	5.07535e-05	0.000811918
Bcl2a1b	7.22727	7.6004	7.30851	7.321	6.6218	7.0202	7.45024	5.57681	5.76199	5.36717	6.59586	7.39084	7.41694	7.58698	1	144.614	-1.60464	0.389181	-4.12312	3.7378e-05	0.000623319
Bdh2	2.96111	2.81988	2.97743	2.82787	3.03288	2.8232	2.97358	3.80939	3.26345	3.44359	2.69631	2.61981	2.69148	2.68875	4	9.3067	2.32279	0.632333	3.67336	0.000239384	0.00297401
Bex1	2.52744	2.41953	2.50373	2.42396	2.61518	2.52156	2.38723	4.1646	4.28206	4.08231	2.7253	2.53984	2.71555	2.46865	4	13.2878	3.98302	0.571193	6.97317	3.09888e-12	2.68645e-10
Birc5	5.4371	6.10181	5.6225	5.49295	6.96411	6.79688	6.53013	8.26368	7.42398	7.30506	4.43354	4.73337	4.55611	4.4905	4	121.107	4.08631	0.669389	6.10453	1.03101e-09	5.76096e-08
Blm	4.35517	4.41976	4.01337	4.22339	4.37483	4.20613	4.26761	4.82039	4.54608	4.31332	3.84457	3.85772	3.96458	3.92146	4	20.0098	1.04988	0.367815	2.85437	0.00431218	0.0315193
Blnk	6.66304	7.35212	6.79518	7.00463	8.27073	8.4293	7.79627	8.24842	8.48054	8.52618	7.56614	7.64516	7.68227	7.67698	4	243.989	1.44052	0.199799	7.20986	5.60092e-13	5.41269e-11
Bmp2k	5.90192	5.71112	5.594	5.70711	5.22419	5.00804	5.68794	4.86561	4.5851	4.67893	5.51508	5.4443	4.33049	5.84887	2	45.4809	-1.12643	0.401102	-2.80834	0.00497978	0.0352199
Bmyc	7.5246	7.59591	7.7867	7.17373	8.14944	8.11722	8.31753	7.83475	8.40785	8.05575	7.26756	7.31691	7.27922	7.1435	4	227.259	1.11552	0.161179	6.92099	4.48496e-12	3.83172e-10
Bnip3	8.81902	8.711	8.89268	9.09167	7.72335	8.07119	8.13436	6.33255	6.46	6.55381	7.03198	7.26186	6.7902	7.10795	2	287.785	-1.10882	0.146668	-7.56003	4.02972e-14	5.0543e-12
Brca1	3.23083	3.68702	3.26092	3.47376	3.79191	3.61313	3.36	4.41123	3.96444	3.92955	2.97667	3.07226	3.02463	3.14288	4	13.7017	2.7062	0.672448	4.02441	5.71193e-05	0.000894338
Brca2	3.4615	3.57114	3.51545	3.46714	3.53682	3.49669	3.51324	4.15614	3.62875	3.84888	3.25723	3.27995	3.16885	3.4757	4	12.4049	1.17859	0.431487	2.73147	0.00630523	0.0422654
Bst1	8.31179	8.20067	8.19767	8.58618	6.90501	7.2201	7.38757	5.99123	5.45722	5.90454	6.96129	6.91862	7.23762	7.0669	1	201.222	-1.8453	0.19131	-9.64556	5.13328e-22	1.72918e-19
Btg1	4.19936	3.6665	3.39633	3.73287	3.59874	3.65131	3.34756	3.07821	3.2019	3.17562	3.57578	3.55955	3.22777	3.72422	2	12.9642	-1.32198	0.453039	-2.91804	0.00352242	0.0270902
Bub1	2.73093	2.67659	2.42843	2.7891	2.6739	2.84664	2.64196	3.25459	2.91265	3.13768	2.38745	2.40568	2.38543	2.47143	4	7.33575	2.73837	0.817369	3.35022	0.000807469	0.0081058
C130050O18Rik	8.67393	8.64457	8.34338	8.06309	6.70992	7.0477	7.29249	6.64928	6.27246	6.24304	8.3415	8.13826	8.47073	8.08102	1	263.777	-2.42596	0.217133	-11.1727	5.54875e-29	5.94725e-26
C1rb	2.84714	2.67623	3.30424	3.20542	2.69026	2.7623	2.81064	2.61536	2.57912	2.52681	2.86928	2.78653	3.0398	2.97567	1	7.96102	-1.89651	0.527675	-3.59409	0.000325528	0.00383414
C1rl	3.24331	3.45584	3.38011	3.47215	3.26811	3.15624	3.22786	2.84704	2.8091	2.87189	3.23392	3.14738	3.0605	3.28623	1	9.74658	-1.34638	0.394455	-3.41327	0.00064188	0.00675694
Cacna1d	5.2251	5.75835	5.24816	5.23108	4.59958	5.01956	4.82333	4.5689	4.6062	4.49836	4.94724	5.19139	5.05206	5.27057	1	35.1444	-1.2846	0.242643	-5.2942	1.19541e-07	3.98133e-06
Cacna1f	3.24281	3.11433	3.21331	3.29878	3.79976	3.68596	3.43815	4.26626	4.07833	4.12719	3.69715	3.50744	3.53791	3.38959	4	13.8688	1.97808	0.366505	5.39715	6.77085e-08	2.38293e-06
Calhm6	3.09154	3.18176	3.07035	3.14623	3.51871	3.67562	3.19346	3.88823	4.167	3.93602	3.57002	3.51615	3.49814	3.57658	4	12.8131	1.64948	0.403475	4.08818	4.34765e-05	0.000711928
Car11	5.06824	4.95196	5.30244	5.39451	4.83612	4.79512	5.45236	4.15821	4.35762	4.1247	5.04615	5.2238	4.88194	4.83975	1	33.3356	-1.13125	0.371066	-3.04864	0.00229876	0.0191321
Cbx5	4.61777	4.96706	4.9478	5.11605	5.1993	5.16402	5.26638	5.78064	5.31945	5.51509	4.62498	4.96764	4.73542	4.95012	4	36.2737	1.08575	0.258408	4.20167	2.64952e-05	0.000467632
Ccdc112	2.53063	2.47453	2.43871	2.27142	2.54125	2.51743	2.39468	2.76161	2.79476	2.8771	2.44351	2.53975	2.47543	2.45569	4	6.10928	1.24104	0.470431	2.63809	0.00833756	0.0527926
Ccl2	10.385	10.6715	9.70668	10.9842	8.54262	8.69321	8.17308	7.47536	5.94497	6.97688	8.24012	8.33533	8.40509	8.62195	2	794.465	-2.43334	0.336011	-7.24184	4.42636e-13	4.38545e-11
Ccl5	3.96798	4.0034	3.91882	4.3118	5.1395	5.12192	4.55147	5.21954	5.30788	4.90492	4.25462	4.12867	4.32402	4.49049	4	27.8161	2.16613	0.323912	6.6874	2.27173e-11	1.72798e-09
Ccl6	13.8635	14.3782	14.006	14.1811	11.5761	11.985	12.3036	10.6836	10.9436	10.9848	12.3155	12.5223	12.9297	12.3832	1	9735.68	-2.55984	0.182294	-14.0424	8.57873e-45	2.02286e-41
Ccl7	8.52697	9.26804	8.27974	9.58066	7.16492	7.30506	7.09807	5.84987	4.92333	5.68919	6.71647	6.74749	6.91033	6.7019	2	291.468	-2.34115	0.30748	-7.61399	2.65762e-14	3.5206e-12
Ccna2	5.00767	4.95732	4.47157	4.67943	5.79203	5.72309	5.31135	7.19252	6.15809	6.34817	3.85212	4.08603	3.84003	3.97706	4	60.4981	4.33393	0.779675	5.55864	2.71881e-08	1.07566e-06
Ccnb1	4.36368	4.79	4.33843	4.21735	5.24074	5.17344	5.1686	6.40541	5.37065	5.60991	3.82641	3.79857	3.76185	4.00537	4	39.3902	3.44586	0.551944	6.24313	4.28905e-10	2.55393e-08
Ccnb2	5.64528	6.17496	5.16812	5.53809	7.00637	6.52091	6.3605	7.69237	7.07024	7.04225	4.37314	4.39523	4.35692	4.2906	4	98.7908	4.34971	0.78732	5.5247	3.30049e-08	1.26372e-06
Ccne1	5.25067	5.69739	5.60504	5.51058	5.34359	5.57214	5.68801	6.36028	5.49659	6.05182	5.0649	4.55788	4.63155	4.75074	4	48.849	1.36355	0.416596	3.27307	0.00106387	0.0102308
Ccnf	4.88194	4.81959	4.7831	4.48246	5.26949	5.24194	5.09127	6.26972	5.66958	5.8235	4.16266	4.23492	4.18914	4.15428	4	40.5297	2.53753	0.438302	5.78945	7.06187e-09	3.21465e-07
Ccr1	9.66499	9.30658	8.99714	9.55803	8.71995	8.48947	8.6439	6.71775	6.53029	6.66617	9.47979	9.4663	8.35965	9.44831	1	540.605	-2.41113	0.475131	-5.07467	3.88174e-07	1.14989e-05
Cd164	7.79041	7.26825	7.2403	7.69862	6.88414	7.13988	6.45935	6.23128	6.3324	6.48701	7.79071	7.62005	7.51739	8.06621	1	168.472	-1.58154	0.249384	-6.34178	2.27127e-10	1.41684e-08
Cd180	4.22103	4.05234	3.71129	4.1665	4.58454	4.25257	4.76829	5.26923	5.21232	5.35658	4.39274	4.30445	3.63655	4.46802	4	27.0249	1.91307	0.453424	4.21915	2.45223e-05	0.000440058
Cd2	5.17065	5.33236	5.45939	5.80644	4.03382	3.99644	4.10094	4.22793	4.23961	4.30318	5.38717	5.26295	5.3107	5.06319	1	36.7739	-3.00587	0.314122	-9.5691	1.07837e-21	3.34579e-19
Cd274	6.4122	6.41812	6.0312	6.69848	4.67561	5.17554	4.93279	5.73605	5.95998	5.79084	6.45258	6.02918	6.62694	6.30003	3	73.3122	-1.84845	0.349937	-5.28222	1.27625e-07	4.22668e-06
Cd300lf	8.23933	8.44423	7.94042	8.58559	7.0903	7.5159	7.33015	5.72434	5.49582	5.55703	7.81723	7.64104	7.36295	7.83759	1	224.089	-2.40876	0.323274	-7.45114	9.25383e-14	1.06963e-11
Cd300lg	2.63586	2.64818	2.39204	2.39977	2.54359	2.61894	2.61266	3.40325	3.10032	3.13973	2.44826	2.48765	2.39672	2.43633	4	7.52512	2.38295	0.651041	3.66021	0.000252004	0.00310603
Cd36	4.78293	4.95846	4.80761	5.61006	4.11418	4.5097	4.31648	6.5467	6.29441	6.79657	3.87815	4.21942	3.91882	4.19425	4	54.0438	2.39303	0.899408	2.66067	0.00779846	0.0500783
Cd40	4.25148	4.44645	4.57731	4.05009	4.57205	4.66261	5.08677	4.95327	5.19208	5.15475	4.12218	4.31362	4.3479	4.34048	4	26.5563	1.59621	0.296524	5.38309	7.32167e-08	2.55392e-06
Cd5l	2.93107	3.16666	2.98835	2.88394	4.29131	4.15831	4.48562	3.65615	3.28046	3.41308	2.99248	2.99682	2.82147	2.87028	4	14.6151	3.97742	0.528287	7.52889	5.11728e-14	6.09421e-12
Cd80	3.64151	3.3274	3.64124	3.90283	3.04604	2.86173	3.16912	2.81723	2.77271	2.84837	3.5347	3.18845	2.9729	3.52153	1	11.4163	-2.92486	0.5717	-5.11607	3.11965e-07	9.45519e-06
Cd83	5.53572	5.98339	5.58373	6.30699	6.93751	7.37315	6.93307	7.07983	7.54325	7.36875	6.46964	6.27123	6.16781	6.50779	4	114.019	1.73362	0.236541	7.32905	2.31786e-13	2.49194e-11
Cd86	5.62637	4.89286	5.0028	5.2267	4.36262	4.30954	4.23551	3.975	4.0601	3.94343	5.054	5.38684	5.04554	5.2854	1	33.509	-2.72139	0.312901	-8.69731	3.39833e-18	7.28478e-16
Cdc20	4.80739	5.05511	5.24453	4.71486	5.58038	5.3239	5.56811	6.59001	6.027	5.92271	4.20005	4.37059	4.09468	4.1844	4	48.4537	2.83808	0.494689	5.73709	9.63157e-09	4.23717e-07
Cdc25c	3.30663	3.50328	3.1926	3.25537	3.7522	3.48306	3.5516	4.70808	4.01523	4.31255	3.0137	2.99445	2.95297	3.13647	4	15.3187	3.32864	0.692693	4.80536	1.54473e-06	3.89153e-05
Cdc42ep2	6.21492	5.90293	6.48123	6.48805	5.52971	5.51018	5.78284	5.01062	5.26862	4.9113	5.93425	5.64329	6.04037	5.6672	1	60.8325	-1.36104	0.22536	-6.03939	1.54699e-09	8.36653e-08
Cdc45	4.27272	4.7188	4.61214	4.51845	4.6633	4.92083	4.97467	5.83753	5.26095	5.24126	3.88472	3.92339	4.00228	4.05068	4	31.2967	2.3637	0.477874	4.94629	7.56426e-07	2.07401e-05
Cdc7	2.7538	2.89808	2.78857	2.63525	2.87405	3.00035	2.66722	3.55207	3.13836	3.27201	2.63562	2.67564	2.75566	2.73928	4	8.30445	1.78022	0.540077	3.29623	0.000979926	0.00953245
Cdca2	3.9294	4.14065	4.08613	4.0062	4.5481	4.346	4.3402	5.70311	4.8775	4.97016	3.39075	3.51518	3.49619	3.59528	4	26.0442	3.34361	0.640274	5.22215	1.76858e-07	5.6662e-06
Cdca3	5.80363	6.26181	5.64797	5.71889	7.06347	6.64505	6.79985	8.11027	7.34009	7.32557	5.22216	4.97969	4.96794	4.78251	4	116.858	3.13035	0.444932	7.03556	1.98457e-12	1.81381e-10
Cdca5	4.45458	4.97684	4.75785	4.45858	5.41758	5.10906	5.08267	6.48467	5.78052	5.99241	4.2058	4.37965	4.19082	4.21206	4	43.6665	2.61432	0.44324	5.8982	3.67483e-09	1.81281e-07
Cdca7	2.42953	2.41108	2.39758	2.29736	2.34351	2.46092	2.35401	3.07742	2.57705	2.8156	2.15747	2.17303	2.20373	2.17648	4	6.13854	2.60478	0.791892	3.28932	0.00100431	0.00970563
Cdca8	6.75217	7.14286	6.82803	6.94244	7.13605	7.00064	7.28047	8.51774	7.66028	7.77423	6.04142	5.96776	6.35691	5.87287	4	157.748	1.76952	0.386192	4.58195	4.6065e-06	0.000103449
Cdh1	4.90612	4.31723	4.50234	4.43415	2.78522	2.68139	3.08616	2.62134	2.62558	2.60627	2.65011	2.7004	2.84455	2.71105	2	19.3841	-4.09386	0.629703	-6.50126	7.96501e-11	5.42818e-09
Cdkn1c	3.08762	2.95005	2.8716	2.95917	3.03671	2.80139	2.975	4.67275	4.91839	4.4464	2.95988	3.3223	3.10708	2.90732	4	17.7279	2.5239	0.670511	3.76414	0.000167124	0.00220972
Cdkn2c	5.08368	5.06644	5.16171	4.78232	5.69939	5.58372	5.26567	6.40603	5.71072	5.85949	5.27819	5.13615	4.86878	5.17339	4	46.5328	1.40495	0.261365	5.37542	7.64054e-08	2.64947e-06
Ceacam16	4.1256	3.87375	3.89332	3.70523	4.06484	3.81756	3.72406	4.83854	5.14187	5.34137	3.52962	3.55829	3.77047	3.6335	4	23.1268	2.04927	0.54961	3.72859	0.000192557	0.00246766
Cebpb	10.4185	10.4309	10.5904	10.2873	9.37859	9.81531	9.78932	8.73459	8.64629	8.707	10.3748	10.0033	10.3683	9.74148	1	1043.58	-1.50673	0.198728	-7.58185	3.40661e-14	4.41362e-12
Celsr3	4.43268	4.28727	4.30728	4.23003	3.81087	3.91038	3.71747	3.61965	3.62739	3.62298	4.02932	3.92068	4.25215	3.7454	1	17.1908	-1.48431	0.298031	-4.98038	6.34601e-07	1.78994e-05
Cenpa	6.94061	7.20014	7.08986	6.89126	8.02049	7.88372	7.5847	8.8144	8.50457	8.36538	7.13319	6.9487	6.94368	6.83148	4	224.078	1.7743	0.20728	8.55989	1.12976e-17	2.29652e-15
Cenpe	3.94675	4.37028	3.63906	3.90004	4.50379	4.33853	4.17281	5.14938	4.72091	4.65175	3.49498	3.67133	3.53551	3.68878	4	21.6403	2.43378	0.524191	4.64292	3.43521e-06	7.92587e-05
Cenph	4.33928	4.56968	4.21041	4.40364	4.89025	4.83436	4.64569	5.78762	4.9501	5.10829	3.87655	3.7643	3.57087	3.78085	4	29.2299	2.85339	0.575409	4.95889	7.08974e-07	1.95757e-05
Cenpi	2.7661	3.11226	2.87589	2.7613	3.09006	3.19431	3.01628	3.7523	3.01602	3.50544	2.66839	2.70155	2.75602	2.70885	4	9.26172	2.42395	0.607709	3.98867	6.64452e-05	0.00101739
Cenpl	4.91607	4.86076	4.75008	4.82252	5.14904	5.13016	4.86006	5.51446	5.16767	5.30061	4.73791	4.79989	4.43832	4.47331	4	32.2535	1.06083	0.263804	4.02126	5.78884e-05	0.000905178
Cenpm	4.49255	4.69945	4.29802	4.024	5.51305	5.16178	5.23692	6.39952	5.75781	5.75776	3.77389	3.93115	3.76287	3.7494	4	42.3773	3.91088	0.581471	6.72583	1.74597e-11	1.37233e-09
Cenpn	4.1956	4.49973	4.3743	4.16197	4.88591	4.78965	4.77875	5.73343	5.21438	5.07084	3.98283	3.84772	3.84575	3.80648	4	29.2561	2.60402	0.447037	5.82507	5.70895e-09	2.64994e-07
Cenpo	4.81555	4.79507	4.68856	4.77309	5.18277	5.1444	5.0644	5.50896	5.2684	5.17274	4.97384	4.57135	4.39405	4.92789	4	32.7167	1.06147	0.24637	4.30844	1.64412e-05	0.000318819
Cenpp	2.52643	2.95451	2.51221	2.76887	2.84827	2.89491	2.91074	3.34193	3.35548	3.04537	2.51746	2.54757	2.46575	2.49203	4	7.95399	2.90622	0.800191	3.63191	0.000281333	0.00340197
Cenps	4.56657	4.76195	4.52577	4.3676	4.7168	4.62613	4.69413	5.75079	4.92442	5.01453	4.57564	4.33793	4.35259	4.32529	4	28.8484	1.19717	0.357358	3.35007	0.000807918	0.0081058
Cenpu	2.30588	2.28376	2.14962	2.32732	2.38527	2.54945	2.24305	2.62772	2.45691	2.59509	2.39924	2.18887	2.20549	2.24864	4	5.33599	1.46672	0.534718	2.74298	0.00608851	0.0412549
Cep128	3.62962	3.65876	3.58886	3.74349	4.16328	4.04786	4.14365	4.85548	4.25587	4.68516	3.84546	4.03288	3.76686	3.98835	4	18.6271	1.80107	0.310528	5.80002	6.63074e-09	3.05377e-07
Cep55	3.4305	3.787	3.31936	3.56296	3.79012	4.1009	3.87055	4.4905	4.19497	4.34255	3.09013	3.12728	3.13866	3.13538	4	15.8242	3.60667	0.718779	5.01777	5.22734e-07	1.49952e-05
Cfb	3.61156	3.65501	4.42282	4.41905	3.90446	3.8166	4.25931	4.03041	3.7845	3.96034	4.79052	4.7303	5.4867	4.87228	3	24.7571	-1.40352	0.571031	-2.45786	0.0139766	0.0785807
Cfp	12.1132	12.014	12.0153	12.1097	12.0628	11.9773	11.7566	11.0038	11.0809	10.989	12.6051	12.4177	12.6324	12.2764	1	4312.46	-1.02853	0.252173	-4.07867	4.52948e-05	0.000738624
Chaf1a	5.49037	5.78792	5.64245	5.52336	5.76089	5.82149	5.84948	6.61434	6.21021	6.2449	5.11911	4.82188	4.97966	4.68572	4	57.4329	1.64192	0.371591	4.41863	9.93271e-06	0.000204732
Chaf1b	5.37305	5.72973	5.39684	5.52435	6.06255	6.22032	6.16109	7.03686	6.31213	6.5138	4.92995	5.00384	5.01726	4.85051	4	66.8685	2.17353	0.332614	6.53468	6.37464e-11	4.44716e-09
Chd7	3.26332	2.95606	2.96412	3.05917	2.7954	2.90564	2.93561	2.75834	2.79793	2.86745	2.93386	3.08966	3.13206	2.94687	1	8.13782	-1.05834	0.390904	-2.70743	0.00678072	0.0447869
Chpf	4.51236	4.47163	5.58561	4.95327	3.65024	3.83717	4.78996	3.29116	3.34952	3.40873	3.54243	3.34191	3.70151	3.42629	2	25.231	-1.2587	0.523091	-2.40627	0.0161164	0.0867635
Chst11	3.55913	3.81049	4.02719	3.59658	3.57642	3.9437	3.89656	3.6577	3.71525	3.49814	3.16416	3.21313	3.24415	3.22387	6	13.1611	1.08526	0.423589	2.56205	0.0104055	0.0625603
Chsy1	5.88515	5.74329	5.63903	5.56303	5.35948	5.32144	5.42448	4.55549	4.73088	4.76138	5.51255	5.29218	5.61332	5.45502	1	44.6334	-1.18342	0.234373	-5.04932	4.43375e-07	1.28754e-05
Chtf18	4.44173	4.4274	4.31587	4.44649	5.05168	4.81446	4.71603	5.69403	5.10457	5.23256	4.33694	4.18262	4.19724	3.95913	4	29.6012	1.9986	0.3458	5.77965	7.48577e-09	3.3686e-07
Cib2	7.13194	7.11634	7.22367	6.79246	6.82685	6.85633	6.88517	6.57032	6.65964	6.68565	8.06131	7.80437	7.91997	7.72563	3	161.365	-1.09279	0.235917	-4.63208	3.62009e-06	8.31986e-05
Cish	4.55635	4.58021	4.26123	4.33737	3.28846	3.49646	3.51273	3.31593	3.36682	3.20636	4.21737	3.99357	4.5538	4.15376	1	19.3787	-3.84328	0.453242	-8.47953	2.26109e-17	4.29971e-15
Cit	2.62962	2.88488	2.60772	2.71456	3.13539	2.75454	2.80376	3.51179	3.09453	3.17223	2.48964	2.68002	2.58198	2.51425	4	8.1303	2.48756	0.654196	3.80247	0.000143258	0.00193473
Cited4	2.35159	2.27336	2.49942	2.33683	2.62357	2.42369	2.47394	3.23413	3.70814	3.77013	2.27671	2.3746	2.27377	2.30833	4	9.45465	4.68314	0.793635	5.90087	3.61583e-09	1.7912e-07
Ckap2	3.82544	4.24208	3.88624	3.93533	4.65941	4.48135	4.34972	4.96474	4.63969	4.73594	3.54802	3.56448	3.53969	3.45143	4	21.5122	2.83217	0.500417	5.65962	1.51705e-08	6.34257e-07
Ckb	9.04268	9.27538	9.18058	8.83614	9.66851	9.92182	10.1128	10.8828	10.4742	10.3357	8.80311	8.96583	9.03932	8.7308	4	896.772	1.71515	0.210749	8.13838	4.00604e-16	6.55989e-14
Cks1b	6.29514	6.78825	6.48505	6.40745	7.06866	6.88365	6.89705	7.83684	7.16729	7.11849	5.52267	5.49241	5.58195	5.37563	4	114.667	2.0273	0.370256	5.4754	4.36516e-08	1.62351e-06
Cks2	2.44466	2.6531	2.4806	2.69371	2.52243	2.53965	2.52203	2.85455	2.70185	2.58844	2.29941	2.32411	2.25184	2.32961	4	6.02912	1.51792	0.638276	2.37815	0.0173996	0.0917039
Clcf1	2.64282	2.34693	3.15953	2.4636	1.91397	1.97151	2.16168	1.93717	1.93953	1.88085	1.8956	1.91351	1.95001	1.98931	2	6.39913	-2.44028	0.788622	-3.09436	0.00197238	0.016974
Clec10a	3.45139	3.56831	3.33986	3.18677	4.39826	3.69447	3.31779	3.61816	4.26972	3.8271	3.09391	3.1467	3.13485	3.21635	4	14.0378	2.43142	0.533973	4.55345	5.27738e-06	0.000115943
Clec12a	6.22709	5.8937	6.16385	6.49346	8.74597	8.31215	8.57574	9.28015	9.66386	9.60359	7.19593	7.66136	7.13611	7.19559	4	385.667	3.29045	0.207138	15.8853	8.00946e-57	4.72158e-53
Clec2d	8.12226	7.90812	7.98367	8.27105	8.27483	7.84377	7.41219	6.94279	7.02374	7.3252	8.23009	8.01481	8.72585	8.26062	1	261.157	-1.00585	0.279537	-3.59826	0.000320354	0.00379214
Clec2i	3.111	2.97296	2.76131	2.71166	2.86724	2.83979	2.82944	3.46506	3.59742	3.46612	2.61708	2.70865	2.56315	2.59357	4	9.13971	2.36096	0.757125	3.11833	0.0018188	0.0158842
Clec4b1	1.89457	1.8454	1.96442	1.8473	1.99462	1.85732	1.87633	2.78256	2.86947	2.75136	1.90313	1.93065	1.84565	1.86705	4	5.81823	4.04444	0.775416	5.21584	1.82988e-07	5.81516e-06
Clec4d	11.4466	11.1483	10.9375	11.7598	11.0945	10.6814	10.635	10.3528	10.4529	10.5525	11.928	11.7381	11.5471	11.1918	1	2434.37	-1.14267	0.215355	-5.306	1.12059e-07	3.74271e-06
Clec4n	11.5711	11.2745	11.1645	11.8397	10.1409	9.53367	9.26038	7.43124	7.88833	7.82505	11.9563	11.7317	11.3458	11.502	1	2425.24	-3.89099	0.526112	-7.39575	1.40607e-13	1.60912e-11
Clec7a	5.06791	4.7025	4.65628	5.3591	5.22574	5.14696	4.60404	6.55436	7.27616	7.67844	5.94845	5.86859	5.10073	6.03931	4	83.3991	1.26635	0.428118	2.95794	0.00309701	0.0243587
Clmp	6.01577	5.55003	5.84365	6.10459	6.20311	6.12017	5.67655	4.6428	4.86671	4.80203	6.3731	6.34961	6.17091	6.46996	1	66.0728	-1.33865	0.456855	-2.93015	0.00338798	0.0263426
Clspn	3.49702	3.5199	3.25306	3.42942	3.72693	3.70926	3.66641	4.66736	4.03256	4.13488	3.08025	3.06188	3.21848	3.13603	4	15.0029	2.83875	0.59995	4.73165	2.22705e-06	5.4373e-05
Cmpk2	3.97161	4.01559	3.78462	4.30748	4.19257	4.61044	4.1286	5.62639	4.92926	4.90717	4.28157	4.59927	4.36842	4.52208	4	26.1995	1.31458	0.368074	3.57151	0.000354924	0.0041025
Col12a1	3.8926	3.49385	5.57458	4.2202	3.4937	3.29065	3.99948	2.76297	2.70015	2.67809	2.728	2.86929	2.86215	2.79657	2	23.3334	-1.93509	0.745778	-2.59472	0.00946667	0.0584662
Col18a1	7.98304	8.20456	8.0007	8.38511	7.31404	7.39589	7.25972	7.91283	7.16274	7.56508	8.29294	8.52361	8.77645	8.33239	1	272.086	-1.26417	0.174795	-7.2323	4.74874e-13	4.62708e-11
Col4a5	2.08948	2.25738	2.58889	2.14153	2.27668	2.21031	2.40452	2.68519	2.39796	2.51744	2.14183	2.12062	2.04826	2.06595	4	5.32296	1.90188	0.778372	2.44341	0.0145492	0.0808368
Col5a3	3.44829	3.50564	4.67839	3.47724	2.74331	2.58177	2.75689	2.38985	2.45624	2.37879	2.41116	2.52933	2.47432	2.45697	2	13.684	-2.95914	0.682957	-4.33283	1.47202e-05	0.00028877
Col9a3	2.60668	2.38682	2.9263	2.75477	2.34499	2.37898	2.37551	2.49917	2.33205	2.28075	2.47061	2.39583	2.46323	2.50471	2	6.12111	-1.29746	0.529467	-2.45051	0.0142653	0.0797314
Cox4i2	3.34543	3.04845	4.18787	2.96204	2.50262	2.77231	3.0392	2.49075	2.44224	2.37605	2.40031	2.6331	2.56639	2.43555	2	10.6845	-1.78752	0.739946	-2.41574	0.0157031	0.0853179
Cpsf6	3.42685	3.06442	2.94917	3.04735	2.77548	2.92996	2.77714	2.77295	2.778	2.81944	3.04832	2.91622	2.63268	3.20778	3	8.44361	-1.24972	0.491714	-2.54156	0.0110359	0.0657884
Crabp1	2.77467	3.97342	4.18791	3.13482	2.15479	2.13914	2.13819	2.09205	2.16669	2.08009	2.11473	2.15383	2.11014	2.16201	2	15.9188	-3.41108	1.4523	-2.34874	0.018837	0.0967704
Creb5	6.56307	6.16582	6.19302	6.37295	5.56785	5.18192	5.41219	5.17284	5.07058	5.21627	5.48159	5.60105	5.4408	5.68139	2	58.0006	-1.25512	0.207402	-6.05162	1.43401e-09	7.82729e-08
Crem	5.04921	5.10944	4.78847	5.13441	4.86608	4.82187	4.82589	4.28389	4.10347	4.37392	5.07731	5.07908	4.85539	4.9454	1	30.1869	-1.14491	0.283275	-4.04168	5.30695e-05	0.000842112
Crtc3	7.45044	7.0612	7.19102	7.20456	6.5762	6.83514	6.86669	6.57593	6.69393	6.50527	7.56789	7.42298	7.40802	7.62501	1	143.922	-1.06696	0.159808	-6.67655	2.44634e-11	1.84887e-09
Csf2rb	10.5723	10.5811	10.0989	10.0844	9.19985	9.44227	9.26389	9.10204	9.56212	9.35395	10.8597	10.6583	10.8385	10.8817	1	1243.06	-1.70126	0.158272	-10.749	5.99384e-27	3.71934e-24
Csf2rb2	9.68261	9.92781	9.46259	9.52835	8.75392	8.89121	8.84443	8.34818	8.94599	8.80252	10.3829	10.2071	10.2036	10.4826	1	844.397	-1.65301	0.196013	-8.43317	3.36439e-17	6.19839e-15
Ctsc	7.55924	6.63596	6.87989	6.82523	6.40037	6.74559	6.01495	5.43771	5.22747	5.35559	6.18701	5.95436	6.26141	6.14847	1	94.3219	-1.21423	0.25308	-4.7978	1.60416e-06	4.0155e-05
Ctse	4.36762	4.06611	3.97923	4.1611	5.31594	5.4308	5.11565	5.30319	5.64265	5.47885	4.85727	4.82409	4.91292	4.80356	4	34.9301	2.1481	0.343773	6.2486	4.14141e-10	2.47854e-08
Ctsk	6.69796	7.42816	7.60875	7.98823	7.08279	6.04621	6.60437	6.8833	7.34544	7.61378	8.04646	7.67006	7.87332	7.57043	3	181.042	-1.0169	0.306021	-3.32296	0.00089067	0.00880218
Ctsl	6.38795	6.66832	6.56123	6.89033	5.18746	5.0584	4.95074	5.31184	5.27746	5.54818	5.37989	5.75252	5.21773	5.72665	2	66.5935	-1.48695	0.372457	-3.99228	6.54407e-05	0.00100331
Cx3cr1	5.9551	5.21082	5.3552	5.18517	6.63738	6.76283	7.23484	8.22652	7.38394	7.56452	4.61373	5.42021	4.45676	5.21542	4	124.607	3.51594	0.533362	6.59203	4.33851e-11	3.14735e-09
Cxcl1	6.48372	6.17572	6.25699	6.47256	4.99821	5.43671	4.95673	4.40302	4.52261	4.4312	5.67937	5.08528	6.21166	6.03919	1	61.3496	-2.616	0.322075	-8.12236	4.57216e-16	7.38435e-14
Cxcl10	3.36055	3.63495	3.33005	3.60956	3.99398	4.17587	4.29404	5.18977	4.56499	4.41555	3.64933	3.57106	3.38218	3.58976	4	19.7792	2.90865	0.430759	6.75237	1.45451e-11	1.15869e-09
Cxcl2	9.53804	8.88481	8.62239	8.82301	6.43204	7.3636	6.80133	5.88757	5.5908	5.41081	7.84599	6.96935	8.97733	8.73154	1	350.305	-3.63191	0.471999	-7.69474	1.41786e-14	1.94378e-12
Cxcl3	9.95176	9.32042	8.77868	8.78211	5.19253	5.144	4.05905	4.91572	4.32044	4.99349	5.93263	5.76965	6.47848	5.91008	2	350.816	-4.2945	0.834772	-5.14452	2.68205e-07	8.25622e-06
Cxcl5	6.58291	6.49728	6.37366	6.0064	3.99685	4.27817	4.25194	3.97503	3.9375	3.68413	5.0197	5.2531	5.28342	5.36183	1	56.9843	-4.35113	0.329386	-13.2098	7.70087e-40	1.29705e-36
Cyfip2	4.34167	4.61146	4.57805	4.77013	4.99325	5.02743	5.36138	5.37358	5.24787	5.55554	4.52726	4.84313	4.63832	4.82325	4	32.6664	1.39371	0.236342	5.89703	3.70105e-09	1.81814e-07
Cyp27a1	6.1787	6.18726	5.88276	5.69506	7.44914	7.11811	6.82506	6.84272	8.09175	7.84554	7.54804	7.29951	7.53849	7.36178	5	157.035	1.1774	0.322318	3.6529	0.000259293	0.00316466
Cystm1	5.36801	5.91004	5.77614	5.97676	4.17249	4.44202	4.39016	3.6418	3.83451	3.82331	3.64843	3.9779	3.83818	3.76954	2	37.9108	-1.54842	0.423329	-3.65771	0.000254475	0.00312222
Cyth1	9.07824	9.00895	8.98312	9.13123	8.2832	8.42439	8.66668	7.15388	7.57203	7.48924	8.92509	8.75347	9.1962	8.96828	1	432.041	-1.49566	0.231896	-6.4497	1.12072e-10	7.42317e-09
D17H6S56E-5	6.83234	7.17499	6.46414	6.84476	8.51714	8.27555	8.03632	9.22677	8.2881	8.41584	6.10871	6.13037	6.12938	6.19695	4	254.226	2.97765	0.309912	9.60803	7.39483e-22	2.42181e-19
D430020J02Rik	2.64939	2.44712	2.55291	2.49354	2.7237	2.76433	2.7688	3.07584	2.7518	2.76332	2.31672	2.33305	2.31491	2.45365	4	6.64237	2.56128	0.592271	4.32451	1.5287e-05	0.000297908
D5Ertd605e	3.20168	3.44574	3.16988	3.3351	3.83209	3.55807	3.5895	3.63425	3.60291	3.59303	3.26739	3.42655	3.29264	3.12474	4	11.3142	1.34635	0.338749	3.97447	7.05369e-05	0.00106347
Daglb	6.45743	6.81213	6.6381	6.69648	7.2679	7.11865	7.16977	8.02834	8.49441	8.49035	7.21745	7.12067	7.08182	6.91105	4	185.316	1.34872	0.191761	7.03334	2.01648e-12	1.8288e-10
Dcaf1	5.51284	5.46788	5.49667	5.32165	4.53725	4.67911	5.03715	4.75353	4.76828	4.66134	4.97359	5.00362	4.85381	5.15433	2	35.094	-1.02761	0.233115	-4.40814	1.04262e-05	0.000214156
Dclk2	2.44381	2.59473	2.66184	2.53115	2.8622	2.91412	2.71492	2.59583	2.60195	2.51524	2.45346	2.49654	2.56119	2.39893	6	6.32673	1.05935	0.429455	2.46674	0.0136349	0.0770638
Ddit4	7.14694	7.17959	7.48636	6.32739	4.95883	5.5453	6.1419	4.42104	4.51584	4.45528	6.71676	5.13121	6.25476	5.85041	1	94.1918	-2.9496	0.443734	-6.64724	2.98649e-11	2.21451e-09
Dennd4a	5.5785	5.98791	6.11833	5.99184	4.93189	5.08501	5.17109	4.93824	4.69451	4.99677	5.52313	5.47562	5.35135	5.65936	1	47.5053	-1.51339	0.206798	-7.31819	2.51347e-13	2.66971e-11
Depdc1b	2.26499	2.35428	2.31436	2.18784	2.46931	2.48314	2.42464	3.02428	2.58597	2.81587	2.13899	2.15429	2.1852	2.15769	4	6.03506	3.23646	0.751928	4.30421	1.6758e-05	0.000323897
Dhrs3	10.0062	10.2011	10.1415	9.69199	10.7316	10.9023	10.6709	10.7402	11.1681	11.0525	9.93191	10.1622	10.2889	9.7401	4	1462.2	1.13618	0.152055	7.47217	7.88804e-14	9.20792e-12
Diaph3	3.22426	3.41544	3.30438	3.29631	3.2655	3.43225	3.62916	4.33914	3.71517	3.84981	2.90657	2.99901	3.09244	3.00784	4	12.555	2.45535	0.620619	3.95628	7.6125e-05	0.00113466
Dio2	2.51661	2.48269	2.5838	2.54771	2.53305	2.44468	2.49393	3.84903	4.08253	4.01645	2.48836	2.66809	2.48338	2.74575	4	11.8035	3.158	0.624331	5.05822	4.23183e-07	1.23805e-05
Dip2c	4.88463	4.95487	4.42664	4.45006	3.98536	3.81935	4.17982	4.14502	4.03245	3.92945	3.94444	4.09706	4.16237	4.22823	2	21.1843	-1.02303	0.357118	-2.86467	0.00417444	0.030722
Dlgap5	4.73273	4.93802	4.35695	4.42091	5.30056	5.21673	5.22131	6.07487	5.58432	5.61962	4.01167	4.06618	3.85455	4.08781	4	38.0085	2.89985	0.484442	5.98596	2.15112e-09	1.13729e-07
Dmxl2	7.39173	7.05174	6.86491	7.0358	5.7473	6.00336	5.7829	5.56196	5.56141	5.8102	7.40622	7.13947	7.47873	7.64514	1	126.833	-2.48807	0.205056	-12.1336	7.00709e-34	8.26136e-31
Dna2	3.60133	3.48904	3.6172	3.49858	4.072	4.1756	3.92101	4.39632	4.54858	4.58563	3.61696	3.79568	3.70912	3.4916	4	17.2232	2.24335	0.304101	7.37699	1.6191e-13	1.80087e-11
Dnah2	2.16695	2.1865	2.06997	1.95974	1.9753	1.9691	1.94545	2.08288	2.04408	1.99048	2.93703	2.51266	2.43626	2.53377	3	5.68926	-3.54907	0.743987	-4.77033	1.83925e-06	4.55562e-05
Dnajc9	6.11323	6.32427	6.18046	6.29481	6.46616	6.79017	6.58758	7.48216	6.69285	6.9837	6.0823	5.99416	6.09181	5.90669	4	95.2448	1.21281	0.233682	5.19001	2.10287e-07	6.59383e-06
Dnm1	3.20436	3.45575	3.87874	3.92042	2.88169	2.85126	2.93541	2.52949	2.53179	2.52141	2.70927	2.70719	2.7026	2.65133	2	10.9771	-2.61103	0.534408	-4.88584	1.02991e-06	2.72256e-05
Dnmt3aos	2.4595	2.3609	2.4377	2.36491	2.54977	2.70994	2.43714	3.72055	4.07344	4.15877	2.43113	2.47592	2.42599	2.48555	4	11.996	5.02992	0.648021	7.76197	8.36218e-15	1.20232e-12
Dnmt3l	3.22847	3.11381	3.30347	3.20248	2.58332	2.45351	2.55437	2.5037	2.37134	2.56464	2.4839	2.58202	2.5257	2.53473	2	8.2005	-1.99491	0.553298	-3.60549	0.000311561	0.0036992
Dnph1	4.8864	5.31533	5.11282	4.88222	5.54915	5.5948	5.42317	6.19833	5.61696	5.84424	5.16712	5.29253	5.38066	5.18961	4	45.2501	1.09822	0.222187	4.94276	7.70246e-07	2.10213e-05
Dock4	4.24203	3.7973	3.88773	4.20341	3.45812	3.75959	3.82456	3.57218	3.4438	3.65645	3.84135	4.18979	3.79926	4.14296	1	15.6634	-1.36785	0.366438	-3.73283	0.000189343	0.00242911
Dpep3	4.44306	3.97007	3.98384	3.84583	3.54936	3.81678	3.80227	3.59568	4.10246	3.9172	3.93389	3.93059	4.53095	4.29267	3	17.2721	-1.04557	0.402399	-2.59835	0.00936735	0.0580048
Dscc1	2.71808	2.59116	2.61926	2.54787	3.1216	3.00848	2.84626	3.56714	3.16139	3.30608	2.64236	2.51859	2.54461	2.64689	4	8.5055	3.37571	0.551977	6.11567	9.61508e-10	5.42401e-08
Dsn1	2.66013	2.62587	2.56636	2.67197	3.01477	3.00607	2.83678	3.27244	2.9946	2.99505	2.5478	2.53075	2.58608	2.47658	4	7.49559	2.58172	0.488302	5.28713	1.24249e-07	4.12646e-06
Dtl	2.88487	3.09171	2.85441	3.00196	3.13136	3.41473	3.13132	3.76405	3.27055	3.32846	2.6608	2.68408	2.75376	2.68922	4	9.51722	2.9132	0.666088	4.37359	1.22218e-05	0.000244643
Dusp2	3.19867	3.32578	3.16954	3.07679	3.7277	3.57923	3.03662	4.02474	4.08737	4.08881	3.91957	3.28239	3.5283	3.56919	4	13.514	1.48514	0.542032	2.73995	0.00614479	0.0415605
Dusp6	8.19415	8.47856	7.46288	7.892	7.25969	7.52391	7.1706	6.77045	5.83883	6.07963	7.16144	6.96054	6.82351	7.5419	2	184.948	-1.20995	0.274788	-4.40322	1.06655e-05	0.000217658
E2f2	5.11133	5.02938	4.80229	5.1208	5.06063	4.98523	5.17747	6.03966	5.5098	5.39664	4.03025	4.07496	4.18607	4.03653	4	37.224	2.26368	0.540853	4.18539	2.84672e-05	0.000496491
E2f7	2.9179	3.27017	3.0294	3.14905	3.28988	3.24843	3.24656	4.21382	3.65357	3.59007	2.75196	2.78015	2.80085	2.78632	4	11.3803	3.34479	0.789934	4.23427	2.29293e-05	0.000418478
E2f8	3.88471	4.4686	3.90834	4.0853	4.96172	5.02079	4.59378	6.0859	5.11321	5.63051	4.19485	3.9809	4.2752	4.05592	4	33.551	2.67345	0.418184	6.39301	1.62653e-10	1.04222e-08
Ecm1	10.8144	10.6025	10.9419	11.6954	9.5425	9.09417	9.82399	8.50878	8.82616	8.91358	10.7069	10.6363	10.3236	10.4353	1	1448.64	-2.27269	0.222859	-10.1979	2.02622e-24	8.23762e-22
Ect2	3.43308	3.24982	3.14877	3.26126	3.47472	3.32098	3.33005	4.19163	3.5679	3.82376	2.929	2.96758	3.17953	2.91252	4	11.8592	2.12588	0.597435	3.55835	0.000373187	0.00428003
Efr3b	2.26889	2.31917	2.17503	2.18887	2.27469	2.14856	2.46033	2.97126	2.79873	3.05872	2.18912	2.27374	2.32	2.22203	4	6.29641	2.43701	0.675637	3.60698	0.000309777	0.00368172
Egfr	4.15979	4.13513	5.08458	4.29906	3.81099	3.50759	4.17839	3.27871	3.53073	3.62042	3.57987	3.58959	3.60578	3.658	2	18.6512	-1.06551	0.453202	-2.35108	0.0187192	0.0965016
Egln3	6.71484	6.43831	6.44329	6.4905	5.31188	5.3469	5.94039	3.92025	3.93046	3.77988	4.04306	4.72003	4.58932	4.36218	2	62.9019	-1.77976	0.329609	-5.39962	6.67808e-08	2.35732e-06
Egr2	3.32437	3.20776	3.28721	3.42241	3.33242	3.35152	3.26228	4.16533	4.43629	4.35516	3.56248	3.56045	3.72437	3.6634	4	14.7505	1.22255	0.367322	3.32829	0.00087382	0.00866455
Eldr	2.25428	2.16673	2.28259	2.1322	2.26926	2.2461	2.29907	2.64821	2.37195	2.33901	2.04608	2.01198	1.99817	2.01475	4	5.01571	2.28692	0.682802	3.34931	0.000810129	0.00811253
Emb	10.3362	9.89442	9.81659	9.73658	8.92526	9.04098	8.8847	8.91522	9.09803	8.93347	10.212	9.91827	9.93945	10.1388	1	842.072	-1.43033	0.130029	-11.0002	3.81493e-28	3.45985e-25
Eme1	3.49816	3.54869	3.56462	3.33402	4.03422	3.77018	3.92309	4.67592	3.8537	4.20652	3.14615	3.12931	3.14089	3.52819	4	15.6173	2.66138	0.558114	4.76852	1.85583e-06	4.58705e-05
Emilin2	11.7548	11.7993	11.8124	11.8257	10.5881	10.8838	10.9257	9.67024	8.98363	9.20553	10.8813	10.9294	11.3767	10.9852	1	2360.34	-1.84615	0.217598	-8.48422	2.17171e-17	4.26742e-15
Emp2	6.91222	6.57148	6.93911	6.44603	6.04823	5.77193	5.74459	5.44947	5.4161	5.20797	6.1068	5.85239	5.80535	5.8797	2	75.4613	-1.26973	0.190762	-6.65609	2.81216e-11	2.09844e-09
Epb41l3	3.79193	3.7777	4.29096	3.72762	3.24023	3.4201	3.43934	2.99875	2.95702	2.89748	3.28348	3.28662	3.27284	3.56084	2	13.1491	-2.1638	0.444277	-4.87038	1.11386e-06	2.91832e-05
Epha2	2.56615	3.05787	2.90294	2.49526	1.94636	2.17636	2.00003	1.91761	1.9713	1.91253	1.92759	1.94589	1.92554	1.94989	2	6.55253	-2.63345	0.76864	-3.42611	0.000612294	0.00650356
Eps8	6.55995	6.57562	6.20029	6.20528	5.81002	6.17969	5.86366	4.94081	4.92934	5.18692	5.62378	6.01995	5.93853	6.03853	1	66.7483	-1.23653	0.242217	-5.10505	3.30709e-07	9.89609e-06
Ercc6l	3.24106	3.23689	3.19655	3.09641	3.53144	3.26869	3.45602	4.10594	3.64136	3.85652	2.86503	3.01227	2.95937	3.07918	4	11.7154	2.45446	0.533413	4.60144	4.19586e-06	9.47685e-05
Erlec1	3.37778	3.17133	3.44159	3.37853	3.13029	3.05833	3.00396	2.90587	3.01465	2.98672	3.21457	3.12831	2.9307	3.37436	1	9.51077	-1.15318	0.390225	-2.95518	0.00312492	0.0245618
Espl1	4.15282	4.57584	4.08388	4.17572	4.99432	4.73881	4.87371	6.05897	5.56905	5.41137	3.80594	3.84766	3.97302	3.66904	4	34.1249	3.13233	0.529903	5.91114	3.39753e-09	1.71536e-07
Ets1	2.45512	2.53717	2.54896	2.51002	2.4871	2.46615	2.68181	2.80162	2.89976	2.7223	2.30827	2.27675	2.34864	2.33899	4	6.12688	1.83907	0.583055	3.1542	0.0016094	0.0144405
Eva1b	8.33231	8.09314	8.50565	8.36417	7.48566	7.11812	7.35894	6.30322	7.11057	6.8172	8.66839	8.22827	8.34415	8.31957	1	267.738	-1.90705	0.224855	-8.48121	2.22858e-17	4.29971e-15
Ezh2	5.03294	4.98774	4.74021	4.99094	5.3066	5.22824	5.17484	6.06894	5.67879	5.87252	4.51575	4.69159	4.86631	4.64998	4	40.3083	1.57806	0.308663	5.11258	3.17796e-07	9.58264e-06
F10	7.8766	7.63363	7.55716	7.49112	5.1324	5.19206	4.84568	5.83484	6.9685	7.05607	7.93593	7.44637	7.67379	7.61934	3	171.167	-2.99425	0.585239	-5.11629	3.11604e-07	9.45519e-06
F11r	5.1264	4.69134	5.18489	5.25946	4.47252	4.54647	4.74304	3.96914	3.7956	3.68203	4.23168	4.23474	4.32549	4.18287	2	26.9015	-1.25172	0.293003	-4.27201	1.93715e-05	0.000360669
F13a1	11.0721	11.2193	11.0068	10.4546	9.71108	10.526	10.4791	6.6422	6.22587	6.73071	8.60054	8.80325	8.81654	8.90954	1	1268.08	-2.22303	0.490353	-4.53352	5.80076e-06	0.00012665
F5	6.62719	6.74727	5.86945	6.35168	3.98381	4.17464	4.13207	3.47488	3.35172	3.4395	3.72629	4.19019	3.81823	4.01057	2	57.054	-3.84313	0.376007	-10.2209	1.59855e-24	6.73102e-22
F7	6.18872	6.47182	6.23565	5.96111	4.39067	4.34815	4.12925	5.22256	6.11371	6.15815	5.96347	5.78135	5.90319	5.89093	3	63.3185	-2.21245	0.784461	-2.82034	0.00479726	0.0341957
F830016B08Rik	2.77312	2.71761	2.67414	2.61047	2.6171	2.54815	2.52306	2.74964	2.46472	2.45452	3.03582	3.12661	2.96863	3.18298	3	7.55756	-2.00591	0.525342	-3.8183	0.000134375	0.00184291
F830208F22Rik	2.53931	2.34824	2.36922	2.35281	2.39285	2.42869	2.27658	2.2434	2.37726	2.36028	3.14438	2.97593	2.99512	2.86329	3	7.07159	-2.3632	0.646587	-3.65488	0.000257302	0.00314361
Fabp3	4.47557	4.73306	4.61765	4.72743	5.22942	5.26817	4.95698	5.6472	5.67667	5.72386	5.24511	5.30416	4.9581	5.36409	4	38.6872	1.01247	0.205632	4.92371	8.4917e-07	2.29459e-05
Fads2	4.84727	5.16462	5.24039	4.98879	6.14704	6.10338	6.04254	6.86164	6.22186	6.30288	4.91424	4.68489	4.62742	4.48214	4	60.5113	2.70412	0.315795	8.56288	1.10078e-17	2.27687e-15
Fam13a	2.97106	2.80708	2.62743	2.71023	2.45307	2.38424	2.41211	2.29314	2.25408	2.35553	2.35674	2.49944	2.30858	2.41142	2	6.36477	-1.53411	0.493559	-3.10826	0.0018819	0.0163145
Fam167b	3.60604	3.83086	3.6294	3.68486	4.20243	4.28709	4.13498	4.08259	4.15389	4.09298	3.87497	4.19886	3.86132	3.98635	5	16.3868	1.00122	0.314082	3.18778	0.00143371	0.0131136
Fam214a	4.17761	4.27676	4.40989	4.26455	4.75081	4.96807	4.67467	4.81435	5.43626	5.49646	4.10265	4.18256	4.38851	3.97077	4	28.1557	2.00609	0.334556	5.99629	2.01876e-09	1.07212e-07
Fam43a	5.35572	5.46067	5.46918	5.34785	5.20971	5.06196	5.09822	4.49715	4.93154	4.67729	6.15248	6.01362	6.27592	6.16351	1	51.0137	-1.69257	0.340831	-4.966	6.83486e-07	1.90233e-05
Fam72a	2.72286	2.86856	3.01688	2.91352	3.10764	3.03521	3.15206	3.48682	3.0921	3.37106	2.91417	2.98365	2.79119	2.85514	4	8.62643	1.60347	0.414677	3.86679	0.000110276	0.00154412
Fam83d	2.23011	2.19537	2.46417	2.24464	2.48236	2.4102	2.27013	3.08118	2.6621	2.54387	2.10252	2.11799	2.1008	2.12142	4	6.02864	3.28502	0.87497	3.75444	0.000173727	0.0022733
Fam83f	2.5444	2.44377	2.61159	2.87674	2.5591	2.60787	2.46712	3.68655	4.25354	4.1715	2.51273	2.55796	2.62342	2.56769	4	12.421	2.71013	0.906584	2.98938	0.00279542	0.0224663
Fam92a	2.63107	2.70536	2.79227	2.85077	3.00949	2.86684	2.93983	3.12336	2.89734	2.9347	2.67479	2.67967	2.66894	2.63776	4	7.2714	1.41764	0.407782	3.47645	0.000508092	0.00556212
Fanca	3.47645	3.78673	3.79395	3.42534	3.74722	4.06562	3.83525	4.37833	3.78822	4.02163	3.4261	3.41264	3.52426	3.32051	4	14.4492	1.61822	0.417343	3.87743	0.000105568	0.00148348
Fancd2	2.39769	2.79054	2.53266	2.38938	2.90832	2.56991	2.5794	3.55518	2.7861	3.32596	2.38968	2.35726	2.33406	2.36185	4	8.02702	3.4433	0.91245	3.77368	0.000160856	0.00214293
Fanci	2.39478	2.36717	2.29896	2.41487	2.61275	2.57957	2.38778	3.24733	2.69818	2.68065	2.18747	2.2041	2.18562	2.20778	4	6.49748	3.4217	0.843573	4.0562	4.98782e-05	0.000801177
Fblim1	6.00415	6.30103	6.10405	5.97278	4.67212	4.97051	5.13228	4.92591	5.00314	5.02102	5.35251	5.23947	5.40588	5.20528	2	49.0683	-1.44356	0.270749	-5.33173	9.72837e-08	3.31496e-06
Fbp1	3.2936	3.66923	3.48676	3.11097	3.75874	3.96303	3.77156	3.3732	3.79857	3.66287	3.42442	3.4778	3.47738	3.49685	5	12.4378	1.05983	0.421977	2.51159	0.0120189	0.0700461
Fbxl5	8.2426	7.89592	7.77738	8.03884	7.13588	7.15282	7.20417	6.34341	6.2158	6.53518	7.0227	6.87858	6.65618	7.07305	2	169.9	-1.05369	0.150091	-7.02033	2.21345e-12	1.97702e-10
Fbxo5	4.49838	4.80309	4.36937	4.69532	5.14397	5.17485	4.92199	5.87361	5.49635	5.67127	4.12131	4.2352	4.29077	4.21163	4	35.1515	2.25198	0.380899	5.91228	3.37404e-09	1.71536e-07
Fcgr2b	9.82983	10.4533	10.2312	10.3767	9.48372	9.91797	9.62902	7.53381	8.2469	7.98099	10.2483	10.244	10.2542	10.0155	1	996.803	-1.88453	0.346911	-5.43232	5.56249e-08	1.99337e-06
Fcor	7.468	7.06239	6.93673	6.80403	5.67158	5.39503	5.70774	5.36784	5.53648	5.56518	6.95445	6.78537	6.55283	6.30684	1	99.8756	-2.27537	0.21803	-10.4361	1.69705e-25	8.69921e-23
Fcrl1	3.01807	2.87658	2.86523	2.76093	3.4847	3.46148	3.24277	3.31917	3.13773	3.15064	3.09321	3.06011	2.98519	3.15787	5	9.29939	1.67927	0.48274	3.47863	0.000503989	0.00552609
Fcrls	8.2456	8.12527	7.98614	7.13693	11.5208	11.3476	11.3424	9.09623	9.35902	9.04999	9.16903	8.94306	8.84427	8.772	5	1189.21	2.7457	0.624217	4.39863	1.08935e-05	0.000221438
Fen1	5.90567	6.49836	6.11319	6.49476	6.8786	7.08414	6.62091	7.80647	7.0496	7.28488	5.84336	6.02745	5.92522	5.85468	4	110.935	1.69949	0.2856	5.9506	2.67156e-09	1.38148e-07
Fgd2	5.49929	5.17374	5.39516	5.0424	7.08392	6.88799	6.76439	6.78173	7.23227	6.93782	6.80547	6.88708	6.62772	6.65988	5	105.426	1.77001	0.381095	4.64454	3.40842e-06	7.87947e-05
Fgd4	3.76088	4.16451	4.02289	4.18145	4.442	4.32658	4.53976	4.66033	4.97102	5.06463	4.12598	4.38174	3.80985	4.06451	4	22.5128	1.58256	0.338129	4.68034	2.86403e-06	6.82159e-05
Fgfbp3	2.32674	2.44552	2.49028	2.29814	2.51856	2.49249	2.42082	2.61968	2.72629	2.66188	2.37929	2.51692	2.25254	2.28436	4	5.71145	1.30689	0.494017	2.64544	0.00815849	0.0520783
Fignl1	2.67489	2.75116	2.8478	3.03977	3.04285	3.10841	2.66058	3.61301	3.12103	3.31907	2.58008	2.55102	2.52688	2.55581	4	8.70197	3.01249	0.805552	3.73966	0.000184271	0.0023791
Fkbp5	5.18899	4.79888	4.89279	4.82201	4.70611	4.82237	4.88228	5.29402	4.54513	4.49847	3.9511	4.09105	4.16182	4.0133	6	28.0598	1.05128	0.44284	2.37394	0.0175994	0.0922619
Fmnl2	4.55449	3.85649	3.97978	4.46446	3.90152	3.64189	3.5792	3.29827	3.21811	3.45217	3.53949	3.6	3.37299	3.82225	2	16.1852	-1.40257	0.409357	-3.42628	0.000611911	0.00650356
Fmo2	2.36446	2.78604	3.2808	2.61362	1.91518	1.90714	2.13551	1.88424	1.88581	1.87873	1.89503	1.98692	1.89281	1.91896	2	6.88574	-3.18637	0.89361	-3.56572	0.000362853	0.00418921
Fn1	12.4292	12.8542	12.5905	11.6525	9.60683	10.3577	10.982	7.56516	7.25202	7.8411	6.6359	8.0248	8.13952	7.54641	2	3096.1	-1.29318	0.528819	-2.44541	0.0144688	0.0805035
Folr2	9.43132	9.75499	9.413	9.52043	9.30081	9.7674	10.1317	10.6474	10.2756	10.2282	8.76588	9.13865	9.28456	8.83798	4	878.381	1.12138	0.262681	4.26898	1.9637e-05	0.0003646
Fos	9.63068	9.35527	9.1277	9.40095	9.10642	9.84479	8.38719	8.09826	8.36632	7.74916	10.2597	9.06462	9.96473	9.91662	1	697.883	-1.25857	0.452335	-2.78239	0.00539609	0.0376227
Fosb	2.57983	2.67531	2.37541	2.43355	2.48623	2.64105	2.28306	2.29586	2.51006	2.34072	2.88954	2.41528	3.92886	3.94392	3	10.4616	-2.34452	0.987555	-2.37407	0.0175932	0.0922619
Fosl1	2.7518	2.78261	3.9506	2.92781	2.29444	2.40488	2.73398	2.18038	2.23871	2.22511	2.19452	2.22009	2.19161	2.50191	2	9.16058	-2.08287	0.847072	-2.45891	0.0139359	0.0784271
Fosl2	6.37048	5.99911	6.31059	6.45686	5.54458	5.55687	5.37951	4.77563	4.30263	4.64176	5.84953	5.79018	5.84489	6.23871	1	62.0022	-2.14259	0.313164	-6.84176	7.82242e-12	6.44939e-10
Foxm1	4.21317	4.57106	4.14113	4.06564	5.04706	4.94704	4.6446	6.05128	5.39099	5.30428	3.80816	3.84887	3.79688	3.98245	4	33.1517	2.97953	0.480353	6.2028	5.54691e-10	3.28633e-08
Fpr2	6.81811	5.74473	5.91629	6.33925	5.99551	5.75287	5.75722	4.66217	4.49376	4.64745	6.73682	6.13802	6.22846	6.23711	1	71.8222	-2.12011	0.451004	-4.70087	2.59051e-06	6.22039e-05
Furin	8.84318	9.00099	8.76004	8.87266	8.31505	8.17342	8.45619	7.70742	7.99966	7.88306	8.87373	8.75845	8.78971	8.94522	1	394.999	-1.07318	0.132834	-8.07911	6.52402e-16	1.0356e-13
Fzd1	3.44604	3.58543	4.20751	3.79362	3.467	3.34886	3.51291	3.05883	3.06343	3.00363	3.51967	3.03552	3.561	3.44569	2	12.559	-1.59544	0.476052	-3.35139	0.000804058	0.00808861
Gab1	6.84211	7.01477	6.75064	6.67454	6.63003	6.44253	6.46886	5.68892	6.2298	6.05803	7.35292	7.43772	7.18462	7.53665	1	121.167	-1.32143	0.271117	-4.87401	1.09355e-06	2.87556e-05
Galc	6.50827	6.73159	6.2003	6.47185	7.37037	7.65645	6.91119	7.45136	7.4337	7.88161	7.06113	6.95706	7.13777	7.26969	4	148.213	1.03575	0.210907	4.91093	9.06467e-07	2.43445e-05
Galnt12	3.65247	3.64288	3.37222	3.34752	3.89852	4.05036	3.8614	3.97017	3.77884	3.84961	3.42592	3.8654	3.61527	3.52049	4	13.7261	1.19034	0.350352	3.39757	0.000679876	0.0070873
Galnt9	3.86466	3.79889	3.93602	3.89288	3.87552	4.08661	4.30568	5.13704	5.5075	5.5227	4.07212	4.17507	4.11852	4.08227	4	26.9243	2.00089	0.343987	5.81677	5.99969e-09	2.77398e-07
Gbp7	4.31881	4.4786	3.97374	4.34571	4.05998	3.97746	3.82024	3.7153	3.68742	3.91935	4.55449	4.48745	4.51634	4.49773	1	19.7853	-1.68865	0.309365	-5.45844	4.80338e-08	1.76975e-06
Gbp8	3.24851	3.39918	3.141	3.34994	2.91227	2.79486	2.6066	2.8117	2.95014	2.8581	2.92194	2.95572	2.91326	2.97119	2	8.72254	-1.43833	0.499849	-2.87752	0.00400809	0.0298707
Gcat	4.37539	4.60823	4.35872	4.30109	5.02688	5.15286	4.71553	5.62128	4.94821	5.09111	4.42367	4.89112	4.95899	4.38187	4	30.4286	1.30032	0.321566	4.0437	5.26135e-05	0.000837523
Gchfr	4.05588	4.57614	4.43797	4.30206	5.39082	4.62637	5.08688	5.02388	5.49733	5.38591	4.5007	4.25261	4.15654	4.27792	4	30.4527	2.02665	0.328848	6.16288	7.14321e-10	4.12835e-08
Gclm	8.34672	8.60298	8.29234	9.03723	7.88395	7.64344	7.64416	8.57273	7.95346	7.84277	9.30561	8.4778	8.5388	8.63464	3	358.728	-1.06253	0.236026	-4.50176	6.73936e-06	0.000144995
Gcnt2	4.99044	4.97717	4.69818	4.80227	3.89134	4.21708	4.62791	3.26322	3.37261	3.39171	3.64622	3.41304	3.63405	3.77453	2	23.3489	-1.40356	0.377864	-3.71445	0.000203644	0.00259563
Gda	8.55009	8.237	7.95395	8.26782	6.84685	7.05969	7.12634	6.04333	5.61379	6.16035	6.78236	7.39994	6.42068	7.58429	1	195.359	-1.86152	0.259161	-7.18288	6.8259e-13	6.43819e-11
Gdf1	2.71951	2.60845	2.46147	2.52716	2.49063	2.33425	2.3316	2.28543	2.28874	2.27386	2.4246	2.44502	2.21898	2.54654	2	5.76357	-1.16634	0.492741	-2.36705	0.0179306	0.0937062
Gdf3	4.76299	5.64684	4.80823	5.37978	6.42006	6.20863	5.93499	7.39864	7.12379	7.44737	5.89617	5.98407	5.72801	5.48491	4	91.1332	2.14618	0.315705	6.79805	1.06046e-11	8.56358e-10
Gen1	3.05697	3.25317	3.14773	3.01288	3.40577	3.29347	3.21749	3.87391	3.51869	3.68323	3.05396	3.07375	2.87637	3.13615	4	10.5602	1.82066	0.44801	4.06388	4.82631e-05	0.000779482
Gfra4	5.36024	5.53848	5.24548	5.10311	5.04365	5.0778	5.31739	4.43214	4.29335	4.07811	5.07113	5.18851	5.23536	4.95363	1	35.6726	-1.21899	0.340315	-3.58195	0.000341036	0.00398891
Ggta1	8.56179	8.68767	8.38905	8.31563	7.60241	7.87657	7.73444	7.56428	7.52766	7.62843	8.36139	8.32591	8.61762	8.5725	1	301.598	-1.18967	0.12041	-9.88018	5.0744e-23	1.8696e-20
Gins1	4.20603	4.56385	4.24188	4.37526	4.76359	4.64843	4.86904	5.54625	4.5983	4.94111	4.26734	4.19497	3.95472	3.99657	4	26.3621	1.7511	0.376419	4.65201	3.28721e-06	7.64421e-05
Gins2	6.17933	6.54781	6.54054	6.2602	6.74658	6.70805	6.76339	7.80221	6.99851	7.18195	5.90412	5.55221	5.83169	5.72057	4	107.446	1.64062	0.32735	5.01182	5.39183e-07	1.5318e-05
Gm13710	3.66392	3.66455	3.70331	3.67331	4.67599	4.36855	4.20297	4.48999	4.806	4.81025	4.77784	4.53136	4.55479	4.30691	5	22.6822	1.69264	0.468137	3.61569	0.00029955	0.00358912
Gm15050	4.17573	3.86782	3.79612	3.93036	3.4236	3.51803	3.67485	3.34456	3.31498	3.28873	3.68344	3.59303	3.66948	3.95449	1	13.9289	-1.56078	0.34153	-4.56995	4.87833e-06	0.000108725
Gm16861	2.29115	2.64247	2.47226	2.29404	2.63745	2.5306	2.72422	2.51899	2.63867	2.65278	2.52655	2.37054	2.33361	2.42934	4	5.84051	1.20978	0.51229	2.36152	0.0182002	0.0946956
Gm20544	4.9023	4.56921	4.4354	4.43314	3.84348	4.06145	4.0637	3.79266	3.58775	3.847	4.06925	4.20643	4.18092	4.02783	1	20.091	-1.46805	0.29285	-5.01299	5.3592e-07	1.52621e-05
Gm3219	4.15409	4.12746	4.61159	4.17199	3.87395	4.562	3.8988	3.95637	4.02411	3.86174	4.75556	5.15927	4.12969	4.43553	3	22.2524	-1.16023	0.458096	-2.53271	0.0113183	0.0671581
Gm5150	5.14219	4.88305	4.90973	4.66906	3.95954	4.11937	4.05848	4.14813	4.15991	4.20146	4.28213	4.39948	4.47549	4.15112	2	23.9548	-1.33326	0.322824	-4.12998	3.62787e-05	0.000610165
Gpat3	5.02618	5.20319	5.18903	5.21952	4.23799	4.44057	4.67568	4.03194	3.79227	3.93165	3.92151	4.34196	4.12298	4.33671	2	27.2465	-1.2475	0.277103	-4.50193	6.7338e-06	0.000144995
Gpc1	5.76982	5.90918	6.05248	5.63581	4.7601	4.92893	5.13898	5.23549	5.22071	5.42993	5.58667	5.38294	5.43677	5.71441	1	47.1989	-1.10814	0.263222	-4.2099	2.55483e-05	0.000455696
Gpr141	4.53796	4.23559	3.85132	4.27864	3.69189	3.60688	3.68298	3.83103	3.81061	3.87666	4.62128	4.66914	3.34782	5.10838	3	21.4116	-2.015	0.570562	-3.53161	0.000413043	0.00466901
Gpr155	4.48152	4.67151	4.40913	4.5049	5.09437	4.88361	4.75739	4.96529	5.26368	5.11328	4.77549	4.46734	4.73561	4.59464	4	28.5343	1.00258	0.226691	4.42267	9.7488e-06	0.000201293
Gpr162	4.78581	4.36725	4.75902	4.47205	6.92596	6.09834	5.08484	5.5112	6.49762	6.10061	6.37995	6.15387	6.1096	6.25129	5	69.476	1.98051	0.688775	2.87541	0.00403503	0.0299956
Gpr183	3.45523	3.10388	3.12544	3.07015	3.65179	3.45121	3.33262	3.65106	3.53729	3.46638	3.25921	3.45623	3.34535	3.3623	4	10.8676	1.03485	0.365573	2.83077	0.00464357	0.0334439
Gpr65	5.38008	5.01894	5.03383	5.01268	6.37024	5.81233	6.05788	6.43602	6.49637	6.74272	6.09224	6.27828	5.54111	6.04721	5	69.1546	1.42185	0.273053	5.20724	1.91675e-07	6.04238e-06
Gpr68	2.44575	2.4337	2.43132	2.48618	2.68652	2.39846	2.48478	3.04643	3.51104	3.30532	2.6992	2.635	2.76231	2.64761	4	7.94106	1.9749	0.514619	3.8376	0.000124243	0.00171719
Gpr85	3.75157	3.90113	3.52489	3.57102	4.10921	4.20389	3.99207	4.36439	4.11592	4.19033	3.77568	3.85182	3.59898	3.87505	4	16.0336	1.36917	0.305929	4.47545	7.62504e-06	0.000161689
Gprc5c	2.49652	2.57527	2.48167	2.66751	2.87158	2.44784	2.56902	2.89099	3.58648	3.36817	2.74738	2.78094	2.48297	2.84334	4	8.22484	1.63514	0.674958	2.42258	0.0154108	0.0841058
Gpx3	7.2042	7.55104	8.62175	7.11428	8.59838	8.0882	8.27135	8.0736	8.80795	8.7247	7.59292	7.11143	7.3631	7.11218	4	277.597	1.29996	0.330716	3.93073	8.46888e-05	0.00124035
Grap	5.47219	5.37423	4.90704	4.98704	6.105	5.88598	5.84781	5.90002	5.92103	5.92228	4.80453	5.49643	5.34482	5.19736	4	50.2892	1.36268	0.239752	5.6837	1.31809e-08	5.56998e-07
Grem2	2.92912	3.18473	4.45194	3.36373	2.27432	2.54113	2.7406	2.22018	2.223	2.21021	2.2394	2.27347	2.23547	2.28075	2	11.9843	-2.54927	0.870053	-2.93001	0.00338946	0.0263426
Gsdme	5.58719	5.05066	5.04281	4.61603	4.59705	4.71012	4.69032	5.17307	4.94614	5.00601	5.47202	5.68964	5.76022	5.60554	3	39.4949	-1.12359	0.263808	-4.25913	2.05222e-05	0.000379838
Gtse1	4.73137	4.7996	4.67925	4.8227	5.21936	5.37939	4.98773	5.99964	5.32125	5.4027	4.0696	3.9666	4.05692	3.98459	4	35.8603	2.59675	0.476955	5.44443	5.19721e-08	1.88539e-06
Gys1	7.90088	7.85488	8.07242	8.01165	6.98149	7.10778	7.21979	6.36759	6.00889	5.9449	6.44989	6.58762	6.77041	6.73459	2	160.851	-1.06975	0.145665	-7.34392	2.07428e-13	2.28559e-11
H1f10	3.61388	3.64359	4.28111	3.69283	3.99003	3.71411	4.0971	4.80999	4.41863	4.75331	3.83244	3.65732	3.85018	3.81514	4	18.8274	1.43237	0.44081	3.2494	0.00115649	0.0108803
H1f2	3.42963	3.75724	3.32263	3.50196	3.09009	3.06815	3.39924	3.14936	3.31058	3.09454	3.79748	3.3562	2.94071	3.55943	3	11.1106	-1.23067	0.526572	-2.33713	0.0194325	0.0988391
H2-Ab1	8.83128	8.30747	8.88743	8.76886	8.32939	7.57394	8.06221	9.7272	11.659	11.3075	13.1678	12.4569	12.3706	12.5904	3	3684.5	-1.5158	0.32499	-4.66415	3.09895e-06	7.24934e-05
H2-DMb1	5.24493	4.54461	4.63843	4.60989	4.64283	4.52522	4.29832	5.64958	7.30476	7.06875	8.22997	7.66126	7.95293	7.78601	3	153.38	-1.24146	0.371133	-3.34506	0.00082264	0.0082264
H2ax	6.89106	7.4145	7.29408	7.15896	7.94903	7.8628	7.5677	9.15275	8.28648	8.44386	6.84193	6.82797	6.96708	6.63054	4	234.883	1.82405	0.29855	6.10969	9.98256e-10	5.6045e-08
Hal	8.98048	10.0112	9.49788	9.81578	8.86624	9.10422	9.02776	8.90722	8.80386	8.87227	9.94956	10.0233	10.1736	10.1927	1	782.474	-1.26669	0.200273	-6.32483	2.5351e-10	1.5731e-08
Hat1	6.68604	6.90916	6.31048	6.8389	7.24045	6.80165	7.0436	7.7216	7.31275	7.48139	6.61855	6.61126	5.9825	6.38409	4	127.787	1.11866	0.255436	4.37942	1.18997e-05	0.000239415
Haus5	5.34116	5.33956	5.13924	5.22742	5.63987	5.57278	5.59147	6.10419	5.80041	5.76012	5.22927	4.95895	5.43428	4.99177	4	46.0789	1.04928	0.215624	4.86623	1.13746e-06	2.96695e-05
Haus8	5.03755	5.33033	5.31465	5.16161	5.5288	5.48278	5.61106	6.06767	6.0016	5.70707	5.1826	5.16869	5.12223	5.15379	4	45.6432	1.10389	0.203106	5.43507	5.47737e-08	1.97487e-06
Hcn2	2.32126	2.36985	2.35669	2.34188	2.48	2.37568	2.42462	2.53753	2.5926	2.48707	2.30582	2.20911	2.22509	2.15936	4	5.31645	1.46729	0.48671	3.01471	0.00257221	0.0210488
Hebp2	4.96593	5.12277	5.63423	5.37317	5.51995	5.32458	5.80613	5.11161	5.2293	5.22244	4.74301	4.34836	4.30396	4.37173	6	38.6182	1.15727	0.323369	3.5788	0.000345177	0.00402138
Helz2	6.89823	6.91749	6.92372	7.09567	5.52187	5.9517	6.34866	6.92812	6.05704	6.08327	6.44029	6.71575	7.30876	6.78672	3	106.322	-1.12467	0.309159	-3.63785	0.000274926	0.00334507
Hexb	8.39537	8.55113	8.22944	8.06145	8.82041	9.32833	9.29103	9.61731	9.80067	9.40246	8.7196	8.66377	8.51447	8.76833	4	522.451	1.23605	0.14657	8.43315	3.36469e-17	6.19839e-15
Hif1a	7.81505	7.51991	7.75908	7.95365	7.19335	7.12804	7.18918	6.31509	6.08244	6.22925	7.37596	7.52889	7.46733	8.00049	1	176.83	-1.52957	0.236337	-6.47199	9.67237e-11	6.51641e-09
Hilpda	8.10179	8.02949	8.06216	7.82277	5.75569	5.71162	6.08361	5.40336	5.24345	5.11277	6.10343	5.97541	6.31377	5.94605	2	147.238	-2.40732	0.258597	-9.30913	1.28887e-20	3.45357e-18
Hirip3	4.70482	4.89918	4.93909	4.76512	5.43505	5.15876	5.34835	6.05037	5.25245	5.54188	4.55288	4.82218	4.83861	4.69483	4	37.7745	1.51998	0.274665	5.53395	3.13095e-08	1.21707e-06
Hmga2-ps1	7.34385	6.97382	7.08932	7.15133	7.57351	7.82713	7.56506	8.2028	8.01663	8.01837	7.08011	7.18586	7.22755	7.21368	4	189.553	1.06465	0.134773	7.8996	2.79792e-15	4.12344e-13
Hmgb3	2.86976	3.09253	2.98241	2.94661	3.16105	3.20349	3.15101	4.16004	3.70157	3.54676	2.85761	2.73275	2.75445	2.73879	4	11.0319	2.96633	0.665847	4.45497	8.39052e-06	0.000176336
Hmgn3	3.88907	3.77459	4.22544	4.05295	4.25271	3.80394	4.12562	5.07182	4.74404	4.6768	4.0245	4.11805	4.26975	3.90424	4	21.0303	1.14117	0.370049	3.08383	0.00204355	0.017459
Hmmr	4.5071	4.86982	3.98159	4.2421	5.03555	4.71457	4.53658	6.21319	5.12471	5.55657	3.59653	3.60536	3.64418	3.62023	4	35.0662	4.14969	0.9475	4.37963	1.18883e-05	0.000239415
Hotairm1	6.29954	6.08859	6.02184	6.23157	5.73372	5.68723	5.91016	5.18371	5.40617	5.10629	6.37659	6.26128	6.44427	6.23906	1	67.0274	-1.34423	0.239213	-5.61938	1.91641e-08	7.84531e-07
Hp	7.15402	6.8338	7.02828	6.74477	6.23123	6.16787	6.34139	4.73238	5.26057	5.15747	8.33447	7.72716	7.68507	7.63609	1	152.675	-2.78329	0.582842	-4.77538	1.79366e-06	4.46144e-05
Hpgd	3.05395	2.90383	3.36689	3.02062	3.57561	3.44667	3.25129	4.08148	4.55804	4.6686	2.96733	2.96056	2.8455	2.9714	4	15.7929	3.70502	0.684915	5.40946	6.32159e-08	2.23819e-06
Hrob	3.20869	3.24618	3.10243	3.02925	3.15523	2.948	3.32791	3.70861	3.63971	3.4512	2.72433	2.74876	2.77065	2.75414	4	10.0578	2.75806	0.762085	3.61911	0.000295623	0.00355291
Hyal1	8.50337	8.78743	8.75483	8.98422	8.02378	8.14808	8.10825	6.91183	6.8946	6.81588	7.62987	7.79596	7.52839	7.72573	1	290.074	-1.06864	0.120189	-8.89126	6.04199e-19	1.39677e-16
Icam2	4.11694	3.83659	3.66563	4.06259	4.00094	3.91844	4.05849	4.95171	4.55467	4.64954	3.97814	4.13702	3.90301	4.06004	4	19.663	1.09763	0.345294	3.17883	0.00147872	0.0134315
Ier3	11.0247	10.8681	10.9493	10.8903	9.81522	10.2525	10.0848	7.90207	8.20782	8.1188	11.2862	10.4933	11.0763	10.6009	1	1577.49	-2.48699	0.447269	-5.5604	2.69158e-08	1.06848e-06
Ifit3b	2.51818	2.59534	2.50387	2.64402	2.54023	2.52773	2.62303	3.51366	3.2196	3.104	2.72507	2.79581	2.85745	2.90039	4	7.98826	1.17339	0.485885	2.41495	0.0157372	0.0854245
Ifitm1	11.5134	10.2819	9.20076	7.5042	6.45068	6.4198	6.38289	5.85052	6.20267	6.12862	10.4695	10.2743	9.99402	10.076	1	1070.24	-5.91191	0.555551	-10.6415	1.90985e-26	1.07225e-23
Ifitm2	12.3979	12.0308	12.0635	11.5209	11.7747	11.6578	11.8846	10.6295	10.9038	10.8596	12.9076	12.5071	12.9476	12.5671	1	4605.77	-1.41987	0.320492	-4.43028	9.41089e-06	0.000196032
Ifitm5	5.26134	4.67126	4.88834	4.35436	4.59288	4.63903	4.71256	4.06688	4.07637	4.03331	5.12534	4.91351	5.11435	4.78654	1	28.62	-1.45362	0.394909	-3.6809	0.000232409	0.00290266
Ifitm6	10.7218	10.1186	9.53929	8.95136	8.9192	8.79748	9.0515	7.5029	7.52549	7.39218	9.11149	9.74437	9.60692	9.08399	1	711.672	-2.10908	0.320469	-6.58122	4.66591e-11	3.34713e-09
Igf1	5.33796	5.44348	5.40534	5.40149	6.7825	6.79966	6.2932	6.87882	6.86192	6.9407	6.61586	6.43224	6.53977	6.8462	5	94.2119	1.3772	0.297848	4.62382	3.76744e-06	8.60816e-05
Igfbp6	5.16053	4.8465	6.64097	4.49852	4.8785	4.80074	5.86842	3.71053	3.76945	3.6298	4.41298	4.36709	4.70315	4.07006	2	41.7496	-1.51172	0.578837	-2.61165	0.00901068	0.056269
Igsf3	4.04374	3.90802	4.34181	4.4897	3.30789	3.22533	3.53736	3.14002	3.18795	3.0354	3.22595	3.30586	3.21683	3.42402	2	15.1724	-1.89911	0.420029	-4.52138	6.14385e-06	0.000133154
Il1b	8.39369	6.76666	7.56919	8.60252	8.15972	8.16128	7.84357	5.46284	5.63971	5.65343	10.1557	8.78762	8.94508	9.06589	1	415.222	-2.40199	0.852886	-2.81631	0.00485794	0.0345239
Il1r1	3.4766	3.81605	4.64645	3.97532	3.73223	3.49508	4.15353	3.14564	3.27706	3.0419	3.54296	3.57462	3.56307	3.50737	2	15.3567	-1.34138	0.541158	-2.47872	0.0131855	0.0752092
Il1r2	3.63556	3.24919	3.09721	2.95029	2.81841	2.80318	2.88373	2.75932	2.81743	2.74862	4.35918	3.88438	4.03099	4.22618	3	14.7028	-5.28913	0.788412	-6.70858	1.96529e-11	1.52439e-09
Il1rl2	4.12899	4.47507	4.48281	4.49732	3.76238	3.88538	3.79258	3.66034	3.70214	3.69701	4.24916	4.22419	4.27307	4.33878	1	18.7805	-1.93149	0.27581	-7.00299	2.50551e-12	2.22105e-10
Il1rn	7.74486	7.15474	7.1226	8.43934	6.05421	6.08117	5.97804	6.15364	6.07391	5.77313	6.54559	6.16759	6.17865	6.42344	2	131.616	-1.5305	0.358087	-4.27412	1.91896e-05	0.00035932
Il4ra	3.67022	3.25212	3.26395	3.40095	3.07594	3.00247	3.48394	2.7248	2.81327	2.71839	3.14293	3.15996	3.09893	3.13534	1	10.0032	-1.72787	0.55475	-3.11468	0.00184148	0.0160466
Incenp	7.22663	7.36635	6.98753	7.26951	7.91791	7.72478	7.65638	8.57765	7.90785	8.24569	7.25999	7.39846	7.33827	7.19028	4	209.18	1.11936	0.171519	6.52613	6.74907e-11	4.68068e-09
Inka1	4.59887	4.57684	4.7605	4.39691	5.40169	5.3211	5.26729	5.78244	5.97215	5.84388	4.99166	4.95546	5.50083	4.96287	4	41.5031	1.56331	0.237569	6.58045	4.69014e-11	3.34713e-09
Iqgap3	7.10748	6.94786	6.63434	6.29839	7.22459	7.26549	6.94904	7.65937	7.47135	7.40265	5.73977	5.74438	6.28386	5.94863	4	128.994	1.57407	0.3254	4.83732	1.316e-06	3.36565e-05
Irak1bp1	3.95059	4.03678	4.27723	4.33203	4.12918	4.27206	4.33061	4.3317	4.39759	4.66431	3.77662	3.74275	3.61494	3.80674	4	18.7959	1.31284	0.390034	3.36597	0.000762758	0.00774584
Irf4	3.08965	2.98624	2.98467	2.84304	3.15711	3.0293	3.10982	3.70623	4.15374	4.09914	3.34094	3.24941	3.3596	3.26807	4	12.1443	1.78384	0.386819	4.61158	3.99629e-06	9.09579e-05
Irf7	9.36134	9.01588	8.97246	10.1063	8.87647	8.97886	8.76372	10.5043	9.937	9.62105	10.7073	11.034	11.2521	10.9902	3	1252.96	-1.02392	0.24803	-4.12822	3.65577e-05	0.000612237
Itga1	2.68611	2.19461	2.24292	2.13129	1.83039	1.82472	1.80311	1.80889	1.80996	1.80515	1.96471	2.20615	1.95976	2.22235	1	5.13947	-5.72069	0.988893	-5.78495	7.25352e-09	3.27659e-07
Itga4	5.5036	6.096	5.79807	5.99907	6.85176	6.9151	6.54841	7.41877	7.38649	7.43064	6.88663	6.94018	6.60503	7.27871	5	120.67	1.10655	0.229192	4.82806	1.37869e-06	3.50838e-05
Itga6	5.16788	5.3138	5.2835	4.97378	6.48982	6.34053	5.95769	6.16206	5.96092	5.81925	5.02557	5.30316	5.18286	5.50191	4	56.1807	1.69748	0.229737	7.38881	1.48149e-13	1.6635e-11
Itgax	4.68132	4.24036	4.24769	4.59125	4.87286	5.15389	4.47222	7.45435	8.0487	8.08735	4.87907	4.86782	4.41754	4.30751	4	114.548	3.22876	0.627187	5.148	2.63276e-07	8.12573e-06
Itgb3	2.99316	3.09406	3.65118	3.17229	3.23288	3.15772	3.38204	3.56584	3.54037	3.34177	2.77075	2.96166	2.76811	2.86077	4	10.1531	1.89747	0.686142	2.76542	0.00568493	0.039288
Itprip	6.77957	6.50261	6.74725	6.42518	5.45046	5.57184	5.89943	5.68416	5.38441	5.4637	5.82802	5.79958	6.04927	5.96298	2	71.0301	-1.19038	0.212339	-5.60605	2.06994e-08	8.41538e-07
Jaml	8.23715	7.96289	7.27971	7.08424	6.28203	6.21325	6.26137	6.55887	7.70662	7.1189	9.54755	9.35648	8.62453	9.4524	3	357.791	-2.61214	0.30146	-8.66497	4.51637e-18	9.50858e-16
Jcad	2.5402	2.68005	2.7548	2.8754	2.34018	2.37404	2.46006	2.28588	2.40042	2.27642	2.34745	2.33928	2.45795	2.49919	2	6.05406	-1.40209	0.488929	-2.86767	0.00413501	0.0305192
Kazald1	3.36337	3.39705	3.39397	3.43707	2.9811	2.91226	2.9467	2.97473	3.08036	3.10751	3.43829	3.27996	3.32122	3.08951	1	9.78217	-1.66082	0.383003	-4.3363	1.44902e-05	0.000285208
Kcne3	2.5843	2.55476	2.61888	2.76753	2.74337	2.7142	2.73267	2.74815	2.9537	2.88728	2.5217	2.46278	2.55555	2.62346	4	6.58038	1.25026	0.440945	2.83541	0.00457664	0.0331164
Kcnj2	4.28995	4.24371	4.53507	4.25908	4.78638	4.63686	4.78678	5.61584	5.76205	5.71279	4.84295	4.78227	4.87989	4.75966	4	34.4094	1.53212	0.201727	7.59503	3.07726e-14	4.0312e-12
Kdm6b	6.42828	6.4182	6.62891	6.37947	5.66192	5.45473	5.81138	4.99786	5.39374	5.45807	6.33232	6.23147	6.39177	6.26806	1	72.0709	-1.63536	0.185601	-8.81117	1.2385e-18	2.70405e-16
Kdr	5.94933	6.14209	5.95009	5.6092	5.29554	5.74232	5.80355	5.69471	5.58083	5.29951	6.11702	6.28084	6.59433	6.51381	3	65.1583	-1.03187	0.25582	-4.03359	5.49313e-05	0.000862499
Kif11	4.03699	4.60819	3.97131	4.01883	5.06595	4.90477	4.64964	6.03187	5.5314	5.57728	3.6443	3.79367	3.57737	3.6097	4	34.7722	3.79197	0.629022	6.02836	1.65634e-09	8.87645e-08
Kif15	2.97137	3.3236	3.14641	2.95286	3.52856	3.17984	3.39513	4.20674	3.72906	3.91806	2.80003	2.82997	2.8993	2.83652	4	12.1259	3.37942	0.741125	4.55985	5.1191e-06	0.000113023
Kif18b	3.45896	3.84801	3.41286	3.44085	3.92686	3.90104	3.73777	4.92756	4.3454	4.20933	3.26337	3.14522	3.25563	3.15399	4	17.1606	3.00967	0.645139	4.66515	3.08394e-06	7.22857e-05
Kif20a	3.7766	4.52719	3.92332	4.12377	4.60118	4.39922	4.77877	5.73108	5.1749	4.71113	3.79918	3.50549	3.60332	3.51796	4	27.3554	3.11847	0.661054	4.71742	2.38855e-06	5.77071e-05
Kif20b	3.51016	3.73297	3.39898	3.40713	3.7353	3.54499	3.53673	4.55585	3.88542	4.20406	3.15331	3.26228	3.14729	3.2757	4	14.5176	2.10924	0.554402	3.80454	0.000142069	0.00192737
Kif22	5.88766	6.06575	5.56644	5.65436	6.71868	6.15637	6.24737	7.46079	6.997	7.04784	5.2628	5.20092	5.00423	5.27026	4	88.1119	2.27168	0.368318	6.1677	6.92886e-10	4.04412e-08
Kif23	5.11005	5.33003	4.48581	4.86897	5.76194	5.56319	5.25299	6.8958	6.51299	6.36096	4.30903	4.53556	4.45219	4.61024	4	57.8067	2.6828	0.465556	5.76256	8.28472e-09	3.69986e-07
Kif2c	4.20262	4.7775	4.12895	4.05103	5.10932	4.92991	4.75417	6.16049	5.35085	5.44442	3.68107	3.70239	3.77504	3.64796	4	35.0171	3.68367	0.746033	4.93768	7.90555e-07	2.15257e-05
Kif4	3.69552	3.95421	3.70228	3.55087	4.27363	4.23491	4.10611	5.09033	4.85528	4.64413	3.24914	3.42682	3.29971	3.30715	4	20.989	3.58344	0.648556	5.52526	3.29e-08	1.26372e-06
Kifc1	4.37661	4.37576	3.92781	4.2383	4.67063	4.79301	4.40383	5.68522	4.90217	4.90367	3.86562	3.76778	3.72405	3.72569	4	26.8757	2.52499	0.500979	5.04012	4.6525e-07	1.34774e-05
Kifc5b	2.87519	3.0138	2.90849	2.91773	3.0763	2.96222	3.11621	3.57055	3.34125	3.47201	2.65946	2.89709	2.87265	2.74673	4	8.99234	1.91865	0.511749	3.74921	0.000177393	0.00230846
Klf4	8.09335	8.43001	8.28611	8.48811	6.96928	7.40127	7.09017	6.49993	6.42625	6.57961	7.2457	7.49526	7.7895	7.71137	1	215.411	-1.67994	0.155988	-10.7697	4.78736e-27	3.28283e-24
Klf7	8.42745	8.10022	8.16676	7.98439	7.47943	7.43431	7.85998	6.77004	6.94174	6.86685	7.99711	8.06354	7.83108	8.17372	1	234.674	-1.26791	0.188603	-6.72262	1.78483e-11	1.39358e-09
Klhl6	4.94228	5.42864	5.10818	5.42167	5.89851	5.76878	5.57488	6.28472	6.3009	6.14668	5.31948	5.34722	5.33199	5.43194	4	53.344	1.30493	0.204582	6.3785	1.78836e-10	1.12753e-08
Klk1b1	2.67089	2.75056	2.5066	3.21061	2.76859	2.60886	2.52208	2.3839	2.38531	2.53037	2.94566	3.09043	2.81609	2.64194	3	7.33082	-2.09971	0.687329	-3.05488	0.00225148	0.0188798
Knstrn	2.33619	2.38426	2.24203	2.30193	2.91967	2.59738	2.43635	3.18967	2.63292	2.76895	2.30228	2.22093	2.20209	2.22468	4	6.62205	3.58868	0.735461	4.8795	1.06354e-06	2.80517e-05
Kntc1	3.37805	3.93884	3.26498	3.44332	3.9403	3.69487	3.63868	4.68834	3.98204	4.29537	3.03109	3.06885	3.02681	3.07707	4	15.8114	4.3377	1.05695	4.10396	4.06135e-05	0.000668761
Ksr1	5.07163	4.98479	5.33704	4.8931	4.26673	4.43536	4.50653	4.35716	4.44389	4.68119	4.70266	4.93985	5.09111	4.73028	1	29.1423	-1.25923	0.266131	-4.73161	2.22749e-06	5.4373e-05
Lacc1	4.36276	4.24508	4.24426	4.63628	5.19251	5.00999	4.93844	4.8362	5.12958	4.99863	5.0253	4.77618	4.50135	4.54957	5	28.7091	1.09897	0.303994	3.61512	0.000300214	0.00359295
Lama3	3.40805	3.4576	3.62995	3.46872	3.83317	3.93767	3.89875	3.70407	3.69224	3.74709	3.24574	3.6714	3.4258	3.50059	4	12.8309	1.19383	0.313865	3.80363	0.00014259	0.00193013
Lat	3.00185	3.28516	3.21662	3.10699	3.06441	3.21512	3.06671	4.60663	4.73932	4.9338	3.10778	3.06275	3.24287	3.07688	4	18.291	2.44882	0.65058	3.76405	0.000167181	0.00220972
Lbr	4.78665	4.76308	4.47446	4.61339	4.96155	5.12572	4.54419	5.91501	5.40367	5.50739	4.69164	5.05103	4.83048	4.99371	4	35.3043	1.06024	0.286022	3.70684	0.000209863	0.00265197
Lcn2	2.42827	2.50476	3.8427	2.9673	2.09111	1.99871	2.06335	2.02798	2.03127	2.01634	2.11486	2.16539	2.04581	2.0986	2	10.3969	-3.57462	0.869951	-4.10899	3.97395e-05	0.000658972
Ldlrad3	4.33495	4.59012	4.69733	4.57909	5.50937	5.74407	5.28811	4.86519	5.15192	5.55791	5.29762	5.21613	5.39781	5.46478	5	38.6869	1.05033	0.40958	2.56441	0.0103351	0.0623348
Lif	1.93886	2.79423	3.79995	2.48641	1.97476	2.09758	2.00186	1.85374	1.8558	1.84649	1.86779	1.89288	1.99517	2.0597	2	8.55428	-3.43483	0.999262	-3.43737	0.000587391	0.00630723
Lifr	4.10677	3.69867	3.77341	3.78526	4.55152	4.485	4.74511	4.12143	4.58711	4.29376	4.15453	4.26683	4.05927	4.06186	5	19.9306	1.41922	0.36779	3.85879	0.00011395	0.00158803
Lig1	5.94248	6.29626	6.13692	6.01691	6.51214	6.48552	6.62759	7.68966	7.06161	7.18061	5.54449	5.66339	5.34986	5.47409	4	98.5778	1.92814	0.339219	5.68405	1.31542e-08	5.56998e-07
Lims2	4.91153	4.76223	5.21936	5.16991	4.02911	4.09776	4.5174	3.77441	3.66232	3.66962	4.1453	4.25439	4.26634	4.00647	2	25.198	-1.78386	0.309786	-5.75836	8.49326e-09	3.76449e-07
Lipa	9.6521	9.90477	9.26907	9.72153	10.5479	10.2929	10.1784	11.2596	11.4245	11.4252	10.3765	10.2497	9.77003	10.1899	4	1506.93	1.26892	0.176447	7.19155	6.40614e-13	6.09099e-11
Lmnb1	4.57847	4.59116	4.35136	4.25776	4.63481	4.86313	4.85047	6.13536	5.19193	5.34579	3.8185	4.06697	4.20968	3.98414	4	33.0761	2.34731	0.481624	4.87373	1.0951e-06	2.87556e-05
Lmnb2	5.85892	5.92304	5.84014	5.66159	6.3837	6.08295	6.20458	7.28875	6.59163	6.70987	5.64686	5.83885	6.09044	5.86415	4	79.5537	1.23611	0.235652	5.2455	1.55862e-07	5.09034e-06
Lockd	3.3098	3.54619	3.20302	3.38208	3.9654	3.33501	3.40712	4.00975	3.74928	3.93933	2.97993	3.07792	2.92512	2.9649	4	12.5253	2.73382	0.654777	4.1752	2.97728e-05	0.000517731
Lpar1	3.94553	4.16528	4.91956	4.107	3.86602	3.69233	4.0692	3.62982	3.63737	3.70482	4.91477	4.16161	4.61516	4.2858	1	20.9058	-2.03063	0.452815	-4.48445	7.31032e-06	0.000155295
Lpar5	4.74303	4.96505	5.01663	4.93943	5.47232	5.5309	5.16816	5.84446	6.16185	6.12968	5.47689	5.54045	5.45205	5.36596	4	47.3622	1.05569	0.186411	5.66321	1.48566e-08	6.23344e-07
Lpl	5.08772	5.89677	5.74855	6.22043	5.80778	5.00342	5.22163	8.72225	7.99477	9.27724	5.24308	6.06245	4.32938	5.45632	4	200.219	2.46772	0.868064	2.84279	0.00447207	0.0325267
Lppos	5.11276	4.90204	5.24892	5.01731	4.31175	4.42699	4.85999	4.33758	4.15982	4.19423	4.67586	4.27078	4.59321	4.68805	2	27.5257	-1.04982	0.275503	-3.81055	0.000138657	0.00189209
Lrg1	7.9366	8.50229	8.75299	8.39199	7.45975	7.90184	8.17411	4.76169	4.68298	4.58015	6.66006	7.10909	6.92022	6.39955	1	235.941	-2.95538	0.8399	-3.51873	0.000433624	0.00487827
Lrpap1	8.35684	8.39255	8.10969	8.45284	7.35347	7.55719	7.63966	7.1122	7.25264	7.35034	8.39374	8.35155	8.58653	8.12235	1	271.058	-1.41089	0.14444	-9.76796	1.54535e-22	5.35874e-20
Lrr1	3.31601	3.53409	3.06291	3.24172	3.61786	3.60066	3.58168	4.57486	3.71027	3.98697	2.91033	2.94418	2.96025	2.95156	4	13.8808	3.61931	0.782294	4.62653	3.71837e-06	8.52372e-05
Lrrc14b	1.87866	1.93447	1.86857	1.83688	2.03173	1.90484	1.86507	2.30159	2.79642	2.73301	1.98607	1.91458	1.93501	1.8542	4	5.25683	3.07496	0.727742	4.22535	2.38569e-05	0.000429611
Lrrc20	4.82023	4.89832	4.86982	4.80381	5.09005	5.14676	5.13772	5.53789	5.02539	5.00279	4.57437	4.75323	4.26278	4.52945	4	31.6766	1.10724	0.277079	3.99612	6.43884e-05	0.000991044
Lsm2	6.53793	6.58506	6.33564	6.25477	6.69052	6.64855	6.46771	7.5846	6.77342	6.90387	6.0311	6.28873	6.19933	5.9651	4	101.049	1.0298	0.277326	3.7133	0.000204575	0.00260102
Lsr	7.90785	7.24803	7.54613	7.25103	6.78113	7.1919	7.18688	6.00253	6.45726	6.29154	7.16615	7.09444	7.39144	6.91815	1	145.602	-1.04163	0.222762	-4.67599	2.92537e-06	6.93965e-05
Ltb4r1	8.55436	7.94663	7.90798	7.48628	4.98759	5.31839	6.1271	4.1647	4.27998	4.26209	5.23	5.28753	5.53895	5.44762	2	151.345	-3.38355	0.333787	-10.1369	3.79074e-24	1.48976e-21
Ltbp2	5.62902	5.44146	7.5939	5.9073	4.67264	4.37382	5.57552	3.87007	3.55019	3.99531	3.90375	4.30627	3.77756	4.29188	2	62.3253	-1.64507	0.656239	-2.50681	0.0121826	0.0706507
Ly6a	9.25039	8.68301	8.32635	9.31267	7.09564	7.10671	7.84483	6.2282	5.74032	5.5856	10.7075	10.9263	11.093	10.6737	1	1029.31	-4.4322	0.767138	-5.77758	7.5782e-09	3.39722e-07
Lyst	3.27384	3.05305	2.88163	2.88571	2.65821	2.69084	2.61648	2.77629	2.93377	2.69178	3.03981	2.97293	2.57016	2.95128	3	7.91131	-1.29659	0.539269	-2.40436	0.016201	0.0870202
Lyzl4	6.60996	6.2961	5.4272	5.15268	5.52902	5.27318	5.44763	7.43789	7.46834	7.46541	9.35439	9.3614	9.28316	9.50913	3	366.032	-1.91396	0.365128	-5.24189	1.58944e-07	5.15111e-06
Mad2l1	4.24273	4.61439	4.51668	4.6578	4.97349	4.87813	4.75138	5.83393	4.9965	5.27423	4.16118	4.43376	3.99543	4.08321	4	30.6799	1.91138	0.410273	4.65881	3.18042e-06	7.4105e-05
Mamdc2	2.79109	2.73232	3.01572	2.85871	2.79317	3.17726	2.73719	4.23163	4.57595	4.64683	2.73921	3.05504	2.66876	2.94657	4	15.9191	3.08737	0.773212	3.99292	6.52656e-05	0.00100193
Map3k9	2.92614	2.84491	2.95807	2.96621	3.11978	3.04875	3.13469	3.44341	3.24287	3.36327	3.00249	3.07767	2.99402	3.09415	4	8.7968	1.20066	0.350528	3.4253	0.000614111	0.00651699
Map4k1	6.66185	6.58939	6.64414	6.45641	6.83555	6.7176	6.90813	6.99275	7.54337	7.68342	6.1138	6.60616	6.35907	6.34427	4	118.002	1.04922	0.241159	4.35074	1.35676e-05	0.000268393
Matk	6.06609	6.01171	5.99585	5.96345	6.65975	6.54985	6.30756	7.36398	8.16132	8.28216	6.67937	7.22025	6.95247	6.89147	4	145.716	1.22637	0.218155	5.62155	1.89251e-08	7.77446e-07
Mboat1	3.34441	3.70066	3.45726	3.74489	3.93195	3.71482	3.79441	4.54593	4.15274	4.29843	3.77576	3.82782	3.70244	3.65238	4	15.6526	1.33911	0.341457	3.92177	8.79011e-05	0.00128242
Mcemp1	7.04838	6.71319	7.08394	6.67121	4.91832	4.6619	5.01982	4.46909	4.51863	4.51965	5.7092	5.44039	5.55352	5.14814	2	75.1758	-2.91365	0.268819	-10.8387	2.25649e-27	1.7736e-24
Mcm10	4.07107	4.31509	3.82034	4.02276	4.40149	4.2765	4.39367	5.74781	4.92237	5.1532	3.46305	3.65541	3.56206	3.54462	4	26.8377	3.06153	0.615082	4.97744	6.44314e-07	1.81227e-05
Mcm2	5.89728	6.35156	6.02482	5.99947	6.10532	6.65795	6.54896	7.34586	6.31668	6.57469	5.38457	5.2612	5.67132	5.41351	4	81.825	1.56066	0.342753	4.55331	5.28089e-06	0.000115943
Mcm3	6.48239	6.71563	6.63869	6.60579	7.00387	7.21678	7.23036	7.96892	7.14849	7.30337	6.44531	6.2894	6.46683	6.38227	4	128.778	1.30976	0.215526	6.07705	1.22415e-09	6.74429e-08
Mcm4	5.62649	5.93934	5.69669	5.76343	6.03471	6.00918	5.95157	6.8769	6.02233	6.28653	5.34771	5.16668	5.47056	5.34454	4	63.2097	1.24416	0.29617	4.20082	2.6595e-05	0.000468692
Mcm5	5.96224	6.61464	5.7153	6.07427	7.03389	7.28224	7.10063	8.43994	7.51734	7.87278	5.34597	5.22998	5.42035	5.40706	4	144.669	2.98052	0.40835	7.29893	2.90059e-13	3.02637e-11
Mcm6	5.99773	6.54476	6.08288	6.14205	6.59693	6.87427	6.84239	8.01899	6.98682	7.3569	5.26566	5.63892	5.29462	5.40479	4	112.052	2.27367	0.394603	5.76192	8.31606e-09	3.69986e-07
Mcm7	6.90839	7.14163	6.94432	6.55863	7.75866	7.70704	7.63092	8.61684	8.0679	8.16379	6.47419	6.23915	6.48939	6.14915	4	190.727	2.08632	0.282145	7.3945	1.41941e-13	1.60912e-11
Mcm8	3.25755	3.34647	3.03124	3.29704	3.3953	3.2051	3.44011	3.85042	3.53314	3.50324	2.99886	3.39287	3.22202	3.29282	4	10.6857	1.0459	0.421952	2.47872	0.0131854	0.0752092
Melk	3.89126	4.24558	3.83206	4.03001	4.5785	4.17884	4.30402	5.05821	4.61598	4.94025	3.54802	3.56484	3.58544	3.51704	4	21.7957	2.63972	0.520069	5.07572	3.86027e-07	1.14641e-05
Mex3b	3.27647	3.25489	3.41843	3.33825	3.8597	3.57058	3.47195	4.0157	3.8429	3.70868	3.40871	3.42108	3.32974	3.56091	4	12.3626	1.44225	0.340244	4.23887	2.24652e-05	0.000411671
Mfng	4.71439	4.55304	4.66273	4.47389	5.28678	5.14456	5.00413	4.83381	5.0226	4.51823	4.52581	4.40048	4.40572	4.4631	4	28.1006	1.09253	0.238539	4.5801	4.64752e-06	0.000104172
Mgarp	4.93082	4.74743	5.41536	5.03455	3.78671	3.90458	4.4865	3.27022	3.16202	3.19508	3.37094	3.57643	3.46483	3.26081	2	25.6922	-1.88556	0.432488	-4.35979	1.30185e-05	0.00025971
Mgat4a	7.64841	7.81726	7.39669	7.42901	6.70214	6.87098	6.69986	6.73313	6.4768	6.49811	7.75578	7.6351	7.88302	8.08333	1	175.006	-1.60308	0.170428	-9.4062	5.14416e-21	1.44404e-18
Mgll	2.76335	2.76078	2.73397	2.76902	2.76281	2.66287	2.64498	4.45706	4.89949	4.59218	2.83155	3.26105	2.88021	2.77357	4	17.6002	2.91292	0.654831	4.44834	8.65345e-06	0.000181215
Mgst2	4.45946	4.26738	3.82612	4.30677	3.33544	3.255	3.15162	3.47327	3.18511	3.67971	3.57005	3.43391	3.33858	3.54637	2	15.4699	-1.58491	0.562184	-2.8192	0.00481437	0.0342969
Mis18a	5.84247	6.15732	6.13989	6.18649	6.72792	6.55539	6.52512	7.10744	6.87688	6.89932	6.48283	6.21549	6.21568	5.98499	4	91.7165	1.01461	0.159369	6.36643	1.93475e-10	1.21333e-08
Mis18bp1	3.03779	2.87959	2.81542	2.99412	3.22973	2.93202	2.98839	3.53815	3.06978	3.35307	2.81042	2.86703	2.72056	2.65669	4	8.70433	1.74618	0.51975	3.35966	0.000780379	0.0078908
Mkks	2.83749	2.71239	2.55004	2.71944	2.9063	2.91033	2.72114	3.04441	3.05424	2.98773	2.95085	2.73434	2.8172	2.59005	4	7.33075	1.01791	0.431381	2.35966	0.0182916	0.0950454
Mlkl	5.3883	5.54084	5.5555	5.83664	4.51353	4.93666	4.68121	5.29607	5.02895	4.93757	5.19247	5.12273	5.30999	5.35409	3	39.6598	-1.06398	0.299531	-3.55215	0.000382091	0.00436517
Mmp13	4.91491	4.63888	4.59332	6.01122	3.24648	3.22109	3.1168	3.55352	3.27054	3.66717	3.71083	4.05478	3.95086	4.04728	2	28.1655	-3.90712	0.987126	-3.95808	7.55555e-05	0.00112759
Mmp14	7.93207	7.89231	8.16312	7.9741	7.77319	7.86242	8.01518	5.28584	5.39048	5.93536	8.20694	7.6051	8.12939	8.08883	1	234.96	-1.95488	0.615148	-3.1779	0.00148346	0.0134642
Mmp19	9.463	9.04403	9.28974	9.68627	7.7352	7.71135	7.65795	6.83471	7.02397	6.98005	8.25846	8.31996	8.19407	8.58885	1	407.414	-2.2173	0.145461	-15.2432	1.8272e-52	7.18088e-49
Mmp8	10.2974	10.3141	9.70047	10.268	5.8941	5.95176	5.50868	7.17382	6.95793	7.09044	9.98792	10.0556	9.63987	10.2892	1	889.699	-5.56713	0.51713	-10.7654	5.01195e-27	3.28283e-24
Mms22l	3.68426	3.75562	3.7352	3.71072	4.04311	3.844	3.87101	4.28464	4.19162	4.06012	3.58114	3.58831	3.57078	3.60571	4	14.9597	1.35305	0.303694	4.45531	8.37702e-06	0.000176336
Morrbid	6.09195	5.78563	5.73559	6.24379	5.29992	5.1793	5.43701	4.74998	4.73708	4.75027	5.87026	5.69646	5.5587	5.72489	1	51.417	-1.65414	0.227568	-7.26875	3.62827e-13	3.65618e-11
Mras	3.1621	3.21449	3.37768	3.22276	3.42464	3.49779	3.24778	3.67313	3.96208	3.99833	3.60729	3.33793	3.45332	3.55931	4	12.0724	1.05533	0.345006	3.05887	0.00222176	0.0187003
Msra	5.75364	5.56536	5.54744	5.62578	5.99616	5.86073	6.01804	6.94881	7.01986	7.01647	6.03391	6.02182	6.11647	5.90132	4	79.3118	1.16914	0.171103	6.833	8.3158e-12	6.80856e-10
Mtfr2	2.83871	2.70669	2.7392	2.67378	3.09735	2.83782	2.80237	3.26856	3.06637	3.32812	2.4922	2.62704	2.49002	2.57772	4	7.97095	2.56134	0.611495	4.18866	2.80609e-05	0.000490857
Mtus1	5.59007	6.06516	5.78536	5.43807	5.76916	5.87015	5.96815	4.3024	4.39035	4.26793	5.73883	5.85047	5.44579	5.99171	1	53.3667	-1.52154	0.514154	-2.9593	0.00308334	0.0242836
Muc2	3.14758	3.13257	3.27206	3.20012	3.00382	2.80201	3.06111	2.70888	2.89115	2.69816	2.9948	2.91534	3.13428	2.92909	1	8.47823	-1.22113	0.412705	-2.95885	0.00308787	0.0243031
Mutyh	3.30454	3.33445	3.14412	3.14643	3.34547	3.61908	3.48956	3.8092	3.49972	3.4501	3.028	3.12902	3.10156	3.14211	4	10.6808	1.61255	0.381909	4.22235	2.41772e-05	0.000434526
Mxd3	3.82764	4.53607	4.06555	4.03626	4.61837	4.31365	4.36361	5.45865	5.06539	4.99511	3.43585	3.61937	3.63655	3.57067	4	25.5018	3.0249	0.646709	4.67738	2.90567e-06	6.90682e-05
Mybl2	2.92974	2.96772	2.89294	2.94096	3.06775	2.90435	2.98021	3.87023	3.3209	3.5122	2.73034	2.71594	2.62791	2.78356	4	9.5966	2.30993	0.631235	3.65938	0.000252829	0.00310968
Myoz1	4.25458	3.99778	4.16478	3.636	3.62141	3.73621	3.6893	3.60958	3.45542	3.3567	3.94745	4.00577	4.04368	3.83754	1	15.3787	-1.48546	0.355958	-4.17313	3.00444e-05	0.00052077
Mypop	3.06255	2.69295	3.61559	2.95099	2.71877	2.7415	2.89916	2.5474	2.55064	2.61167	2.70133	2.76658	2.73328	2.78085	2	8.32436	-1.39858	0.520851	-2.68519	0.00724887	0.0473748
Nav2	4.3478	4.5322	4.27824	4.40202	4.79353	5.25544	4.68726	5.29339	5.03637	5.03712	4.08927	4.27838	4.38649	4.58131	4	27.8108	1.60388	0.289847	5.53355	3.13817e-08	1.21707e-06
Nbl1	5.26591	5.00894	7.05123	5.53027	4.51175	4.67688	5.688	3.70121	4.08058	3.90408	4.76855	4.34462	4.35675	4.23409	2	48.3734	-1.6413	0.516141	-3.17995	0.00147299	0.0134001
Ncapd2	4.99935	5.57266	5.06766	5.0398	5.89646	6.029	5.89815	7.01475	6.43782	6.5498	4.60893	4.64158	4.47991	4.62696	4	63.9124	2.76716	0.407435	6.79165	1.10859e-11	8.89131e-10
Ncapg	3.56724	3.28237	3.2441	3.36036	3.69818	3.61657	3.38515	3.9767	3.50178	3.75051	3.06065	3.06247	2.91484	2.95199	4	11.821	2.26657	0.566949	3.99784	6.39237e-05	0.000985177
Ncapg2	4.22272	4.08166	4.24406	4.18299	4.63815	4.50382	4.50127	4.90909	4.33003	4.66142	4.06697	3.99241	4.24752	4.4929	4	21.7909	1.10099	0.289492	3.80317	0.000142858	0.00193153
Ncaph	6.11977	6.35748	5.8731	5.97076	6.60127	6.70996	6.44704	7.45101	6.95574	6.94077	5.62115	5.26737	5.59632	5.30351	4	92.0985	1.86983	0.32727	5.71344	1.10715e-08	4.764e-07
Ndc1	3.81082	4.0041	3.70097	3.83661	4.02518	4.05831	3.93823	4.42801	4.19449	4.40945	3.64528	3.65398	3.56221	3.62515	4	16.3196	1.44184	0.352831	4.0865	4.3793e-05	0.000716116
Ndc80	4.32204	4.34591	3.90907	3.8838	4.93772	4.47337	4.50727	5.82111	5.11817	5.13919	3.70614	3.68196	3.64628	3.76063	4	29.0299	3.01571	0.527792	5.71381	1.10471e-08	4.764e-07
Ndrg2	5.2687	5.49863	5.91507	5.83523	5.42213	5.28024	5.6718	6.39671	6.14501	5.91275	4.2159	4.37975	4.10577	4.23743	4	52.4729	2.59609	0.745625	3.48177	0.000498119	0.00547838
Neil3	3.58725	3.83495	3.46513	3.5978	4.43298	4.15767	4.15674	5.29591	4.52865	4.75322	3.20013	3.24975	3.25247	3.26043	4	21.5853	4.27341	0.729248	5.86002	4.62818e-09	2.20025e-07
Nek2	3.63462	3.71405	3.52007	3.50311	4.07253	3.84382	3.78	4.62681	4.08412	4.18909	3.15744	3.20428	3.09984	3.14894	4	15.7804	3.18853	0.657944	4.8462	1.2585e-06	3.2539e-05
Nemp1	4.34989	4.07739	4.06894	3.83478	4.17963	4.15404	4.13506	4.67891	4.35127	4.23384	3.80214	3.82183	3.85569	3.88423	4	18.2996	1.0252	0.342069	2.99705	0.00272602	0.0221349
Neurl1b	3.10828	3.2452	3.00098	2.95924	3.3599	3.62746	3.32889	4.3209	3.92709	3.93254	2.85448	2.88586	3.09037	3.13705	4	12.8067	2.94726	0.577242	5.10576	3.29463e-07	9.88866e-06
Nfe2	3.29181	3.43484	3.18031	3.22959	2.75677	2.87304	2.90501	2.67889	2.64201	2.62748	2.9715	2.85452	2.78239	2.65243	2	8.64369	-1.69681	0.430746	-3.93923	8.17421e-05	0.00120317
Nfil3	7.55812	7.29083	7.34285	7.22572	6.0469	6.64107	6.65272	5.77002	5.83618	5.80684	7.3146	7.10152	6.9836	6.91108	1	126.648	-1.73505	0.20412	-8.50013	1.89378e-17	3.78434e-15
Nmral1	5.35315	5.54385	5.38655	5.34117	5.91465	5.71933	6.01013	6.86157	6.03449	6.34218	5.71952	5.84755	5.79794	5.48905	4	62.1756	1.11078	0.22318	4.97705	6.45594e-07	1.81227e-05
Nos2	4.10793	4.09005	4.83532	4.50969	2.80291	2.85076	3.29527	2.77061	2.65275	2.69454	2.67517	2.80147	2.66982	2.73133	2	17.7909	-2.65101	0.652821	-4.06085	4.88947e-05	0.000786906
Notch1	8.50624	8.03659	7.78124	7.458	6.5735	6.84708	6.80861	6.87199	7.28642	6.92329	8.4096	8.2979	8.72528	8.54144	1	251.969	-2.00566	0.210517	-9.52728	1.6145e-21	4.88077e-19
Nqo1	3.50224	3.58281	3.44881	3.23961	3.3121	3.14253	3.13802	3.75337	3.37331	3.49425	4.01363	3.8099	3.58476	3.68356	3	12.3445	-1.00953	0.390383	-2.58601	0.00970935	0.0594975
Nr4a1	4.51964	4.41138	5.4389	4.60127	4.37595	4.6509	4.34182	3.76434	3.95222	3.84368	4.73159	4.12578	4.65679	4.22933	1	25.0079	-1.37775	0.41401	-3.32782	0.000875274	0.00866455
Nrg1	3.56727	3.44933	3.44764	3.46423	3.00621	2.98727	2.99868	2.88213	2.88502	2.91982	4.29719	4.08277	3.89249	4.23075	1	14.6321	-4.8819	0.63826	-7.64876	2.0293e-14	2.71881e-12
Nsl1	4.06541	4.20335	4.05352	4.10601	4.66851	4.68301	4.41143	5.45837	5.01981	4.68946	3.90397	3.67012	3.68651	3.68534	4	24.9079	2.5505	0.44891	5.68153	1.33491e-08	5.62094e-07
Nt5e	6.46169	5.22885	5.57755	5.36405	3.53636	3.74439	3.70467	3.32204	3.26484	3.35315	3.94164	3.95282	4.14103	4.33412	2	38.8603	-4.41817	0.493202	-8.95813	3.30218e-19	7.88668e-17
Nuf2	3.5442	3.82452	3.43378	3.42209	4.07121	3.98467	3.65198	4.61537	4.01607	4.25437	3.29369	3.35704	3.28651	3.42504	4	15.7151	2.29993	0.478761	4.80393	1.55582e-06	3.91112e-05
Nup210	2.36524	2.35555	2.06369	2.12699	2.44584	2.48813	2.25906	2.89725	2.26205	2.3589	2.03201	2.04606	2.03045	2.04919	4	5.51832	3.13461	0.903551	3.46921	0.000521986	0.00570605
Nxpe5	9.66251	10.0947	9.7527	9.48278	9.89531	9.88436	10.0488	7.16478	7.69738	7.34937	9.79291	9.62049	9.69663	9.579	1	804.428	-1.37232	0.519097	-2.64367	0.00820118	0.0522148
Oip5	4.23839	4.55674	4.26743	4.21121	4.85763	4.94116	4.94873	5.6343	5.30302	5.17049	3.6354	3.63967	3.68021	3.84484	4	30.0373	3.31066	0.567321	5.83561	5.35951e-09	2.49757e-07
Oit3	3.25577	3.28478	3.15015	3.72721	3.08305	3.39586	3.22573	3.77536	3.96967	3.92714	2.93101	2.96943	3.01917	3.09388	4	11.8202	1.71876	0.66355	2.59025	0.00959071	0.0589851
Orc1	2.11447	2.38119	2.17387	2.3211	2.24908	2.50771	2.42126	2.69607	2.44315	2.32902	2.12206	2.14498	2.16205	2.20506	4	5.19545	1.76596	0.593707	2.97446	0.00293508	0.0232887
Orc6	5.15994	5.44019	4.91656	5.18886	5.44399	5.58647	5.37311	6.00799	5.49869	5.61432	4.90777	4.88242	4.99711	5.03248	4	41.8184	1.07479	0.255178	4.21195	2.53176e-05	0.000452264
Osgin1	6.49841	5.79288	6.14236	5.93163	6.15372	5.52363	5.83183	5.98602	6.20912	6.35114	7.83811	7.50503	7.668	7.70567	3	124.609	-1.34706	0.307466	-4.38118	1.1804e-05	0.000238697
Osm	6.62116	6.87628	6.25745	6.57695	5.49838	5.70266	5.36964	4.91953	5.01343	4.86595	6.95309	5.68855	6.54155	6.27811	1	78.9911	-2.36499	0.30411	-7.77679	7.43908e-15	1.0828e-12
P4ha1	6.04819	5.63311	5.36747	5.84242	5.27973	5.03611	5.17286	4.34213	4.32098	4.46945	4.71149	4.93206	4.74212	5.14466	2	40.8435	-1.22276	0.246504	-4.9604	7.03468e-07	1.94772e-05
P4ha2	7.71357	7.66351	8.99508	7.82429	6.53656	6.95853	7.72889	5.28889	5.12538	4.92994	5.3886	6.06122	5.70792	5.79755	2	181.69	-1.34702	0.334314	-4.02921	5.59657e-05	0.000877441
Pacrg	2.91709	2.8444	2.9984	3.0972	2.91992	2.84769	2.96725	3.44841	3.58389	3.45381	2.67737	2.81947	2.76352	2.65488	4	9.06872	1.79724	0.62416	2.87945	0.00398366	0.0297639
Paqr4	5.05502	5.37118	5.24874	5.2194	5.16675	5.28188	5.34379	6.72526	6.26537	6.34031	5.16156	5.10832	5.11844	5.27757	4	53.8064	1.26806	0.329975	3.84289	0.000121593	0.00168458
Pask	3.0003	3.10022	3.13208	3.26077	3.04637	2.97465	3.25765	3.65476	3.20703	3.43719	2.8095	2.79603	2.80486	2.91405	4	9.33051	1.51979	0.558081	2.72325	0.00646431	0.0430832
Pbk	3.94563	4.45294	4.01663	4.1837	5.12906	5.04383	4.73104	6.0288	5.3581	5.61033	3.5031	3.57305	3.495	3.58793	4	34.8401	5.44553	1.01077	5.38749	7.14497e-08	2.49968e-06
Pcbp4	6.27813	6.26699	6.93779	6.11535	5.61459	5.49324	5.97349	4.82909	4.78687	4.94836	5.83759	5.82309	6.04057	5.63259	1	65.5174	-1.62952	0.267602	-6.08933	1.13384e-09	6.30564e-08
Pcna	7.5332	7.55967	7.41087	7.61815	7.98726	8.10206	8.00252	9.28721	8.35844	8.79493	7.48903	7.53959	7.19883	7.30201	4	276.998	1.43342	0.242728	5.90545	3.51695e-09	1.74957e-07
Pcp4l1	5.27122	5.59836	5.42945	5.30445	8.16257	7.87185	7.26184	8.59478	8.83138	8.57762	6.99304	6.9119	6.5318	6.81038	4	227.38	3.37421	0.31411	10.7421	6.45357e-27	3.80438e-24
Pcyt1b	2.21459	2.1409	2.19723	2.22999	2.41187	2.38566	2.28457	2.80567	2.55028	2.53591	2.18815	2.22119	2.22573	2.28125	4	5.40368	2.13251	0.516327	4.13015	3.62531e-05	0.000610165
Pde3b	4.64394	3.78834	4.1503	4.06621	3.78594	4.00369	4.02467	3.44316	3.41034	3.42053	3.67595	4.11433	3.59364	4.14514	2	17.0228	-1.3329	0.437727	-3.04506	0.00232637	0.0193154
Pde4b	6.20134	5.48353	5.86793	6.18219	5.54215	5.81033	5.72625	4.73021	5.04431	4.8858	6.1501	5.89298	5.91029	6.08914	1	57.7721	-1.34448	0.319419	-4.20914	2.56343e-05	0.000456538
Pde4d	2.46945	2.37842	2.55001	2.55989	2.28493	2.27499	2.36776	2.39193	2.39639	2.43689	2.68066	2.60363	2.55152	2.57934	3	5.7493	-1.32869	0.453744	-2.92827	0.00340854	0.026456
Pde7b	4.03065	4.31868	4.17342	4.6766	4.16176	3.83563	3.76333	4.41434	4.14424	4.11405	4.36263	4.74873	5.05552	4.78648	3	22.6266	-1.34063	0.356567	-3.75982	0.000170037	0.00223994
Pdgfc	5.05574	5.87514	5.44076	6.15297	5.72657	6.08803	5.45319	4.13307	4.31327	4.26677	5.69984	5.6416	5.82848	5.95244	1	52.6979	-1.71858	0.667563	-2.5744	0.0100413	0.0611188
Pdpn	8.71156	8.33118	8.11588	9.29904	6.35742	6.21354	6.42967	6.06678	5.13601	5.81032	6.14747	6.4663	5.87133	6.4476	2	227.981	-2.05535	0.400672	-5.12977	2.90103e-07	8.90708e-06
Penk	2.425	2.40155	2.84466	2.66352	2.51407	2.36291	2.41474	3.77515	3.62297	3.71115	2.34597	2.37342	2.34286	2.37938	4	10.0731	4.80404	1.61839	2.9684	0.0029935	0.0236937
Per2	3.54304	3.52372	3.48003	3.68009	3.29189	3.40569	3.45491	3.06358	3.06832	3.11287	3.21028	3.47918	3.5504	3.16921	1	10.9307	-1.03161	0.369747	-2.79004	0.00527021	0.036854
Pex12	3.25316	3.3406	3.28171	3.59274	3.44038	3.60914	3.55968	3.66401	3.88788	3.90535	3.35174	3.47729	3.19584	3.45702	4	11.894	1.15771	0.367535	3.14994	0.00163307	0.0146084
Pf4	14.8948	14.9764	14.5053	14.247	10.8526	11.0208	11.5467	10.4954	10.1681	10.1761	14.4198	14.5257	14.6024	14.2826	1	19701.2	-5.28435	0.240648	-21.9588	7.12842e-107	8.4044e-103
Pfkfb3	7.94307	7.81307	8.05752	8.29754	7.49295	7.29623	7.34612	6.39468	6.72152	6.80749	7.5089	7.27217	7.54009	7.64472	1	193.992	-1.12973	0.154944	-7.29122	3.07161e-13	3.17669e-11
Pfkl	8.96406	8.87782	9.30929	8.87266	8.55673	9.03229	8.80816	7.32666	7.00878	6.90947	8.64984	8.23076	9.0438	8.47763	1	417.349	-1.23473	0.312322	-3.9534	7.70471e-05	0.00114551
Pgf	5.56271	5.08462	5.09033	5.20563	3.87387	3.77579	4.03095	3.88688	4.10435	4.12272	5.67757	5.7797	5.68701	5.73145	1	41.0445	-3.95546	0.31735	-12.464	1.17316e-35	1.72894e-32
Phf19	4.28005	4.61474	4.26452	4.63609	4.63491	4.8127	4.80158	5.75063	5.01366	5.26829	3.9899	4.44688	4.16296	4.20559	4	29.4723	1.75277	0.398075	4.40312	1.06706e-05	0.000217658
Pi16	2.68952	2.62378	2.38657	2.38054	2.04929	2.14268	2.26433	2.01063	2.01256	1.96296	2.15884	2.04865	2.11115	2.05413	2	5.4104	-1.96153	0.601948	-3.25863	0.00111951	0.0105762
Pif1	2.19646	2.09163	2.10422	2.04955	2.32736	2.34151	2.33948	2.82746	2.41672	2.52703	2.00118	2.01477	1.99967	2.01779	4	5.34129	3.76848	0.782694	4.81476	1.47379e-06	3.72874e-05
Pik3ip1	3.13291	3.13392	3.03364	3.00162	3.15611	3.4549	3.49236	3.0339	3.5755	3.40452	3.0401	3.27171	3.03205	2.81355	4	9.68816	1.35339	0.462433	2.92667	0.00342609	0.0265335
Pilra	5.25004	4.94342	4.93405	4.50436	4.77027	4.8358	4.94387	4.02603	3.96324	3.99417	4.70518	4.6084	4.83263	4.6973	1	28.0806	-1.11898	0.364054	-3.07365	0.00211455	0.0179802
Pim1	8.70074	8.95836	8.37914	8.60835	7.53518	7.66296	7.71054	7.53243	7.51358	7.23261	9.02948	8.36024	7.85658	8.60555	1	321.421	-1.53697	0.210956	-7.28573	3.1994e-13	3.25181e-11
Pkmyt1	5.40128	5.59136	5.57036	5.08098	6.63142	6.46566	6.30505	7.68906	6.9018	6.94796	4.48261	4.47683	4.54909	4.32244	4	90.4751	3.77285	0.611984	6.16495	7.05045e-10	4.09482e-08
Pla2g2e	2.77157	2.77295	2.68023	2.85228	3.21	2.97207	3.07289	3.0593	2.96584	3.1138	2.70227	2.74798	2.91052	2.75808	4	7.74709	1.49774	0.396925	3.77335	0.000161068	0.00214334
Plaur	8.49212	8.41056	8.44248	8.58302	6.75691	7.07797	7.2064	7.49008	7.3011	7.30956	8.22181	7.76645	8.39479	8.05482	1	261.962	-1.60067	0.200528	-7.98229	1.43648e-15	2.19949e-13
Plbd1	8.51558	7.89467	7.7853	7.39413	6.97397	7.28073	7.11772	6.2651	7.04078	6.97302	8.67702	8.48741	8.81652	8.64668	1	268.367	-1.94079	0.297904	-6.51481	7.27796e-11	4.98879e-09
Plcb4	2.29709	2.21539	2.34637	2.35224	2.667	2.5932	2.51138	3.04093	2.43533	2.86833	2.21874	2.1852	2.16764	2.1887	4	6.22927	3.47662	0.736773	4.71871	2.37342e-06	5.75774e-05
Plekho2	2.30917	2.32397	2.28527	2.25293	2.19213	2.40637	2.36328	2.74173	2.59365	2.50656	2.25331	2.29444	2.36062	2.13852	4	5.3745	1.30756	0.528304	2.47501	0.0133234	0.075812
Plk1	4.44117	5.60746	5.15952	5.08829	6.26333	6.03151	5.6915	7.34154	6.43639	6.71699	4.67646	4.35476	4.30792	4.4374	4	71.3707	3.25305	0.623243	5.21955	1.79361e-07	5.71531e-06
Plk3	7.439	7.18679	7.39536	7.19501	6.75633	7.33557	7.01668	6.11065	5.57244	5.38918	7.19769	6.6758	7.56794	7.05206	1	136.553	-1.34094	0.353287	-3.79562	0.000147277	0.00198672
Plk4	3.82028	3.831	3.59552	3.90222	4.15179	4.04034	4.1114	4.56675	4.18636	4.23697	3.75503	3.66266	3.74261	3.4787	4	16.5494	1.55353	0.332377	4.674	2.95388e-06	6.99323e-05
Plppr3	4.44721	4.84329	4.63215	3.47285	4.11647	3.99683	4.29855	3.24659	3.34771	3.40743	3.7165	3.98086	3.86635	3.93424	2	19.495	-1.66959	0.550522	-3.03273	0.00242349	0.019995
Plxdc2	4.14004	3.63086	3.44272	3.4497	3.25735	3.33518	3.26192	3.52306	3.53221	3.71192	3.75811	4.05488	3.76844	4.20772	3	14.1928	-1.49737	0.419131	-3.57257	0.000353498	0.00409003
Plxnd1	7.71121	7.87598	7.60649	8.11967	9.40831	8.81849	8.55346	8.92071	9.56332	9.65836	9.13885	8.96932	8.81506	9.24969	5	502.459	1.07393	0.253342	4.23906	2.24462e-05	0.000411671
Pmepa1	5.04461	5.2261	5.51501	5.15137	5.00512	5.5123	5.68835	3.80039	3.85521	3.86709	4.49766	4.59043	5.17317	4.7803	2	36.195	-1.37927	0.56147	-2.45654	0.0140282	0.0787958
Pmf1	7.45681	7.57099	7.31666	6.91836	8.51653	8.10614	8.12411	9.06245	8.76728	8.89856	7.46759	7.65404	7.60435	7.25033	4	290.065	1.6708	0.185246	9.01934	1.89218e-19	4.64768e-17
Poc1a	4.37052	4.30989	4.0933	4.24288	4.64545	4.58024	4.58427	5.44829	4.99025	5.06382	4.30157	4.1616	4.13701	4.34034	4	26.0749	1.64008	0.289978	5.65586	1.55068e-08	6.46027e-07
Pola1	3.91406	4.28609	4.02201	3.95211	4.46612	4.21668	4.34706	5.01777	4.52873	4.64081	4.04664	3.99096	3.80213	4.12967	4	20.7918	1.4481	0.33234	4.35729	1.31681e-05	0.000262251
Pole	4.07485	4.55002	4.00582	4.01361	4.36676	4.60152	4.66942	5.78977	5.00154	5.15273	3.63454	3.65923	3.57331	3.61028	4	28.1431	3.09709	0.600716	5.15567	2.5272e-07	7.82039e-06
Polg	2.38823	2.2986	2.35808	2.37918	2.20372	2.33507	2.28838	2.27825	2.16888	2.3868	2.54407	2.56271	2.37267	2.65473	3	5.4599	-1.20445	0.503699	-2.39121	0.016793	0.0894053
Polh	2.41785	2.49761	2.45279	2.43631	2.68566	2.51016	2.51892	2.608	2.53389	2.58194	2.4722	2.3541	2.35759	2.30893	4	5.68344	1.07256	0.435401	2.46337	0.0137637	0.0776951
Pou3f1	2.9786	3.08834	2.94185	3.19508	2.87682	2.78027	3.08145	4.62877	4.61909	4.88827	2.81862	2.8754	2.98741	2.96242	4	17.9022	2.68489	0.972721	2.76018	0.00577694	0.0397607
Pparg	3.14476	2.95896	3.18865	3.25217	3.23972	3.14161	3.47501	4.93809	5.06134	5.1217	3.0909	3.10375	3.19051	3.04404	4	21.4854	3.35542	0.627942	5.34352	9.11601e-08	3.13346e-06
Ppbp	9.83325	9.31909	6.99174	5.85431	4.3265	4.25176	3.50908	4.02112	3.67185	3.85273	4.83971	5.39737	5.27871	5.25142	2	275.71	-5.26608	0.957454	-5.50008	3.7961e-08	1.44374e-06
Ppp1r32	2.51443	2.24794	2.24565	2.54998	2.20593	2.28403	2.23808	2.11698	2.19556	2.30725	2.32884	2.34827	2.35628	2.44829	1	5.22818	-1.20277	0.51417	-2.33925	0.0193226	0.0986207
Prc1	5.15637	5.35305	4.88886	5.09061	5.72777	5.60455	5.52556	7.15544	6.18346	6.32957	4.11548	4.11755	3.9961	4.00434	4	60.4919	3.93773	0.81052	4.85828	1.18408e-06	3.06821e-05
Prdx5	12.6103	12.3631	12.527	12.4091	11.654	11.7373	11.9159	10.7717	11.1005	11.2148	12.1868	12.1397	12.1021	12.0758	1	4273.7	-1.19614	0.129057	-9.26829	1.89154e-20	4.95583e-18
Prim1	4.70652	4.98178	4.79499	4.94528	5.35587	5.14447	5.22306	6.17757	5.55795	5.61175	4.61048	4.82455	4.64739	4.54561	4	39.1528	1.63242	0.307577	5.30736	1.11223e-07	3.73596e-06
Prkca	2.3041	2.59877	2.55237	2.39717	2.2403	2.17769	2.41159	2.22637	2.22956	2.21521	2.43165	2.46698	2.39005	2.29857	1	5.35103	-1.35471	0.50179	-2.69975	0.0069392	0.045664
Prkcg	3.09059	2.92367	3.02067	2.73268	2.34777	2.54601	2.45965	2.58838	2.48728	2.43216	2.55321	2.61499	2.50648	2.47156	2	7.04897	-1.48169	0.537076	-2.75881	0.00580124	0.0398814
Prr11	2.93403	3.34076	2.90746	3.12542	3.44822	3.26001	3.30596	4.12763	3.69761	3.50242	2.77087	2.86107	2.86745	2.80446	4	11.2222	2.99556	0.708454	4.22831	2.35454e-05	0.000425768
Prrx1	3.37077	3.47867	4.72516	3.82828	2.76605	3.07818	3.57357	2.61541	2.55948	2.54518	2.57785	2.61619	2.69795	2.62442	2	14.3918	-1.71418	0.735119	-2.33184	0.019709	0.0998111
Psat1	5.28484	5.78019	6.17982	5.29266	5.38871	5.56583	5.65537	6.88151	5.89076	6.07048	4.43368	4.32105	4.5989	4.34399	4	57.5035	2.23613	0.703188	3.17999	0.00147278	0.0134001
Psmc3ip	3.71869	4.23393	3.67227	3.83035	4.18201	4.25981	4.21395	4.98848	4.36307	4.30987	3.79781	3.73826	3.64044	3.84747	4	18.9443	1.70791	0.408746	4.17841	2.93558e-05	0.000511233
Psrc1	5.0136	4.89371	5.63092	4.75554	4.9618	5.11285	5.14514	5.30841	5.44304	4.98325	4.06568	4.49945	4.01096	4.02511	6	34.015	1.47209	0.508713	2.89375	0.0038067	0.0287572
Pstpip2	4.42234	4.07703	3.95403	4.24326	3.96662	3.66984	3.7987	4.04079	4.12413	3.95022	4.65672	4.54356	3.6956	4.856	3	20.0852	-1.25831	0.416339	-3.02231	0.00250852	0.0206101
Ptafr	6.71824	6.85676	6.67046	6.63681	7.35391	7.08406	7.00535	8.02372	8.64473	8.52559	7.2886	7.30431	7.7258	7.47791	4	201.721	1.04623	0.186809	5.60055	2.13673e-08	8.65705e-07
Ptges	3.77588	3.84578	4.34115	3.88656	3.46872	3.66285	3.60765	3.30719	3.34937	3.44451	3.59452	3.51055	3.87109	3.57243	2	13.9875	-1.26004	0.353539	-3.56408	0.000365136	0.00420079
Ptgfrn	5.9337	5.94672	6.37698	5.89086	5.24227	5.31514	5.47539	5.18748	4.95251	5.03351	6.09492	5.78558	6.04793	6.19688	1	57.6141	-1.61153	0.21294	-7.568	3.79016e-14	4.80495e-12
Ptgs1	10.1506	9.99195	9.79134	9.37631	7.17176	7.96672	7.67027	7.76434	8.01492	7.64221	9.68422	9.76763	9.48579	10.0036	1	694.223	-2.89475	0.208817	-13.8626	1.06672e-43	2.09611e-40
Ptgs2	3.77215	3.35055	4.21329	3.97103	2.72429	2.82852	2.63535	2.70593	2.65838	2.90069	3.02186	2.65212	2.67422	3.03983	2	12.617	-2.50303	0.751595	-3.3303	0.00086754	0.00861693
Ptpn22	3.56934	3.21748	3.15565	3.32286	3.77025	3.42617	3.34725	4.75481	4.66045	4.7397	3.36888	3.60333	3.35826	3.31297	4	18.0291	2.4621	0.480714	5.12175	3.02716e-07	9.27019e-06
Ptprf	4.16819	4.45252	5.26737	4.5578	4.00658	3.65054	4.34565	2.98747	3.05098	2.9723	3.08085	3.14278	3.07371	3.07929	2	21.5342	-1.30307	0.510934	-2.55038	0.0107607	0.0644329
Pttg1	6.2056	6.32706	6.00439	6.42663	6.97347	6.66155	6.60962	8.04027	7.26982	7.31898	5.60598	6.02784	5.92162	5.53126	4	115.414	1.88835	0.338022	5.58645	2.31754e-08	9.32554e-07
Pygl	8.96235	9.11478	8.85391	9.09942	8.17964	8.21225	8.22322	7.41633	7.71888	7.66243	8.74314	8.29675	8.63542	8.59792	1	378.788	-1.26324	0.122328	-10.3266	5.34138e-25	2.42211e-22
Qpct	2.56151	2.76607	2.62216	2.81503	2.58118	2.6772	2.70097	3.72791	3.4859	3.48407	2.6447	2.85121	2.59175	2.52138	4	9.15517	1.84303	0.71129	2.59111	0.00956658	0.0588692
Rab7b	2.84501	2.9482	2.96566	3.14118	3.19463	3.19769	3.0804	3.67252	3.57937	3.71559	3.03473	3.0149	3.06292	3.07689	4	9.97429	1.72379	0.391236	4.40602	1.05288e-05	0.000215713
Racgap1	5.76928	6.34752	5.81309	5.70079	6.79583	6.64103	6.38464	7.9366	7.25044	7.1754	5.0911	5.06771	5.20552	5.21348	4	105.579	2.633	0.417196	6.3112	2.76889e-10	1.70027e-08
Rad18	3.89361	4.00645	3.78292	4.02337	4.08196	4.02894	3.92438	4.54274	4.20158	4.10288	3.83589	3.8074	3.55393	3.65488	4	16.4742	1.05553	0.359785	2.93378	0.00334856	0.0260763
Rad51	3.89186	3.87256	3.44083	3.82463	4.3604	4.2417	4.22104	5.18512	4.39575	4.80323	3.25764	3.37218	3.361	3.31572	4	21.0553	3.60613	0.676683	5.32914	9.86814e-08	3.34326e-06
Rad51ap1	3.87146	4.07807	3.80759	3.55361	4.46841	4.4434	4.18433	5.1602	4.65342	4.62193	3.356	3.41383	3.3494	3.35817	4	21.4657	3.51463	0.628468	5.59238	2.23979e-08	9.04353e-07
Rad51b	2.67348	2.91791	2.77949	2.86294	2.90526	3.08494	2.94071	3.2751	3.14246	3.09449	2.63238	2.67048	2.5843	2.62281	4	7.82101	1.97622	0.503692	3.92347	8.72832e-05	0.00127676
Rad54b	2.50128	2.78519	2.48136	2.62691	2.6967	2.62679	2.77838	3.18885	2.88644	3.05336	2.41964	2.44708	2.41659	2.45317	4	6.97912	2.19632	0.627319	3.50112	0.000463315	0.00514358
Rad54l	3.74527	3.96112	3.68791	3.69877	4.27156	4.20706	3.96372	5.02954	4.48152	4.43136	3.50154	3.42258	3.24871	3.30672	4	19.2091	2.89659	0.595644	4.86296	1.15643e-06	3.00314e-05
Rapsn	4.95435	4.58278	4.48344	4.40168	6.70611	5.89299	5.75832	5.73831	6.11916	6.002	5.8771	5.61265	6.0479	5.63834	5	58.7971	1.97017	0.498829	3.94959	7.82843e-05	0.00115661
Rara	8.3826	8.16613	8.06322	8.13168	6.91953	6.78986	6.88031	6.56185	7.01612	6.82405	7.55405	7.55856	7.81416	7.41304	1	201.668	-1.56602	0.170979	-9.15911	5.23275e-20	1.31264e-17
Rasd2	2.72543	2.36706	2.58548	2.4526	2.51708	2.40598	2.38654	4.08247	4.53205	4.79454	2.37396	2.51555	2.3679	2.43576	4	22.6891	4.81913	1.36813	3.52242	0.000427631	0.00482005
Rasgef1b	5.76641	6.00272	5.39319	5.80992	6.02406	6.20436	6.23021	7.33975	6.92368	6.69319	5.75244	5.83256	5.8954	5.96636	4	81.3638	1.31548	0.250191	5.25792	1.45694e-07	4.78476e-06
Rasgrp3	4.40251	4.19002	4.15001	4.16644	5.5938	5.69774	5.27041	5.53315	5.52565	5.83906	4.20682	4.6001	4.39785	4.44613	4	37.9729	2.85273	0.259153	11.0079	3.50069e-28	3.43943e-25
Rbbp7	6.62951	6.45682	6.674	6.47775	6.91602	6.94998	6.88917	7.66484	6.98016	7.224	6.30232	6.50186	6.25166	6.57555	4	115.749	1.01596	0.199388	5.09541	3.47995e-07	1.03607e-05
Rbfox2	4.46725	4.47694	5.09366	4.40955	3.84798	3.91757	4.15105	3.6756	3.53565	3.50389	3.619	3.75771	4.11137	3.91078	2	20.2522	-1.45673	0.365399	-3.98668	6.70056e-05	0.00102311
Rbl1	5.39626	5.37898	5.16368	5.34085	5.49503	5.79077	5.37069	6.19757	5.40421	5.97291	4.97278	5.30966	4.90542	5.23178	4	46.4283	1.02722	0.281916	3.64372	0.000268727	0.00327303
Recql4	3.30987	3.51097	3.42547	3.16893	3.55525	3.44365	3.5139	3.99936	3.58777	3.65589	3.24528	2.97539	3.08121	3.25324	4	11.5381	1.57103	0.467426	3.36103	0.000776526	0.00786533
Rell2	2.67854	2.68291	2.58732	2.76248	2.75205	2.80794	2.69194	3.06232	3.09458	3.16136	2.652	2.65677	2.78859	2.66672	4	7.24893	1.30007	0.422986	3.07356	0.00211522	0.0179802
Relt	5.89747	6.07207	6.12528	6.0346	5.70247	5.63672	5.45391	5.07929	5.00642	4.98154	6.04683	5.83043	6.38874	6.10357	1	59.4594	-1.45196	0.245804	-5.90698	3.48445e-09	1.74534e-07
Rfc4	4.28673	4.99006	4.46801	4.52686	5.01747	4.75037	4.74926	5.49539	4.99126	5.31847	4.52836	4.15828	4.43325	4.42861	4	29.4191	1.33032	0.358261	3.71328	0.000204594	0.00260102
Rfc5	5.91785	6.20224	5.56412	5.7996	6.62535	6.49737	6.45544	7.50276	6.82204	6.96044	5.70638	5.70885	5.74502	5.5882	4	89.6863	1.74172	0.264709	6.57974	4.71267e-11	3.34713e-09
Rffl	2.74668	2.53438	2.48941	2.54262	2.43852	2.42145	2.32547	2.30228	2.5109	2.45675	2.64022	2.72486	2.39168	2.81099	3	6.19168	-1.47725	0.529811	-2.78825	0.00529937	0.037014
Rgs11	8.17869	7.80869	8.10349	7.84843	7.10582	7.40295	7.39361	5.59307	5.45259	5.52946	6.84572	7.11555	7.45412	7.09507	1	178.584	-1.85239	0.293418	-6.31315	2.73408e-10	1.68769e-08
Rgs16	3.03618	3.92724	4.79482	3.45022	2.66455	3.00423	3.13784	2.42807	2.49974	2.47784	2.52747	2.49954	2.58833	2.5091	2	18.5227	-2.38852	0.777773	-3.07098	0.00213361	0.0180713
Rhobtb1	5.15522	5.4231	5.30275	5.16287	4.56309	4.40393	4.62859	4.95826	4.78358	4.46447	4.74295	4.95828	5.26762	5.26907	1	33.185	-1.20399	0.286406	-4.2038	2.62466e-05	0.000464929
Rnaseh2b	5.13414	5.07247	5.14462	5.17605	5.66503	5.35529	5.18738	6.27505	5.8651	6.0771	5.4809	5.32394	5.15581	5.42805	4	47.921	1.00866	0.220033	4.58415	4.55841e-06	0.00010276
Rnf227	3.40985	3.54928	3.42088	3.1457	3.77251	3.57105	3.62535	3.88052	3.63317	3.76323	3.44396	3.42356	3.33371	3.523	4	12.0767	1.15271	0.339443	3.39587	0.000684097	0.00711244
Rpa2	6.39935	6.87642	6.82915	6.66209	7.00171	7.13091	7.16723	8.21305	7.33958	7.51733	6.51654	6.32543	6.59966	6.18799	4	138.938	1.34824	0.272554	4.94669	7.54848e-07	2.07401e-05
Rps2	5.26443	5.01829	5.82212	9.76429	5.19377	5.35264	10.3025	10.7933	9.41992	4.84985	5.40685	4.97461	5.32601	5.48467	4	642.298	4.05417	1.3497	3.00376	0.00266668	0.0216978
Rrm1	6.59269	7.08817	6.7723	6.82525	7.07777	7.16846	6.9774	8.33832	7.49025	7.56907	6.07797	6.11404	6.47635	6.60594	4	145.734	1.39144	0.32486	4.2832	1.84227e-05	0.000348642
Rrm2	4.8727	6.08911	4.97746	5.58371	6.51368	6.48859	6.21267	7.59716	6.76551	6.96163	4.09655	4.45185	4.67767	4.42188	4	87.6583	3.70764	0.776843	4.77271	1.81768e-06	4.51166e-05
Runx2	4.90064	4.38031	4.94688	4.48922	4.11232	4.14172	4.21889	4.24357	4.23172	4.12857	4.61231	4.14877	4.49278	4.92583	1	23.6343	-1.22817	0.322467	-3.80868	0.000139709	0.00190424
Runx3	7.50452	7.37882	6.94976	6.74586	5.77376	6.10826	6.44096	5.49314	5.04761	5.31723	6.17125	6.26423	6.28774	6.39156	1	99.0011	-1.72176	0.234814	-7.33244	2.26001e-13	2.46718e-11
Ryr1	3.68896	3.95951	3.44235	3.60986	3.58455	3.50132	3.67676	4.16587	4.88571	4.83097	3.64734	3.79853	3.44048	3.60163	4	18.0803	1.30503	0.528666	2.46853	0.0135671	0.0768648
S100a8	6.49454	5.92404	5.41004	6.16083	4.71012	4.64856	4.57838	4.94536	4.41552	4.76621	5.09863	5.41577	4.88669	5.2059	2	47.4655	-1.85254	0.368318	-5.02972	4.91195e-07	1.41594e-05
Scamp1	8.34526	8.7768	8.38668	8.39775	7.41185	7.59271	7.39483	6.88328	7.01666	7.01754	7.80933	7.79799	8.26183	8.14737	1	257.495	-1.51617	0.145527	-10.4185	2.04244e-25	1.00335e-22
Scarf2	5.54473	5.39419	6.09519	5.64362	5.14093	5.09118	5.4013	5.33873	5.94636	6.16267	4.50746	4.56678	4.55785	4.4098	6	47.0178	1.23526	0.527903	2.33994	0.0192866	0.0985648
Scnn1a	2.15183	2.19791	2.33634	2.24331	2.28594	2.22201	2.29713	2.60034	2.65645	2.67562	2.35838	2.23466	2.31542	2.294	4	5.35741	1.32067	0.47847	2.7602	0.00577663	0.0397607
Selenop	11.4612	12.0667	11.7198	11.5748	13.3474	13.3637	12.695	12.2743	12.971	13.0869	12.6267	12.588	12.6861	12.6228	5	6614.7	1.12773	0.279586	4.03355	5.49395e-05	0.000862499
Sell	3.68242	3.23235	2.91238	2.72681	2.09499	2.08468	2.14561	2.05502	2.11562	2.0478	2.13327	2.09435	2.18821	2.09981	2	8.82563	-4.22454	0.833906	-5.06596	4.06342e-07	1.19174e-05
Selp	5.41736	5.5362	4.90934	4.49758	3.12607	3.56558	3.37408	2.85913	2.99806	2.83945	3.10497	2.96093	2.96146	2.97448	2	27.4418	-3.29882	0.549471	-6.00364	1.92939e-09	1.0293e-07
Sema4a	8.36735	8.45542	8.25087	7.98776	8.15887	8.04027	7.86664	6.95688	7.94558	7.4306	9.15244	8.72049	9.14583	8.83942	1	347.817	-1.18072	0.294014	-4.01586	5.9229e-05	0.000922471
Sema4d	7.48142	6.85976	7.12376	6.90911	8.26425	8.35476	8.11381	8.57664	8.56123	8.59422	8.28111	7.95679	8.39014	8.21576	5	287.02	1.09667	0.220551	4.97243	6.612e-07	1.85168e-05
Sema7a	2.45965	2.42882	3.54219	2.36379	1.92969	1.99078	2.45373	1.89631	1.89801	1.89033	1.90798	1.92915	2.07835	1.93375	2	7.33562	-2.48934	1.0169	-2.44798	0.014366	0.0801209
Serpinb1c	2.30293	2.60357	2.29162	2.47156	2.66072	2.66571	2.53207	3.06652	2.4791	2.7699	2.3041	2.5311	2.30124	2.39197	4	6.26166	1.8611	0.634784	2.93187	0.00336932	0.0262207
Serpinb2	6.39789	5.92636	6.31563	5.10332	3.30731	3.55497	3.03509	3.15006	3.08608	3.11949	3.74224	3.72936	3.85769	3.48638	2	45.9376	-5.69769	0.620568	-9.18142	4.25443e-20	1.09043e-17
Serpinb6b	4.23356	4.69157	4.39286	4.32294	4.44718	4.54951	4.65986	5.41294	4.88396	4.98221	3.94093	3.99777	3.92922	4.1097	4	25.5699	1.67191	0.422938	3.95307	7.71544e-05	0.00114565
Serpinb8	6.88573	6.74078	6.59869	6.55071	5.99821	5.30735	5.82671	6.21712	6.28868	6.5597	7.40937	7.34358	7.50359	7.59973	3	120.591	-1.67715	0.177666	-9.4399	3.73149e-21	1.09986e-18
Sgo2a	2.7577	3.01786	2.80403	2.83947	2.95915	3.05331	2.90179	3.98374	3.30749	3.50186	2.70453	2.68985	2.74586	2.63213	4	9.79754	2.51598	0.64243	3.91635	8.98984e-05	0.00130369
Sh2b2	6.84677	6.77296	7.03683	7.24346	6.27803	6.47135	6.40877	5.72648	5.72928	5.77572	7.00098	6.85249	7.09293	6.76831	1	106.882	-1.47569	0.203924	-7.23649	4.60456e-13	4.52398e-11
Sh3d21	2.71811	2.51279	2.7954	2.41745	2.52838	2.27711	2.38409	2.19694	2.1989	2.26383	2.45455	2.39187	2.4107	2.29819	2	5.91276	-1.44906	0.524315	-2.76372	0.00571469	0.0394244
Shcbp1	2.68183	2.65524	2.58252	2.53912	2.82445	2.90249	2.68649	3.51616	2.7327	3.10686	2.44615	2.47615	2.39353	2.48277	4	7.72132	2.72359	0.659744	4.12825	3.65527e-05	0.000612237
Shmt1	2.33895	2.42305	2.37545	2.43128	2.50318	2.47462	2.41924	2.51065	2.62257	2.65035	2.15176	2.22091	2.15029	2.22614	4	5.50809	1.92647	0.589752	3.26657	0.00108859	0.0104092
Sigirr	2.9508	3.14473	2.98255	2.87394	3.44738	3.14752	3.34625	3.28099	3.29108	3.26714	3.0264	2.92265	2.98281	2.98301	4	9.04066	1.45137	0.368718	3.93627	8.27592e-05	0.00121496
Siglece	2.89349	2.95321	3.01246	3.00089	3.73686	3.57977	3.36326	3.22367	3.43425	3.40598	3.28153	3.15239	3.07141	3.21255	5	10.1931	1.72715	0.444618	3.88457	0.000102511	0.00144743
Sirpb1b	6.37454	5.9155	5.81479	6.00138	4.86477	4.69841	4.72827	4.38348	4.52988	4.80383	6.11507	5.93756	5.19468	5.65043	1	52.8384	-2.559	0.289859	-8.82844	1.06146e-18	2.36126e-16
Sirpb1c	5.50551	5.35099	5.4982	5.36671	4.27041	4.17857	4.2106	4.0036	4.19481	4.31795	5.18188	5.49822	4.51804	5.1936	1	35.5127	-2.67522	0.318294	-8.40489	4.28278e-17	7.65061e-15
Ska2	3.41347	3.66159	3.50205	3.42856	3.96306	3.96373	3.7722	4.74001	4.19936	3.93943	3.3003	3.55935	3.37935	3.48312	4	15.7761	2.19024	0.423677	5.1696	2.34596e-07	7.29786e-06
Ska3	2.89572	3.12163	3.15292	3.2074	3.38864	3.6027	3.25294	4.27392	3.67368	3.73658	2.80951	2.83903	2.95488	2.91146	4	12.0131	3.10329	0.669007	4.63865	3.50691e-06	8.07548e-05
Skil	4.94651	4.45433	4.59457	4.97786	4.4362	4.18295	4.29278	4.21893	4.0893	4.53159	4.58556	4.63097	4.86844	4.85568	1	25.1629	-1.17748	0.291529	-4.03898	5.36839e-05	0.0008473
Slamf8	3.62607	3.33313	3.57296	3.49709	3.7005	3.60814	3.71436	4.81116	5.24415	5.41946	3.78962	4.1076	3.53329	3.72083	4	23.6249	2.23332	0.428771	5.20864	1.90229e-07	6.02479e-06
Slamf9	5.22339	5.23177	4.88501	5.03645	5.54876	5.53608	5.9565	5.3986	5.26971	5.26018	4.40568	4.74598	4.60745	4.33964	4	39.0931	1.48045	0.244699	6.05007	1.44782e-09	7.86624e-08
Slc13a2	2.35702	2.21146	2.20833	2.13917	2.46655	2.24605	2.36199	2.3732	2.45796	2.26891	2.21738	2.16979	2.05431	2.22675	4	5.00601	1.3361	0.516735	2.58565	0.00971947	0.0595286
Slc16a13	4.05596	3.97053	4.25929	3.95308	4.31339	4.47713	4.2557	4.57083	4.5717	4.54435	4.24903	4.08962	4.2556	4.07656	4	19.9241	1.00376	0.241863	4.15009	3.32338e-05	0.000568688
Slc16a3	11.2452	11.0434	11.2446	11.182	10.3334	10.3784	10.6659	8.13626	7.90333	8.10453	9.81064	9.68599	10.0958	9.72619	1	1478.56	-1.74002	0.252781	-6.88352	5.83913e-12	4.88251e-10
Slc22a4	2.28158	2.49695	2.62738	2.59511	2.21659	2.20286	2.21746	2.12524	2.16723	2.31973	2.5679	2.1046	2.29809	2.37432	2	5.45352	-1.64795	0.611306	-2.69579	0.00702212	0.0460973
Slc25a10	2.54043	2.68725	2.52133	2.58645	2.63948	2.74012	2.87286	2.85227	2.97956	2.95516	2.50603	2.63816	2.68835	2.69613	4	6.72419	1.34657	0.426685	3.15588	0.00160016	0.0143795
Slc2a1	9.52719	9.2749	9.49312	9.47326	8.28778	8.55205	8.76836	6.91598	6.69015	6.71283	7.94868	7.92449	8.14612	7.93774	1	430.828	-1.5139	0.158123	-9.5742	1.02646e-21	3.2708e-19
Slc2a3	3.95593	4.01823	4.16063	4.08788	3.82389	3.96755	3.96142	4.75996	4.71978	4.69478	3.55992	3.58356	3.74556	3.70324	4	19.2802	1.47859	0.500856	2.95213	0.00315587	0.0247556
Slc2a6	7.57656	7.36978	7.22337	7.4461	8.63421	8.68978	8.70984	8.63256	8.92253	8.80701	8.67246	8.41566	8.31384	8.29253	5	346.779	1.18107	0.216467	5.45613	4.86635e-08	1.77629e-06
Slc36a2	3.24727	3.59023	3.26791	3.2086	3.03528	3.07199	3.03489	3.57883	3.59023	3.42523	3.92571	3.65136	3.48795	3.64585	3	11.6282	-1.06789	0.420293	-2.54083	0.0110589	0.065884
Slc39a14	6.93776	6.69471	7.01574	6.71495	6.18226	6.15529	6.85294	5.4729	5.06853	5.16107	5.85074	5.93195	6.04109	6.16805	1	86.1368	-1.01624	0.245009	-4.14775	3.35753e-05	0.000572041
Slc43a3	4.56766	4.98919	5.71259	5.08622	4.97398	5.32022	5.40195	6.28468	5.31706	5.35173	3.93984	4.14276	3.97952	4.2699	4	41.0225	2.37913	0.703401	3.38233	0.000718743	0.00739187
Slc7a1	4.41659	4.24539	4.97134	4.26408	4.59598	4.33432	4.45012	4.7911	4.06845	4.27624	3.81022	3.71439	3.76049	3.78324	6	21.7643	1.07412	0.458931	2.34048	0.0192588	0.0984653
Slc7a11	3.28493	2.59118	2.75502	3.53989	2.51888	2.51	2.51686	2.6547	2.93053	2.86355	2.98057	3.04914	2.63701	3.03179	3	8.58695	-2.22495	0.796098	-2.79482	0.00519289	0.036443
Slc7a2	6.73584	6.374	5.99609	6.51988	4.99009	5.37853	5.13889	5.75337	5.63472	5.70477	5.70208	5.95112	6.19951	6.09811	3	66.7948	-1.39592	0.313037	-4.45927	8.22381e-06	0.000173761
Slc9b2	2.5204	2.551	2.58267	2.50437	2.81981	2.83348	2.73175	3.75119	3.48342	3.52573	2.5047	2.53982	2.5517	2.5475	4	9.30365	3.95197	0.565595	6.98728	2.80271e-12	2.46597e-10
Slco4a1	7.10101	6.76554	6.73702	6.96583	7.75722	7.88289	7.11624	8.0616	8.07558	7.91174	7.1665	7.16983	7.44363	6.98595	4	182.038	1.14778	0.179398	6.39795	1.57474e-10	1.01455e-08
Slfn1	5.57324	5.40341	5.01707	6.1637	4.25228	4.30633	4.62965	4.58911	4.3935	4.39802	5.48846	6.16312	5.81217	6.1255	1	48.6181	-2.91117	0.347819	-8.36979	5.77201e-17	1.00076e-14
Slfn4	4.70512	5.06046	4.43251	6.28941	4.14378	4.2263	4.18869	4.23193	3.78827	4.15611	4.69631	5.19863	5.01634	5.65443	1	36.7244	-2.7191	0.490599	-5.54242	2.9832e-08	1.1724e-06
Slfn9	3.40683	3.33341	3.29641	3.27054	3.4052	3.58654	3.36196	4.54471	3.72513	3.86993	3.19026	3.16151	2.99958	3.28123	4	13.3351	1.99657	0.522182	3.82352	0.000131561	0.00180782
Slpi	9.72729	9.8824	9.99967	10.1873	7.59993	7.79239	7.963	6.14014	6.1151	6.41642	10.9852	9.99711	10.6026	10.391	1	1006.21	-4.62234	0.552003	-8.37376	5.58077e-17	9.8205e-15
Smad3	4.21881	4.3402	4.73731	4.19017	4.64212	4.87164	4.73925	4.70103	4.77831	4.96743	3.95101	4.31695	4.56892	4.23309	4	24.53	1.14205	0.311867	3.66197	0.000250279	0.00309307
Smad6	4.92362	4.85059	5.10124	4.85348	4.1816	4.23022	4.48113	4.70994	4.30799	4.5092	5.32051	5.57778	5.67886	5.48113	3	34.8264	-1.92685	0.255268	-7.54836	4.40759e-14	5.41307e-12
Smc2	3.88756	3.65419	3.56277	3.66728	4.29237	3.66242	3.99489	4.22538	4.14022	4.25896	3.4096	3.61743	3.2193	3.76192	4	15.6504	1.69084	0.45797	3.69204	0.000222459	0.00279021
Smim3	7.38394	7.16831	7.22897	7.16884	6.44884	6.65893	6.70567	6.54013	6.77725	6.54189	7.54487	7.21564	7.40235	7.43497	1	138.113	-1.09662	0.130321	-8.41478	3.9362e-17	7.13965e-15
Smim38	3.7166	3.56764	3.78519	3.80356	2.98175	3.2466	3.3334	3.08141	3.15764	3.21861	3.30094	3.27798	3.22246	3.15397	2	11.3462	-1.20495	0.387301	-3.11115	0.0018636	0.0162154
Smox	9.12001	8.75733	8.97979	8.49243	7.96588	8.33943	8.36446	7.88592	7.8727	7.62803	8.83759	8.657	9.14777	8.71036	1	391.648	-1.17833	0.183063	-6.43671	1.22088e-10	7.99676e-09
Snx18	7.46321	7.51403	7.45103	7.26044	6.49374	6.36172	7.09685	6.10379	6.32929	5.92065	6.78717	6.78654	6.7342	6.66981	1	124.229	-1.06003	0.183228	-5.7853	7.23851e-09	3.27659e-07
Socs1	4.89697	5.09322	4.98301	5.13319	4.12842	4.08899	4.31352	4.59274	4.315	4.26095	5.30787	5.04148	5.46073	5.12163	1	31.5993	-2.10711	0.256114	-8.22721	1.91621e-16	3.27422e-14
Socs2	5.10704	5.07848	5.09197	5.1957	3.54326	3.68742	3.69307	3.78186	3.79173	3.78096	4.17966	3.9221	4.26777	4.23308	2	25.8526	-2.58103	0.427585	-6.0363	1.57687e-09	8.48918e-08
Socs3	9.42212	9.36986	9.19045	9.17546	8.27875	8.89946	8.60478	6.00972	6.2311	6.04348	9.1545	8.71264	9.28725	8.76752	1	490.447	-2.60863	0.558882	-4.66758	3.04765e-06	7.17202e-05
Sort1	5.73405	6.07623	6.14165	5.96179	5.7792	5.87697	5.92786	6.65413	6.86947	6.77661	5.58355	5.45698	5.47162	5.56858	4	71.7404	1.03085	0.333434	3.09162	0.0019907	0.0170942
Spaca6	6.25124	5.71298	5.76847	6.23196	5.64227	5.89431	5.52934	4.94923	5.09595	5.17237	5.63565	5.86615	6.01271	5.86604	1	56.2196	-1.05573	0.246451	-4.28374	1.83775e-05	0.000348345
Spaca9	4.97934	5.09046	4.94856	5.31981	4.33281	4.13782	4.16035	4.09114	4.36203	4.36432	4.33851	4.32944	4.14967	4.28565	2	26.0803	-1.02518	0.352893	-2.90506	0.00367184	0.0279061
Spata24	3.90513	4.58227	4.38483	3.94385	4.29155	4.52786	4.45974	4.75165	4.34276	4.52036	3.87797	3.94175	3.83147	3.77895	4	20.4104	1.29495	0.392973	3.29527	0.000983255	0.00955695
Spc24	4.68937	5.20633	4.82981	4.53645	5.85986	5.53109	5.54599	7.0605	6.36198	6.54735	3.8665	3.97042	3.79231	3.9923	4	61.6387	4.83374	0.872888	5.53764	3.06572e-08	1.19685e-06
Spc25	4.58518	5.24211	4.74172	4.87369	5.42135	5.54238	5.2885	6.50263	5.68381	5.93524	4.27801	4.26273	4.30204	4.47872	4	45.0364	2.47437	0.438472	5.64318	1.66939e-08	6.90599e-07
Spdl1	4.40444	4.51404	4.38548	4.56074	5.27173	5.19021	4.83363	5.70437	5.75652	5.76956	4.28701	4.4198	4.5697	4.22727	4	35.8229	2.23769	0.296342	7.55105	4.3177e-14	5.35849e-12
Sphk1	5.88263	6.19657	6.15926	5.97068	3.94014	3.965	3.89354	4.45017	4.40526	4.42598	5.50449	4.92641	5.19593	4.68321	1	47.0205	-3.23527	0.521956	-6.19837	5.70523e-10	3.3465e-08
Spn	4.10398	4.08279	3.91441	4.13313	5.06055	4.47358	4.70025	5.60329	5.37977	5.30153	3.95154	4.15377	3.89799	3.83213	4	29.3163	2.73718	0.355102	7.70814	1.27665e-14	1.77079e-12
Spred3	6.74365	6.50907	6.51506	6.63069	5.01359	5.23046	5.66376	4.10252	4.35559	4.45271	4.31529	4.5963	4.29778	4.39757	2	63.0696	-1.24089	0.330628	-3.75315	0.000174628	0.00228255
Src	5.58831	5.425	5.93009	5.96409	5.27065	5.15182	5.16078	4.94337	5.42254	5.40458	5.9852	5.6584	5.67237	5.66806	1	48.7748	-1.02187	0.227684	-4.48811	7.18579e-06	0.000153202
Srd5a1	2.94169	2.8685	2.67021	2.78015	3.13801	3.0013	2.84297	2.80193	2.89423	2.80578	2.62971	2.6244	2.66395	2.68476	6	7.34106	1.01397	0.403142	2.51517	0.0118976	0.0695105
Ssc4d	2.44718	2.5643	2.43513	2.57043	2.71404	2.64582	2.61157	2.86537	3.05574	2.96538	2.64647	2.90547	2.60283	2.63436	4	6.79729	1.18348	0.441731	2.67919	0.00737995	0.0479921
St14	4.04098	3.67124	3.68452	3.6306	3.61125	3.67184	3.63028	3.3281	3.33428	3.33803	3.81366	3.68057	3.84341	3.50838	1	13.1409	-1.01713	0.352908	-2.88213	0.00394998	0.0295497
Stag3	3.0657	3.34402	3.31086	3.06279	3.53511	3.3962	3.24679	3.67596	3.35666	3.26445	2.94019	3.25605	3.22783	2.99199	4	10.126	1.12657	0.43682	2.57904	0.00990765	0.0605239
Stap1	4.37398	4.1767	3.91533	4.22414	3.9761	4.2149	4.19982	5.56137	5.23372	5.1984	4.28348	4.70668	3.81865	4.46603	4	27.3673	1.06125	0.445057	2.38453	0.0171011	0.0905762
Stc2	2.14503	2.72164	2.85814	2.69008	2.18632	2.05856	2.14646	1.92244	1.97221	1.96261	1.93103	1.94691	1.98175	1.95041	2	5.88346	-1.75	0.681822	-2.56665	0.0102687	0.0621499
Stil	2.34575	2.12565	2.11248	2.25945	2.48997	2.37829	2.38947	2.72738	2.59908	2.74802	2.08055	2.09471	2.07898	2.09785	4	5.61774	3.55456	0.816105	4.35552	1.32752e-05	0.000263492
Sult1a1	2.97389	2.95157	2.87311	2.91176	3.16539	3.257	3.10353	3.295	3.95331	4.09245	3.36083	3.06649	3.28661	3.3139	4	11.3274	1.79183	0.452265	3.9619	7.43572e-05	0.00111253
Suv39h1	5.70386	5.64546	5.35079	5.44973	6.15387	5.92298	5.8015	6.87215	6.15094	6.23239	5.53674	5.63515	5.5123	5.30916	4	62.2773	1.2578	0.247946	5.0729	3.91807e-07	1.15774e-05
Syce2	4.86614	4.88288	4.92197	4.86272	5.19882	5.06182	5.46751	5.94053	5.48291	5.55302	4.47455	4.61274	4.57633	4.67762	4	37.2171	1.60395	0.287325	5.58234	2.37298e-08	9.51615e-07
Syt8	4.23228	4.32612	4.61349	4.28475	5.27413	4.98297	4.79769	4.31689	5.18328	4.93651	4.34448	4.83059	4.50746	4.2599	5	27.426	1.23278	0.356166	3.46124	0.000537693	0.00585355
Tacc3	6.44209	6.88087	6.24249	6.42447	7.16369	7.18982	7.13118	8.32085	7.81645	7.8294	6.01435	5.84606	5.47873	5.9569	4	148.55	2.23824	0.357602	6.25903	3.8738e-10	2.34216e-08
Tagap	2.83187	2.75315	2.66962	2.83815	3.10565	3.10248	2.94827	3.07081	3.42393	3.15453	2.83873	3.06603	2.86838	2.95988	4	8.28954	1.4464	0.411655	3.51362	0.00044204	0.00495404
Tanc2	6.21023	6.12683	5.69321	5.88445	5.65381	5.75281	5.72122	5.21858	5.367	5.28748	6.4823	6.33855	6.56717	6.63818	1	68.4215	-1.34674	0.27232	-4.94543	7.59753e-07	2.0783e-05
Tarm1	2.97354	2.50731	2.93507	2.61706	2.23181	2.21611	2.11525	2.08041	2.08176	2.1195	2.28546	2.39205	2.18834	2.29788	2	6.50134	-3.53218	0.725676	-4.86743	1.13059e-06	2.95558e-05
Tbc1d9	8.19229	8.13037	7.98084	8.47113	7.43423	7.45341	7.33082	6.79427	6.72419	6.85513	7.86041	7.8382	7.72474	7.95241	1	221.674	-1.37504	0.132453	-10.3814	3.01407e-25	1.42143e-22
Tcf19	6.09538	6.37599	6.23777	6.20577	6.79652	6.98316	6.76701	7.80657	7.05741	7.07762	5.26645	5.72906	5.39023	5.03958	4	106.873	2.21985	0.378011	5.87243	4.29451e-09	2.04989e-07
Tcn2	5.28297	5.32952	5.42489	5.19092	4.70414	4.99375	5.22131	4.2665	4.42634	4.28953	4.99641	5.01699	5.07632	5.16431	1	34.2298	-1.22694	0.272609	-4.50075	6.7715e-06	0.000145421
Tent5c	2.73719	2.87919	2.71607	2.88798	2.87883	3.25936	2.92485	3.02053	3.26269	3.17149	2.88867	2.87725	2.73191	2.97898	4	8.02692	1.26477	0.426785	2.96348	0.00304183	0.0240139
Tex30	3.4637	3.33245	3.1436	3.18227	3.51851	3.30672	3.21666	3.64827	3.5186	3.62153	3.14679	3.12877	3.2414	3.03872	4	10.5225	1.11572	0.396903	2.81107	0.00493775	0.0350277
Tfec	5.73229	6.07199	5.83678	6.32568	5.80075	5.41133	5.36853	5.03805	5.03164	4.8954	6.14952	6.12287	6.12074	5.87215	1	58.2471	-1.49873	0.258546	-5.79676	6.76094e-09	3.10162e-07
Tgfbi	10.7682	10.2333	9.77774	10.0861	9.68823	9.77255	9.62478	9.46884	9.26337	9.30686	10.7148	10.8968	10.8517	10.8068	1	1251.61	-1.36735	0.224744	-6.08402	1.17208e-09	6.48769e-08
Thbd	5.27615	5.39461	5.90555	5.50041	4.42129	4.53913	4.36903	4.60724	4.48117	4.59606	4.55895	4.68903	4.75256	4.6269	2	34.2675	-1.27836	0.344413	-3.71171	0.00020586	0.00260978
Thbs1	8.58093	8.50238	10.3012	8.81181	7.26482	7.49449	8.68305	5.05629	4.92249	4.96352	6.24341	6.31774	7.13328	6.68637	2	377.412	-2.60671	0.533199	-4.88881	1.01449e-06	2.69389e-05
Ticrr	2.75746	3.07479	2.73382	2.75284	3.23223	3.11899	3.23811	3.67616	3.37876	3.28199	2.60888	2.69278	2.60632	2.6368	4	9.25849	3.40345	0.715426	4.75724	1.96257e-06	4.84073e-05
Tie1	2.82552	2.92771	2.73269	2.76855	2.99354	3.02742	2.79785	3.0695	3.10231	3.05776	2.73102	2.78389	2.76239	2.79556	4	7.5815	1.14168	0.394752	2.89213	0.0038264	0.028843
Timeless	4.23992	4.5536	4.26147	4.30543	4.4023	4.64393	4.41073	5.39793	4.69519	4.80933	3.81787	3.99922	4.0291	3.97446	4	24.2262	1.62426	0.420879	3.85921	0.000113755	0.00158718
Timp1	8.34062	8.70617	10.5681	8.43812	6.4103	6.68442	8.11552	5.10452	5.03073	5.06506	5.32011	5.5996	5.54709	5.55571	2	387.367	-1.78923	0.555041	-3.2236	0.00126588	0.0117518
Tiparp	5.31678	4.72229	4.65198	4.9789	4.8599	4.76344	4.65748	4.56904	5.05547	4.88837	5.93444	6.0355	5.29598	6.4315	3	45.097	-1.30094	0.376751	-3.45305	0.000554289	0.00599547
Tk1	5.74963	6.58923	5.71675	5.73639	7.34117	7.36073	7.03863	8.69234	7.65499	7.894	4.73853	4.76184	4.75952	4.49864	4	161.382	4.39096	0.75835	5.79015	7.03246e-09	3.21367e-07
Tle1	3.32086	3.29358	3.40956	3.34242	3.37892	3.65655	3.29544	4.04977	4.21717	4.30672	3.4543	3.51083	3.5718	3.65214	4	13.8767	1.38273	0.355258	3.89218	9.93482e-05	0.00141292
Tlr2	9.05213	8.74384	8.76603	9.70547	8.62089	8.69684	8.44621	7.89334	8.11279	7.98655	9.37421	9.12468	9.2256	9.2179	1	491.363	-1.23595	0.223715	-5.52466	3.30132e-08	1.26372e-06
Tma16	3.73565	3.94924	3.7966	4.01919	3.86358	3.7015	3.75364	3.83789	3.66852	3.6607	4.86904	4.19061	4.36685	4.42956	3	18.1435	-1.3601	0.38021	-3.57723	0.000347249	0.00404152
Tmc8	3.40056	3.54456	3.41188	3.49865	3.53794	3.72246	3.68313	4.09439	3.98608	3.80185	3.40188	3.17371	3.07391	3.06497	4	12.7808	1.92151	0.501521	3.83136	0.000127435	0.00175521
Tmem154	5.80115	6.43442	6.31888	6.44455	5.44544	5.69046	5.4557	5.08263	5.53505	5.46506	6.03528	6.34626	6.22716	6.27384	1	66.2141	-1.46643	0.207235	-7.07617	1.48195e-12	1.38668e-10
Tmem53	4.5149	4.54147	4.55924	4.46549	3.10878	3.15591	3.316	3.14258	3.19629	3.02676	3.71152	3.41508	3.92081	3.67844	2	18.4002	-4.04392	0.492617	-8.20905	2.22952e-16	3.75515e-14
Tmod1	4.82845	4.57903	4.26627	4.45837	5.12592	4.9673	4.97971	5.13413	5.73558	5.81229	4.85419	4.66872	4.21062	5.07456	4	34.8622	1.46887	0.340499	4.31387	1.60425e-05	0.000312114
Tmpo	6.18006	5.8554	5.56693	5.9349	6.63102	6.35417	6.11435	6.84358	6.43183	6.80246	5.63432	5.3893	5.32725	5.94192	4	75.9845	1.38242	0.270333	5.11378	3.1577e-07	9.54597e-06
Tmtc4	2.97987	3.23177	3.12349	2.9807	3.24972	3.02047	3.16393	3.58891	3.24741	3.43665	3.05462	2.999	2.93599	3.14775	4	9.31639	1.0355	0.412742	2.50883	0.0121133	0.0703525
Tnc	6.51849	6.57851	8.94002	7.43043	5.09122	4.81192	6.26878	3.66396	3.54268	3.41442	3.61418	3.834	3.66914	3.69784	2	140.64	-2.04785	0.822442	-2.48996	0.0127757	0.0733598
Tnfrsf23	7.43319	7.48939	7.53323	7.64883	6.30387	6.69812	6.592	6.24271	6.08685	5.9342	6.37469	6.66101	6.71843	6.36073	2	123.625	-1.14001	0.177831	-6.41063	1.44922e-10	9.3881e-09
Tnfrsf26	6.07194	6.07784	6.14685	6.37796	5.59904	5.85889	5.43716	5.20943	5.31578	5.22067	5.89443	5.53396	5.73534	6.10936	1	58.631	-1.06357	0.196173	-5.4216	5.9067e-08	2.10956e-06
Tnfsf13b	2.07778	2.16608	2.26208	2.0408	2.34911	2.47043	2.28136	2.42597	2.45999	2.3476	2.12979	2.42848	2.12626	2.1139	4	5.0343	1.65942	0.580489	2.85866	0.00425428	0.031154
Tnfsf14	8.01145	7.87928	7.9626	8.01012	6.21607	6.32366	6.07925	4.82079	5.02027	5.1338	7.74804	7.63499	7.91039	7.61131	1	189.015	-3.71208	0.342773	-10.8296	2.49291e-27	1.83696e-24
Tnfsf9	8.12323	7.91823	7.85669	7.86097	7.30485	7.43943	7.42618	6.16611	5.50643	5.57531	6.80577	6.83449	7.31682	6.74398	1	171.982	-1.35655	0.259152	-5.23455	1.65384e-07	5.34214e-06
Tnnc1	4.66574	4.7637	4.75321	4.65188	4.20995	4.01252	4.39703	3.82054	3.96472	3.89179	4.68923	4.75269	4.4568	4.60109	1	23.4683	-1.72834	0.284714	-6.07045	1.27551e-09	6.99455e-08
Top2a	6.33605	7.29964	6.56989	6.71577	7.80448	7.58056	7.28604	9.13129	8.24778	8.29016	5.20914	5.28739	5.27952	5.15755	4	215.572	3.637	0.659907	5.51139	3.56019e-08	1.3584e-06
Topbp1	6.20437	6.23197	6.20893	5.90083	6.60903	6.67583	6.46375	6.92236	6.3936	6.5403	5.77068	5.89629	5.93064	6.0107	4	81.8043	1.00579	0.181364	5.54569	2.9279e-08	1.15451e-06
Tox2	2.46764	2.497	2.4481	2.38398	2.6199	2.80756	2.54124	3.84034	3.79143	3.82482	2.38425	2.4133	2.44108	2.49483	4	10.6721	4.98819	0.688676	7.24317	4.38321e-13	4.3795e-11
Tppp3	5.42596	5.24199	5.67968	6.89013	4.39007	4.41376	4.54083	4.04843	4.46596	4.61767	4.60728	4.68829	4.97569	4.85068	2	45.2681	-1.94907	0.462018	-4.21861	2.45818e-05	0.000440124
Tpx2	2.90186	2.9402	2.86641	2.79707	3.1895	3.07757	3.05451	3.6751	3.06199	3.33108	2.7104	2.69555	2.6118	2.8159	4	8.91442	2.34663	0.545286	4.30349	1.68127e-05	0.000324423
Traip	3.66035	3.81846	3.66157	3.47762	4.03048	3.88783	3.91272	4.62832	4.05829	4.11555	3.51689	3.30413	3.54314	3.53149	4	15.6878	1.84974	0.4124	4.48531	7.28072e-06	0.000154945
Trem1	8.32933	7.87406	7.5321	7.92947	4.61046	5.48733	5.69428	4.13479	3.86012	4.03338	4.47289	4.74633	5.37154	5.23183	2	143.702	-3.56953	0.398531	-8.95672	3.34465e-19	7.88668e-17
Trem3	4.68721	4.42442	4.39657	4.25672	3.23731	3.58568	3.66377	3.12519	3.03072	3.01121	3.30897	3.34904	3.2533	3.11999	2	17.509	-2.15748	0.396906	-5.43575	5.45665e-08	1.97343e-06
Treml1	6.1651	6.211	6.23514	6.25011	5.79989	6.07267	5.93924	5.24199	5.35123	5.18369	6.03105	6.01311	6.11445	6.18105	1	64.6719	-1.00675	0.199787	-5.03909	4.67747e-07	1.35165e-05
Treml2	4.81311	4.72915	4.43809	4.0404	4.07322	4.51627	4.43199	3.60231	3.47784	3.50008	4.07089	4.29949	4.34854	4.36024	1	21.4219	-1.67053	0.489202	-3.41481	0.000638269	0.00673094
Trib1	6.95096	7.13921	6.7898	7.0904	6.71892	6.83252	6.85975	5.73431	5.48027	5.56949	7.07678	6.85225	6.85534	6.98979	1	113.047	-1.26391	0.294769	-4.28782	1.80438e-05	0.00034257
Trim59	3.17596	3.02999	3.18984	2.95448	3.49472	3.58867	3.15128	3.68916	3.41705	3.76706	3.07798	3.05862	2.85911	2.90634	4	10.6175	2.21867	0.461508	4.80744	1.52874e-06	3.85951e-05
Trip13	3.68982	3.6831	3.57775	3.57543	3.64938	3.71205	3.88886	4.57983	3.87832	4.00346	3.22517	3.38326	3.34845	3.34507	4	14.6601	1.81077	0.477906	3.78898	0.000151269	0.00203128
Troap	3.57206	4.05777	3.80553	3.88165	4.59413	4.29282	4.34182	5.4575	5.08565	5.0112	3.38725	3.45235	3.37978	3.39518	4	25.1575	3.89081	0.665773	5.84405	5.09468e-09	2.38358e-07
Tsku	3.78388	4.07136	3.97065	4.14705	4.02371	3.66003	4.03776	3.60036	3.99061	3.75437	5.43996	4.98572	4.04399	5.12395	3	24.4797	-1.58254	0.532085	-2.97423	0.00293724	0.0232887
Tspan7	2.2599	2.30293	2.44593	2.42851	2.61559	2.4647	2.43262	2.66196	2.76854	2.9211	2.30727	2.44097	2.30345	2.29323	4	5.96872	1.96974	0.526748	3.73943	0.000184436	0.0023791
Ttc14	2.63	2.50183	2.29751	2.54335	2.41881	2.30727	2.2885	2.34135	2.34522	2.42037	2.47767	2.62508	2.53499	2.51996	3	5.68063	-1.20088	0.46207	-2.59892	0.00935171	0.0579383
Ttc39a	2.60324	2.79145	2.72524	2.63848	2.99365	3.26735	2.92461	3.20543	3.1956	3.10351	2.80024	2.72888	2.7169	2.62943	4	7.94248	2.19364	0.441502	4.96858	6.74442e-07	1.88428e-05
Ttc39b	3.834	3.55667	3.59406	3.83477	3.36121	3.40952	3.47656	3.1355	3.24875	3.39578	3.62576	3.55641	3.5025	3.57853	1	12.0679	-1.20167	0.334547	-3.59192	0.000328249	0.00386233
Ttk	3.19772	3.20189	3.02653	2.99001	3.2444	3.448	3.3362	4.16977	3.33605	3.5828	2.7524	2.77992	2.80076	2.78595	4	11.1604	3.26687	0.742435	4.40021	1.08146e-05	0.000220215
Tubb2b	2.72736	2.80013	3.35391	2.72557	2.96277	3.00831	3.13436	3.23789	3.31241	3.19785	2.76807	2.60787	2.72056	2.61246	4	8.52491	1.86267	0.64597	2.88353	0.00393249	0.0294562
Tubb5	10.2325	10.7256	10.5653	10.2621	10.6319	10.7775	10.6582	11.8314	10.9624	11.1091	9.90133	9.9881	10.4013	9.94051	4	1700.94	1.03392	0.256188	4.03578	5.44219e-05	0.0008578
Twist2	2.55904	2.81743	4.10504	3.02077	2.29206	2.40053	2.60029	2.08617	2.08871	2.07721	2.10344	2.21514	2.09992	2.14055	2	11.3031	-2.46987	0.845058	-2.92273	0.0034698	0.0267728
Ube2t	4.30113	4.81646	4.55818	4.15823	4.86452	4.88006	4.93236	5.75668	5.2346	5.36021	4.22883	4.00917	4.30825	4.02893	4	31.1287	2.06511	0.411719	5.01584	5.28034e-07	1.51105e-05
Uck2	7.11155	6.45512	6.81488	6.72082	4.76195	5.15734	4.88171	5.10649	4.91948	4.63097	5.93957	5.63813	5.76866	5.24106	2	72.7443	-2.40574	0.329112	-7.30979	2.67556e-13	2.8165e-11
Ugcg	4.8665	4.67117	4.73546	4.8185	4.50519	4.55503	4.45682	4.02053	4.20908	4.25679	4.78594	4.69065	4.13685	5.15305	1	25.7812	-1.11187	0.337576	-3.2937	0.000988796	0.00959499
Uhrf1	4.4118	4.75844	4.56646	4.46648	4.91374	5.0498	5.00003	6.34798	5.334	5.65382	3.82459	3.79595	3.86349	3.8132	4	37.8637	3.29524	0.600944	5.48344	4.17134e-08	1.56127e-06
Unc5b	5.20369	5.01085	6.31649	5.50001	4.56085	4.55964	5.21807	4.0111	3.98216	4.01007	4.33597	4.25086	4.59638	4.62395	2	36.9841	-1.48397	0.378729	-3.91829	8.91793e-05	0.00129645
Ung	4.13117	4.15956	4.10876	4.09412	4.26864	4.62778	4.75844	5.18059	4.4821	4.63465	3.75282	3.69527	3.65828	3.71115	4	22.3146	2.25999	0.411456	5.49266	3.95916e-08	1.49132e-06
Upp1	4.80372	3.72397	4.00276	4.93184	2.69854	2.75691	2.91277	2.62125	2.69093	2.72606	2.90889	2.85625	2.84031	2.7921	2	18.5912	-4.04171	0.678002	-5.9612	2.50387e-09	1.31203e-07
Vcan	5.40443	4.90556	5.1787	4.94637	3.91599	3.77495	3.91885	3.41835	3.47681	3.40138	4.53621	4.24304	4.57522	4.58634	1	27.6069	-3.76201	0.39943	-9.41847	4.57718e-21	1.31622e-18
Vegfa	8.5595	8.39178	8.83163	8.35406	6.9741	7.4649	7.49829	5.49325	5.38509	5.49721	6.96207	6.79301	7.24101	7.02178	1	227.987	-2.18402	0.232503	-9.39353	5.802e-21	1.59083e-18
Wdhd1	3.78391	3.85455	3.3843	3.47544	4.01701	3.48845	3.83336	4.48626	3.85149	4.23742	3.2667	3.51987	3.63551	3.48986	4	15.0768	1.49498	0.490208	3.04968	0.00229082	0.0191009
Wee1	3.88985	4.40767	3.83823	4.40852	4.38899	4.16282	4.21874	4.79679	4.43716	4.65212	3.71451	3.69785	3.94908	4.27309	4	20.1926	1.12541	0.455308	2.47176	0.0134448	0.0763698
Xkr5	2.08506	2.08881	2.27811	2.13766	2.49433	2.20819	2.4566	2.86778	2.51265	2.49803	2.09191	2.11643	2.04188	2.06047	4	5.50466	3.32997	0.729012	4.56778	4.92928e-06	0.000109241
Xpnpep2	2.31762	2.0312	2.9565	2.6264	1.81741	1.73881	1.92908	1.71918	1.72052	1.71447	1.72842	1.7453	1.72651	1.74899	2	5.87899	-2.72996	0.910458	-2.99845	0.00271354	0.0220487
Zfp251	2.97423	3.07338	2.99734	3.01873	2.9297	3.06969	2.93922	3.28639	3.49754	3.422	2.98482	2.87985	2.90429	2.94057	4	8.82361	1.02005	0.427413	2.38657	0.0170066	0.0901968
Zgrf1	3.21439	3.30486	2.8673	3.00277	3.24	3.36456	3.20013	3.65402	3.26349	3.39254	2.88317	2.8264	2.78978	2.94481	4	9.62099	1.82833	0.527686	3.4648	0.00053062	0.0057819
Zwilch	4.06426	4.17573	4.24679	4.07336	4.46895	4.62393	4.61731	5.55183	4.83176	5.01272	3.64136	3.82906	3.58275	3.61555	4	25.6919	2.77915	0.509264	5.45719	4.83737e-08	1.77179e-06

## Sheet: Macrophages clusters Enrichment
GroupID	Category	Term	Description	LogP	Log(q-value)	InTerm_InList	Genes	Symbols
1_Summary	GO Biological Processes	GO:0000278	mitotic cell cycle	-70.2159	-65.947	102/581	11799,12021,12144,12189,12190,12235,12428,12442,12447,12449,12532,12544,12615,12704,13605,14056,14211,14235,16319,16551,16571,16580,16881,17215,17216,17217,17219,17865,18005,18392,18538,18669,18817,18968,18973,19348,19361,19891,20460,20877,20878,21335,22137,22154,22390,26886,26934,30939,51944,52276,52679,54124,54392,56150,66140,66197,66442,66934,66977,67052,67629,67849,68014,68298,68743,69270,697…	Birc5,Bard1,Blm,Brca1,Brca2,Bub1,Ccna2,Ccnb2,Ccne1,Ccnf,Cdc25c,Cdc45,Cenpa,Cit,Ect2,Ezh2,Smc2,Foxm1,Incenp,Kif11,Kif4,Kifc5b,Lig1,Mcm3,Mcm2,Mcm4,Mcm6,Mybl2,Nek2,Orc1,Pcna,Abcb1b,Plk1,Pola1,Pole,Kif20a,Rad51,Rpa2,Stil,Aurkb,Aurka,Tacc3,Ttk,Tubb5,Wee1,Cenph,Racgap1,Pttg1,Knstrn,Cdca8,E2f7,Cks1b,Ncapg,Mad2l1,Ska2,Cks2,Spc25,Dsn1,Nuf2,Ndc80,Spc24,Cdca5,Zwilch,Ncapd2,Anln,Gins1,Trip13,Kif18b,Poc1a,Spd…
1_Member	GO Biological Processes	GO:0000278	mitotic cell cycle	-70.2159	-65.947	102/581	11799,12021,12144,12189,12190,12235,12428,12442,12447,12449,12532,12544,12615,12704,13605,14056,14211,14235,16319,16551,16571,16580,16881,17215,17216,17217,17219,17865,18005,18392,18538,18669,18817,18968,18973,19348,19361,19891,20460,20877,20878,21335,22137,22154,22390,26886,26934,30939,51944,52276,52679,54124,54392,56150,66140,66197,66442,66934,66977,67052,67629,67849,68014,68298,68743,69270,697…	Birc5,Bard1,Blm,Brca1,Brca2,Bub1,Ccna2,Ccnb2,Ccne1,Ccnf,Cdc25c,Cdc45,Cenpa,Cit,Ect2,Ezh2,Smc2,Foxm1,Incenp,Kif11,Kif4,Kifc5b,Lig1,Mcm3,Mcm2,Mcm4,Mcm6,Mybl2,Nek2,Orc1,Pcna,Abcb1b,Plk1,Pola1,Pole,Kif20a,Rad51,Rpa2,Stil,Aurkb,Aurka,Tacc3,Ttk,Tubb5,Wee1,Cenph,Racgap1,Pttg1,Knstrn,Cdca8,E2f7,Cks1b,Ncapg,Mad2l1,Ska2,Cks2,Spc25,Dsn1,Nuf2,Ndc80,Spc24,Cdca5,Zwilch,Ncapd2,Anln,Gins1,Trip13,Kif18b,Poc1a,Spd…
1_Member	GO Biological Processes	GO:1903047	mitotic cell cycle process	-68.3475	-64.3796	95/501	11799,12021,12144,12189,12190,12235,12428,12442,12447,12449,12532,12544,12615,12704,13605,14056,14211,14235,16319,16551,16571,16580,16881,17215,17216,17217,17219,17865,18005,18392,18538,18669,18817,18968,18973,19348,19361,19891,20460,20877,20878,21335,22137,26886,26934,30939,51944,52276,52679,54124,54392,56150,66197,66442,66934,66977,67052,67629,67849,68014,68298,68743,69270,69716,70218,70235,703…	Birc5,Bard1,Blm,Brca1,Brca2,Bub1,Ccna2,Ccnb2,Ccne1,Ccnf,Cdc25c,Cdc45,Cenpa,Cit,Ect2,Ezh2,Smc2,Foxm1,Incenp,Kif11,Kif4,Kifc5b,Lig1,Mcm3,Mcm2,Mcm4,Mcm6,Mybl2,Nek2,Orc1,Pcna,Abcb1b,Plk1,Pola1,Pole,Kif20a,Rad51,Rpa2,Stil,Aurkb,Aurka,Tacc3,Ttk,Cenph,Racgap1,Pttg1,Knstrn,Cdca8,E2f7,Cks1b,Ncapg,Mad2l1,Cks2,Spc25,Dsn1,Nuf2,Ndc80,Spc24,Cdca5,Zwilch,Ncapd2,Anln,Gins1,Trip13,Kif18b,Poc1a,Spdl1,Kif23,Dscc1,T…
1_Member	Reactome Gene Sets	R-MMU-1640170	Cell Cycle	-67.6427	-63.8509	100/584	12021,12144,12189,12235,12428,12442,12447,12532,12544,12545,12577,12615,14211,15270,15366,16319,16881,16906,17215,17216,17217,17218,17219,17220,18005,18392,18538,18817,18968,18973,19075,19348,19650,20873,20877,20878,22154,22390,26886,29870,30939,52276,52504,54124,54392,54563,56150,66140,66336,66442,66570,66578,66634,66934,66977,67037,67052,67141,67629,67849,68014,68298,68549,69270,69928,70024,703…	Bard1,Blm,Brca1,Bub1,Ccna2,Ccnb2,Ccne1,Cdc25c,Cdc45,Cdc7,Cdkn1c,Cenpa,Smc2,H2ax,Hmmr,Incenp,Lig1,Lmnb1,Mcm3,Mcm2,Mcm4,Mcm5,Mcm6,Mcm7,Nek2,Orc1,Pcna,Plk1,Pola1,Pole,Prim1,Kif20a,Rbl1,Plk4,Aurkb,Aurka,Tubb5,Wee1,Cenph,Gtse1,Pttg1,Cdca8,Cenpo,Cks1b,Ncapg,Nup210,Mad2l1,Ska2,Cenpp,Spc25,Cenpm,Mis18a,Mcm8,Dsn1,Nuf2,Pmf1,Ndc80,Fbxo5,Spc24,Cdca5,Zwilch,Ncapd2,Sgo2a,Gins1,Cenps,Mcm10,Spdl1,Oip5,Kif23,Cenp…
1_Member	Reactome Gene Sets	R-MMU-69278	Cell Cycle, Mitotic	-60.1973	-56.5304	88/499	12235,12428,12442,12447,12532,12544,12545,12577,12615,14211,15270,15366,16319,16881,16906,17215,17216,17217,17218,17219,17220,18005,18392,18538,18817,18968,18973,19075,19348,19650,20873,20877,20878,22154,22390,26886,29870,30939,52276,52504,54124,54392,54563,56150,66140,66336,66442,66570,66634,66934,66977,67037,67052,67141,67629,67849,68014,68298,68549,69270,69928,70024,70385,71819,71876,71909,721…	Bub1,Ccna2,Ccnb2,Ccne1,Cdc25c,Cdc45,Cdc7,Cdkn1c,Cenpa,Smc2,H2ax,Hmmr,Incenp,Lig1,Lmnb1,Mcm3,Mcm2,Mcm4,Mcm5,Mcm6,Mcm7,Nek2,Orc1,Pcna,Plk1,Pola1,Pole,Prim1,Kif20a,Rbl1,Plk4,Aurkb,Aurka,Tubb5,Wee1,Cenph,Gtse1,Pttg1,Cdca8,Cenpo,Cks1b,Ncapg,Nup210,Mad2l1,Ska2,Cenpp,Spc25,Cenpm,Mcm8,Dsn1,Nuf2,Pmf1,Ndc80,Fbxo5,Spc24,Cdca5,Zwilch,Ncapd2,Sgo2a,Gins1,Cenps,Mcm10,Spdl1,Kif23,Cenpu,Haus5,Tpx2,Rfc5,Cenpn,Ndc1…
1_Member	GO Biological Processes	GO:0051276	chromosome organization	-58.7398	-55.1698	82/430	11799,12144,12190,12235,12447,12544,12615,12704,14056,14211,16319,16551,16580,17215,17216,17217,17218,17219,17220,17865,18005,18538,18817,19183,19361,19366,19891,20877,20937,21973,26886,26934,30939,50878,51944,52276,52504,54392,56150,66336,66578,66634,66934,66977,67052,67849,68298,68549,69270,69716,69928,70218,70385,70645,71819,71846,72107,72119,72155,72787,73804,76044,79456,102920,105988,107435,…	Birc5,Blm,Brca2,Bub1,Ccne1,Cdc45,Cenpa,Cit,Ezh2,Smc2,Incenp,Kif11,Kifc5b,Mcm3,Mcm2,Mcm4,Mcm5,Mcm6,Mcm7,Mybl2,Nek2,Pcna,Plk1,Psmc3ip,Rad51,Rad54l,Rpa2,Aurkb,Suv39h1,Top2a,Cenph,Racgap1,Pttg1,Stag3,Knstrn,Cdca8,Cenpo,Ncapg,Mad2l1,Cenpp,Mis18a,Mcm8,Dsn1,Nuf2,Ndc80,Cdca5,Ncapd2,Sgo2a,Gins1,Trip13,Cenps,Kif18b,Spdl1,Oip5,Kif23,Syce2,Dscc1,Tpx2,Cenpn,Ndc1,Kif2c,Ncapg2,Recql4,Cenpi,Espl1,Hat1,Bmyc,Cdc20…
1_Member	GO Biological Processes	GO:0007059	chromosome segregation	-57.9189	-54.4281	74/333	11799,12189,12190,12235,12316,12442,12447,12704,14211,16319,16551,16571,16580,17865,18005,18817,19183,20877,20878,21973,22137,22154,26886,26934,30939,50878,51944,52276,54392,56150,66140,66442,66578,66934,66977,67037,67052,67141,67629,67849,68298,68549,69716,69928,70218,70385,70645,71819,71846,71878,71909,72107,72119,72155,72787,73804,76044,76478,105988,107995,108912,110033,208628,211651,214901,21…	Birc5,Brca1,Brca2,Bub1,Aspm,Ccnb2,Ccne1,Cit,Smc2,Incenp,Kif11,Kif4,Kifc5b,Mybl2,Nek2,Plk1,Psmc3ip,Aurkb,Aurka,Top2a,Ttk,Tubb5,Cenph,Racgap1,Pttg1,Stag3,Knstrn,Cdca8,Ncapg,Mad2l1,Ska2,Spc25,Mis18a,Dsn1,Nuf2,Pmf1,Ndc80,Fbxo5,Spc24,Cdca5,Ncapd2,Sgo2a,Trip13,Cenps,Kif18b,Spdl1,Oip5,Kif23,Syce2,Fam83d,Haus5,Dscc1,Tpx2,Cenpn,Ndc1,Kif2c,Ncapg2,Haus8,Espl1,Cdc20,Cdca2,Kif22,Kntc1,Fancd2,Chtf18,Ncaph,Dlga…
1_Member	GO Biological Processes	GO:0098813	nuclear chromosome segregation	-48.9358	-45.512	60/249	11799,12190,12235,12316,12442,12447,12704,14211,16319,16551,16571,16580,17865,18005,18817,19183,20877,20878,21973,22137,26934,30939,50878,51944,52276,54392,56150,66442,66934,66977,67052,67141,67629,67849,68298,68549,69716,69928,70218,70385,71819,71846,71878,72107,72119,72787,73804,76044,105988,107995,110033,208628,211651,215387,229841,233406,268465,268697,381318,100502766	Birc5,Brca2,Bub1,Aspm,Ccnb2,Ccne1,Cit,Smc2,Incenp,Kif11,Kif4,Kifc5b,Mybl2,Nek2,Plk1,Psmc3ip,Aurkb,Aurka,Top2a,Ttk,Racgap1,Pttg1,Stag3,Knstrn,Cdca8,Ncapg,Mad2l1,Spc25,Dsn1,Nuf2,Ndc80,Fbxo5,Spc24,Cdca5,Ncapd2,Sgo2a,Trip13,Cenps,Kif18b,Spdl1,Kif23,Syce2,Fam83d,Dscc1,Tpx2,Ndc1,Kif2c,Ncapg2,Espl1,Cdc20,Kif22,Kntc1,Fancd2,Ncaph,Cenpe,Prc1,Eme1,Ccnb1,Nsl1,Kifc1
1_Member	GO Biological Processes	GO:0000280	nuclear division	-46.6229	-43.2571	64/322	11799,12190,12235,12316,12442,12447,12704,14087,14211,16319,16551,16580,17865,18005,18817,19183,19361,19366,20877,20878,21973,22137,26934,30939,50878,51944,52276,54392,56150,60530,66197,66934,66977,67052,67141,67849,68298,68549,69716,69928,70218,70385,71819,71846,72107,72119,72787,73804,76044,105988,107995,110033,208628,211651,214901,215387,229841,233406,235559,268465,268697,381318,623474,1005027…	Birc5,Brca2,Bub1,Aspm,Ccnb2,Ccne1,Cit,Fanca,Smc2,Incenp,Kif11,Kifc5b,Mybl2,Nek2,Plk1,Psmc3ip,Rad51,Rad54l,Aurkb,Aurka,Top2a,Ttk,Racgap1,Pttg1,Stag3,Knstrn,Cdca8,Ncapg,Mad2l1,Fignl1,Cks2,Dsn1,Nuf2,Ndc80,Fbxo5,Cdca5,Ncapd2,Sgo2a,Trip13,Cenps,Kif18b,Spdl1,Kif23,Syce2,Dscc1,Tpx2,Ndc1,Kif2c,Ncapg2,Espl1,Cdc20,Kif22,Kntc1,Fancd2,Chtf18,Ncaph,Cenpe,Prc1,Topbp1,Eme1,Ccnb1,Nsl1,Rad54b,Kifc1
1_Member	GO Biological Processes	GO:0048285	organelle fission	-45.4831	-42.1684	65/349	11799,12190,12235,12316,12442,12447,12704,14087,14211,16319,16551,16580,17865,18005,18817,19183,19361,19366,20877,20878,21973,22137,26934,30939,50878,51944,52276,54392,56150,60530,66197,66934,66977,67052,67141,67849,68298,68549,69716,69928,70218,70385,71804,71819,71846,72107,72119,72787,73804,76044,105988,107995,110033,208628,211651,214901,215387,229841,233406,235559,268465,268697,381318,623474,1…	Birc5,Brca2,Bub1,Aspm,Ccnb2,Ccne1,Cit,Fanca,Smc2,Incenp,Kif11,Kifc5b,Mybl2,Nek2,Plk1,Psmc3ip,Rad51,Rad54l,Aurkb,Aurka,Top2a,Ttk,Racgap1,Pttg1,Stag3,Knstrn,Cdca8,Ncapg,Mad2l1,Fignl1,Cks2,Dsn1,Nuf2,Ndc80,Fbxo5,Cdca5,Ncapd2,Sgo2a,Trip13,Cenps,Kif18b,Spdl1,Mtfr2,Kif23,Syce2,Dscc1,Tpx2,Ndc1,Kif2c,Ncapg2,Espl1,Cdc20,Kif22,Kntc1,Fancd2,Chtf18,Ncaph,Cenpe,Prc1,Topbp1,Eme1,Ccnb1,Nsl1,Rad54b,Kifc1
1_Member	Reactome Gene Sets	R-MMU-69620	Cell Cycle Checkpoints	-44.6482	-41.3792	59/278	12021,12144,12189,12235,12428,12442,12447,12532,12544,12545,12577,12615,15270,16319,17215,17216,17217,17218,17219,17220,18392,18817,20877,22390,26886,29870,52276,52504,56150,66140,66336,66442,66570,66634,66934,66977,67037,67052,67629,68014,68549,69928,70024,70385,71876,72151,72155,73804,102920,106344,107995,208628,229841,235559,236930,268697,268930,269582,327762	Bard1,Blm,Brca1,Bub1,Ccna2,Ccnb2,Ccne1,Cdc25c,Cdc45,Cdc7,Cdkn1c,Cenpa,H2ax,Incenp,Mcm3,Mcm2,Mcm4,Mcm5,Mcm6,Mcm7,Orc1,Plk1,Aurkb,Wee1,Cenph,Gtse1,Cdca8,Cenpo,Mad2l1,Ska2,Cenpp,Spc25,Cenpm,Mcm8,Dsn1,Nuf2,Pmf1,Ndc80,Spc24,Zwilch,Sgo2a,Cenps,Mcm10,Spdl1,Cenpu,Rfc5,Cenpn,Kif2c,Cenpi,Rfc4,Cdc20,Kntc1,Cenpe,Topbp1,Ercc6l,Ccnb1,Pkmyt1,Clspn,Dna2
1_Member	GO Biological Processes	GO:0051301	cell division	-42.9448	-39.7172	73/510	11799,12235,12316,12428,12442,12447,12449,12532,12545,12615,12704,13605,14211,14793,16319,16551,16881,18005,18817,19348,20877,20878,21335,21853,21973,22390,26934,30939,51944,52276,54124,56150,66140,66197,66442,66578,66934,66977,67037,67052,67141,67629,67849,68014,68298,68549,68743,69928,70218,70385,70645,71819,71846,71878,71909,72119,73804,74107,76044,76478,80986,107995,108912,208628,215387,21765…	Birc5,Bub1,Aspm,Ccna2,Ccnb2,Ccne1,Ccnf,Cdc25c,Cdc7,Cenpa,Cit,Ect2,Smc2,Cdca3,Incenp,Kif11,Lig1,Nek2,Plk1,Kif20a,Aurkb,Aurka,Tacc3,Timeless,Top2a,Wee1,Racgap1,Pttg1,Knstrn,Cdca8,Cks1b,Mad2l1,Ska2,Cks2,Spc25,Mis18a,Dsn1,Nuf2,Pmf1,Ndc80,Fbxo5,Spc24,Cdca5,Zwilch,Ncapd2,Sgo2a,Anln,Cenps,Kif18b,Spdl1,Oip5,Kif23,Syce2,Fam83d,Haus5,Tpx2,Kif2c,Cep55,Ncapg2,Haus8,Ckap2,Cdc20,Cdca2,Kntc1,Ncaph,Mis18bp1,Ska3…
1_Member	GO Biological Processes	GO:0010564	regulation of cell cycle process	-42.0983	-38.9085	84/731	11799,12021,12144,12189,12190,12235,12449,12532,12545,12577,12580,12704,13605,14056,14156,14211,16319,16551,16906,18005,18392,18817,19348,19361,19362,19363,19650,19891,20133,20135,20460,20873,20877,20878,21335,21853,22137,26934,51944,52276,52679,54392,56150,58186,66442,66977,67052,67141,67153,67629,67849,68014,68298,68549,69716,70235,70385,71819,71878,72119,73804,76044,76843,77011,79456,107771,10…	Birc5,Bard1,Blm,Brca1,Brca2,Bub1,Ccnf,Cdc25c,Cdc7,Cdkn1c,Cdkn2c,Cit,Ect2,Ezh2,Fen1,Smc2,Incenp,Kif11,Lmnb1,Nek2,Orc1,Plk1,Kif20a,Rad51,Rad51ap1,Rad51b,Rbl1,Rpa2,Rrm1,Rrm2,Stil,Plk4,Aurkb,Aurka,Tacc3,Timeless,Ttk,Racgap1,Knstrn,Cdca8,E2f7,Ncapg,Mad2l1,Rad18,Spc25,Nuf2,Ndc80,Fbxo5,Rnaseh2b,Spc24,Cdca5,Zwilch,Ncapd2,Sgo2a,Trip13,Poc1a,Spdl1,Kif23,Fam83d,Tpx2,Kif2c,Ncapg2,Dtl,Ticrr,Recql4,Bmyc,Cdc20,…
1_Member	GO Biological Processes	GO:0000819	sister chromatid segregation	-36.5838	-33.491	42/154	11799,12235,12704,14211,16319,16551,16580,17865,18005,18817,20877,21973,26934,30939,50878,51944,52276,54392,56150,66934,66977,67052,67849,68298,68549,70218,70385,71819,72107,72119,73804,76044,105988,107995,110033,208628,215387,229841,233406,268697,381318,100502766	Birc5,Bub1,Cit,Smc2,Incenp,Kif11,Kifc5b,Mybl2,Nek2,Plk1,Aurkb,Top2a,Racgap1,Pttg1,Stag3,Knstrn,Cdca8,Ncapg,Mad2l1,Dsn1,Nuf2,Ndc80,Cdca5,Ncapd2,Sgo2a,Kif18b,Spdl1,Kif23,Dscc1,Tpx2,Kif2c,Ncapg2,Espl1,Cdc20,Kif22,Kntc1,Ncaph,Cenpe,Prc1,Ccnb1,Nsl1,Kifc1
1_Member	Reactome Gene Sets	R-MMU-68877	Mitotic Prometaphase	-34.0073	-30.9688	43/187	12235,12442,12615,14211,16319,18005,18817,20873,20877,22154,26886,52276,52504,54392,56150,66140,66336,66442,66570,66934,66977,67037,67052,67629,67849,68014,68298,68549,69928,70385,71876,71909,72155,73710,73804,76478,102920,107995,208628,215387,229841,236930,268697	Bub1,Ccnb2,Cenpa,Smc2,Incenp,Nek2,Plk1,Plk4,Aurkb,Tubb5,Cenph,Cdca8,Cenpo,Ncapg,Mad2l1,Ska2,Cenpp,Spc25,Cenpm,Dsn1,Nuf2,Pmf1,Ndc80,Spc24,Cdca5,Zwilch,Ncapd2,Sgo2a,Cenps,Spdl1,Cenpu,Haus5,Cenpn,Tubb2b,Kif2c,Haus8,Cenpi,Cdc20,Kntc1,Ncaph,Cenpe,Ercc6l,Ccnb1
1_Member	GO Biological Processes	GO:0000070	mitotic sister chromatid segregation	-33.146	-30.1323	38/139	11799,12704,14211,16319,16551,16580,17865,18005,18817,20877,26934,30939,51944,52276,54392,56150,66934,66977,67052,67849,68298,70218,70385,71819,72107,72119,73804,76044,105988,107995,110033,208628,215387,229841,233406,268697,381318,100502766	Birc5,Cit,Smc2,Incenp,Kif11,Kifc5b,Mybl2,Nek2,Plk1,Aurkb,Racgap1,Pttg1,Knstrn,Cdca8,Ncapg,Mad2l1,Dsn1,Nuf2,Ndc80,Cdca5,Ncapd2,Kif18b,Spdl1,Kif23,Dscc1,Tpx2,Kif2c,Ncapg2,Espl1,Cdc20,Kif22,Kntc1,Ncaph,Cenpe,Prc1,Ccnb1,Nsl1,Kifc1
1_Member	GO Biological Processes	GO:0140014	mitotic nuclear division	-31.4517	-28.4838	39/164	11799,12704,14211,16319,16551,16580,17865,18005,18817,20877,20878,26934,30939,51944,52276,54392,56150,66934,66977,67052,67849,68298,70218,70385,71819,72107,72119,73804,76044,105988,107995,110033,208628,215387,229841,233406,268697,381318,100502766	Birc5,Cit,Smc2,Incenp,Kif11,Kifc5b,Mybl2,Nek2,Plk1,Aurkb,Aurka,Racgap1,Pttg1,Knstrn,Cdca8,Ncapg,Mad2l1,Dsn1,Nuf2,Ndc80,Cdca5,Ncapd2,Kif18b,Spdl1,Kif23,Dscc1,Tpx2,Kif2c,Ncapg2,Espl1,Cdc20,Kif22,Kntc1,Ncaph,Cenpe,Prc1,Ccnb1,Nsl1,Kifc1
1_Member	Reactome Gene Sets	R-MMU-68886	M Phase	-31.1668	-28.2201	54/383	12235,12442,12615,14211,15270,16319,16906,18005,18817,19348,20873,20877,22154,26886,30939,52276,52504,54392,54563,56150,66140,66336,66442,66570,66934,66977,67037,67052,67141,67629,67849,68014,68298,68549,69928,70385,71819,71876,71909,72155,72787,73710,73804,76044,76478,98386,102920,105988,107995,208628,215387,229841,236930,268697	Bub1,Ccnb2,Cenpa,Smc2,H2ax,Incenp,Lmnb1,Nek2,Plk1,Kif20a,Plk4,Aurkb,Tubb5,Cenph,Pttg1,Cdca8,Cenpo,Ncapg,Nup210,Mad2l1,Ska2,Cenpp,Spc25,Cenpm,Dsn1,Nuf2,Pmf1,Ndc80,Fbxo5,Spc24,Cdca5,Zwilch,Ncapd2,Sgo2a,Cenps,Spdl1,Kif23,Cenpu,Haus5,Cenpn,Ndc1,Tubb2b,Kif2c,Ncapg2,Haus8,Lbr,Cenpi,Espl1,Cdc20,Kntc1,Ncaph,Cenpe,Ercc6l,Ccnb1
1_Member	Reactome Gene Sets	R-MMU-2500257	Resolution of Sister Chromatid Cohesion	-30.6768	-27.7696	34/117	12235,12442,12615,16319,18817,20877,26886,52276,52504,56150,66140,66336,66442,66570,66934,66977,67037,67052,67629,67849,68014,68549,69928,70385,71876,72155,73710,73804,102920,107995,208628,229841,236930,268697	Bub1,Ccnb2,Cenpa,Incenp,Plk1,Aurkb,Cenph,Cdca8,Cenpo,Mad2l1,Ska2,Cenpp,Spc25,Cenpm,Dsn1,Nuf2,Pmf1,Ndc80,Spc24,Cdca5,Zwilch,Sgo2a,Cenps,Spdl1,Cenpu,Cenpn,Tubb2b,Kif2c,Cenpi,Cdc20,Kntc1,Cenpe,Ercc6l,Ccnb1
1_Member	Reactome Gene Sets	R-MMU-141424	Amplification of signal from the kinetochores	-29.1354	-26.2644	30/90	12235,12615,16319,18817,20877,26886,52276,52504,56150,66140,66336,66442,66570,66934,66977,67037,67052,67629,68014,68549,69928,70385,71876,72155,73804,102920,107995,208628,229841,236930	Bub1,Cenpa,Incenp,Plk1,Aurkb,Cenph,Cdca8,Cenpo,Mad2l1,Ska2,Cenpp,Spc25,Cenpm,Dsn1,Nuf2,Pmf1,Ndc80,Spc24,Zwilch,Sgo2a,Cenps,Spdl1,Cenpu,Cenpn,Kif2c,Cenpi,Cdc20,Kntc1,Cenpe,Ercc6l
1_Member	Reactome Gene Sets	R-MMU-141444	Amplification of signal from unattached kinetochores via a MAD2 inhibitory signal	-29.1354	-26.2644	30/90	12235,12615,16319,18817,20877,26886,52276,52504,56150,66140,66336,66442,66570,66934,66977,67037,67052,67629,68014,68549,69928,70385,71876,72155,73804,102920,107995,208628,229841,236930	Bub1,Cenpa,Incenp,Plk1,Aurkb,Cenph,Cdca8,Cenpo,Mad2l1,Ska2,Cenpp,Spc25,Cenpm,Dsn1,Nuf2,Pmf1,Ndc80,Spc24,Zwilch,Sgo2a,Cenps,Spdl1,Cenpu,Cenpn,Kif2c,Cenpi,Cdc20,Kntc1,Cenpe,Ercc6l
1_Member	Reactome Gene Sets	R-MMU-9648025	EML4 and NUDC in mitotic spindle formation	-28.0905	-25.2365	31/106	12235,12615,16319,18817,20877,26886,52276,52504,56150,66140,66336,66442,66570,66934,66977,67037,67052,67629,68014,68549,69928,70385,71876,72155,73710,73804,102920,107995,208628,229841,236930	Bub1,Cenpa,Incenp,Plk1,Aurkb,Cenph,Cdca8,Cenpo,Mad2l1,Ska2,Cenpp,Spc25,Cenpm,Dsn1,Nuf2,Pmf1,Ndc80,Spc24,Zwilch,Sgo2a,Cenps,Spdl1,Cenpu,Cenpn,Tubb2b,Kif2c,Cenpi,Cdc20,Kntc1,Cenpe,Ercc6l
1_Member	GO Biological Processes	GO:0007051	spindle organization	-27.6155	-24.7779	35/153	11799,12316,12442,16319,16551,16571,16580,17865,18005,20460,20877,20878,21335,22154,26886,26934,51944,52276,66442,66977,67052,67141,69885,70235,71819,71909,72119,76478,105988,107995,218977,229841,233406,268697,100502766	Birc5,Aspm,Ccnb2,Incenp,Kif11,Kif4,Kifc5b,Mybl2,Nek2,Stil,Aurkb,Aurka,Tacc3,Tubb5,Cenph,Racgap1,Knstrn,Cdca8,Spc25,Nuf2,Ndc80,Fbxo5,Aunip,Poc1a,Kif23,Haus5,Tpx2,Haus8,Espl1,Cdc20,Dlgap5,Cenpe,Prc1,Ccnb1,Kifc1
1_Member	Reactome Gene Sets	R-MMU-2555396	Mitotic Metaphase and Anaphase	-27.4892	-24.6674	40/219	12235,12442,12615,16319,16906,18817,20877,26886,30939,52276,52504,56150,66140,66336,66442,66570,66934,66977,67037,67052,67141,67629,67849,68014,68549,69928,70385,71876,72155,72787,73710,73804,98386,102920,105988,107995,208628,229841,236930,268697	Bub1,Ccnb2,Cenpa,Incenp,Lmnb1,Plk1,Aurkb,Cenph,Pttg1,Cdca8,Cenpo,Mad2l1,Ska2,Cenpp,Spc25,Cenpm,Dsn1,Nuf2,Pmf1,Ndc80,Fbxo5,Spc24,Cdca5,Zwilch,Sgo2a,Cenps,Spdl1,Cenpu,Cenpn,Ndc1,Tubb2b,Kif2c,Lbr,Cenpi,Espl1,Cdc20,Kntc1,Cenpe,Ercc6l,Ccnb1
1_Member	GO Biological Processes	GO:0051983	regulation of chromosome segregation	-26.5912	-23.7914	32/128	11799,12235,12704,14211,16319,18817,20877,21335,22137,52276,54392,56150,58186,66442,66977,67052,67141,67629,68014,68298,69716,70385,73804,76044,107995,108912,208628,209334,214901,215387,229841,268697	Birc5,Bub1,Cit,Smc2,Incenp,Plk1,Aurkb,Tacc3,Ttk,Cdca8,Ncapg,Mad2l1,Rad18,Spc25,Nuf2,Ndc80,Fbxo5,Spc24,Zwilch,Ncapd2,Trip13,Spdl1,Kif2c,Ncapg2,Cdc20,Cdca2,Kntc1,Gen1,Chtf18,Ncaph,Cenpe,Ccnb1
1_Member	Reactome Gene Sets	R-MMU-69618	Mitotic Spindle Checkpoint	-26.5832	-23.7914	30/107	12235,12615,16319,18817,20877,26886,52276,52504,56150,66140,66336,66442,66570,66934,66977,67037,67052,67629,68014,68549,69928,70385,71876,72155,73804,102920,107995,208628,229841,236930	Bub1,Cenpa,Incenp,Plk1,Aurkb,Cenph,Cdca8,Cenpo,Mad2l1,Ska2,Cenpp,Spc25,Cenpm,Dsn1,Nuf2,Pmf1,Ndc80,Spc24,Zwilch,Sgo2a,Cenps,Spdl1,Cenpu,Cenpn,Kif2c,Cenpi,Cdc20,Kntc1,Cenpe,Ercc6l
1_Member	GO Biological Processes	GO:1905818	regulation of chromosome separation	-26.5462	-23.7686	26/71	11799,12235,14211,16319,18817,20877,22137,52276,54392,56150,66442,66977,67052,67141,67629,68014,68298,69716,70385,76044,107995,208628,209334,215387,229841,268697	Birc5,Bub1,Smc2,Incenp,Plk1,Aurkb,Ttk,Cdca8,Ncapg,Mad2l1,Spc25,Nuf2,Ndc80,Fbxo5,Spc24,Zwilch,Ncapd2,Trip13,Spdl1,Ncapg2,Cdc20,Kntc1,Gen1,Ncaph,Cenpe,Ccnb1
1_Member	Reactome Gene Sets	R-MMU-68882	Mitotic Anaphase	-26.4502	-23.6864	39/218	12235,12442,12615,16319,16906,18817,20877,26886,30939,52276,52504,56150,66140,66336,66442,66570,66934,66977,67037,67052,67629,67849,68014,68549,69928,70385,71876,72155,72787,73710,73804,98386,102920,105988,107995,208628,229841,236930,268697	Bub1,Ccnb2,Cenpa,Incenp,Lmnb1,Plk1,Aurkb,Cenph,Pttg1,Cdca8,Cenpo,Mad2l1,Ska2,Cenpp,Spc25,Cenpm,Dsn1,Nuf2,Pmf1,Ndc80,Spc24,Cdca5,Zwilch,Sgo2a,Cenps,Spdl1,Cenpu,Cenpn,Ndc1,Tubb2b,Kif2c,Lbr,Cenpi,Espl1,Cdc20,Kntc1,Cenpe,Ercc6l,Ccnb1
1_Member	GO Biological Processes	GO:1901987	regulation of cell cycle phase transition	-26.2782	-23.5278	52/439	11799,12021,12144,12189,12190,12235,12532,12545,12577,12580,14056,16319,16906,18392,18817,19361,19363,19650,19891,20133,20135,20460,20877,20878,21853,22137,52276,52679,56150,66442,66977,67052,67141,67153,67629,67849,68014,69716,70385,71878,76843,77011,107995,208628,209334,211651,229841,235559,268465,268697,269582,327762	Birc5,Bard1,Blm,Brca1,Brca2,Bub1,Cdc25c,Cdc7,Cdkn1c,Cdkn2c,Ezh2,Incenp,Lmnb1,Orc1,Plk1,Rad51,Rad51b,Rbl1,Rpa2,Rrm1,Rrm2,Stil,Aurkb,Aurka,Timeless,Ttk,Cdca8,E2f7,Mad2l1,Spc25,Nuf2,Ndc80,Fbxo5,Rnaseh2b,Spc24,Cdca5,Zwilch,Trip13,Spdl1,Fam83d,Dtl,Ticrr,Cdc20,Kntc1,Gen1,Fancd2,Cenpe,Topbp1,Eme1,Ccnb1,Clspn,Dna2
1_Member	Reactome Gene Sets	R-MMU-5663220	RHO GTPases Activate Formins	-26.2447	-23.5072	32/131	12235,12615,16319,18817,20877,26886,52276,52504,56150,56419,66140,66336,66442,66570,66934,66977,67037,67052,67629,68014,68549,69928,70385,71876,72155,73710,73804,102920,107995,208628,229841,236930	Bub1,Cenpa,Incenp,Plk1,Aurkb,Cenph,Cdca8,Cenpo,Mad2l1,Diaph3,Ska2,Cenpp,Spc25,Cenpm,Dsn1,Nuf2,Pmf1,Ndc80,Spc24,Zwilch,Sgo2a,Cenps,Spdl1,Cenpu,Cenpn,Tubb2b,Kif2c,Cenpi,Cdc20,Kntc1,Cenpe,Ercc6l
1_Member	GO Biological Processes	GO:0090068	positive regulation of cell cycle process	-25.5662	-22.8649	41/260	11799,12532,12545,12704,13605,14056,14156,14211,16319,16906,18392,19362,19363,20133,20135,20460,20873,20877,20878,26934,52276,52679,54392,56150,58186,67052,67141,67849,68298,68549,70235,71819,71878,76044,76843,108961,209334,215387,229841,240641,268697	Birc5,Cdc25c,Cdc7,Cit,Ect2,Ezh2,Fen1,Smc2,Incenp,Lmnb1,Orc1,Rad51ap1,Rad51b,Rrm1,Rrm2,Stil,Plk4,Aurkb,Aurka,Racgap1,Cdca8,E2f7,Ncapg,Mad2l1,Rad18,Ndc80,Fbxo5,Cdca5,Ncapd2,Sgo2a,Poc1a,Kif23,Fam83d,Ncapg2,Dtl,E2f8,Gen1,Ncaph,Cenpe,Kif20b,Ccnb1
1_Member	GO Biological Processes	GO:1902850	microtubule cytoskeleton organization involved in mitosis	-24.4914	-21.8022	30/124	11799,12615,16319,16551,16571,16580,17865,18005,18817,20460,20877,20878,21335,26886,26934,52276,56150,66442,66977,67052,70235,70385,71819,72119,107995,218977,229841,233406,268697,100502766	Birc5,Cenpa,Incenp,Kif11,Kif4,Kifc5b,Mybl2,Nek2,Plk1,Stil,Aurkb,Aurka,Tacc3,Cenph,Racgap1,Cdca8,Mad2l1,Spc25,Nuf2,Ndc80,Poc1a,Spdl1,Kif23,Tpx2,Cdc20,Dlgap5,Cenpe,Prc1,Ccnb1,Kifc1
1_Member	GO Biological Processes	GO:0045786	negative regulation of cell cycle	-23.803	-21.1468	45/358	11799,12021,12144,12189,12235,12449,12577,12580,14056,15446,18005,18392,18817,19650,19891,20460,20877,20937,21853,22137,23871,52679,56150,66442,66977,67052,67141,67629,68014,69716,70385,76843,77011,79456,107995,108961,208628,211651,214901,229841,235559,268465,269582,327762,100502766	Birc5,Bard1,Blm,Brca1,Bub1,Ccnf,Cdkn1c,Cdkn2c,Ezh2,Hpgd,Nek2,Orc1,Plk1,Rbl1,Rpa2,Stil,Aurkb,Suv39h1,Timeless,Ttk,Ets1,E2f7,Mad2l1,Spc25,Nuf2,Ndc80,Fbxo5,Spc24,Zwilch,Trip13,Spdl1,Dtl,Ticrr,Recql4,Cdc20,E2f8,Kntc1,Fancd2,Chtf18,Cenpe,Topbp1,Eme1,Clspn,Dna2,Kifc1
1_Member	Reactome Gene Sets	R-MMU-2467813	Separation of Sister Chromatids	-23.7334	-21.0877	34/182	12235,12615,16319,18817,20877,26886,30939,52276,52504,56150,66140,66336,66442,66570,66934,66977,67037,67052,67629,67849,68014,68549,69928,70385,71876,72155,73710,73804,102920,105988,107995,208628,229841,236930	Bub1,Cenpa,Incenp,Plk1,Aurkb,Cenph,Pttg1,Cdca8,Cenpo,Mad2l1,Ska2,Cenpp,Spc25,Cenpm,Dsn1,Nuf2,Pmf1,Ndc80,Spc24,Cdca5,Zwilch,Sgo2a,Cenps,Spdl1,Cenpu,Cenpn,Tubb2b,Kif2c,Cenpi,Espl1,Cdc20,Kntc1,Cenpe,Ercc6l
1_Member	GO Biological Processes	GO:0010948	negative regulation of cell cycle process	-23.7011	-21.0656	40/273	11799,12021,12144,12189,12235,12449,14056,18005,18392,18817,19650,19891,20460,20877,21853,22137,52679,56150,66442,66977,67052,67141,67629,68014,69716,70385,76843,77011,79456,107995,108961,208628,211651,214901,229841,235559,268465,269582,327762,100502766	Birc5,Bard1,Blm,Brca1,Bub1,Ccnf,Ezh2,Nek2,Orc1,Plk1,Rbl1,Rpa2,Stil,Aurkb,Timeless,Ttk,E2f7,Mad2l1,Spc25,Nuf2,Ndc80,Fbxo5,Spc24,Zwilch,Trip13,Spdl1,Dtl,Ticrr,Recql4,Cdc20,E2f8,Kntc1,Fancd2,Chtf18,Cenpe,Topbp1,Eme1,Clspn,Dna2,Kifc1
1_Member	GO Biological Processes	GO:1901990	regulation of mitotic cell cycle phase transition	-23.5867	-20.9612	44/344	11799,12021,12144,12189,12235,12532,12545,12577,12580,14056,16319,16906,18392,18817,19363,19650,19891,20133,20135,20460,20877,22137,52276,52679,56150,66442,66977,67052,67141,67153,67629,67849,68014,69716,70385,76843,77011,107995,208628,209334,229841,235559,268697,269582	Birc5,Bard1,Blm,Brca1,Bub1,Cdc25c,Cdc7,Cdkn1c,Cdkn2c,Ezh2,Incenp,Lmnb1,Orc1,Plk1,Rad51b,Rbl1,Rpa2,Rrm1,Rrm2,Stil,Aurkb,Ttk,Cdca8,E2f7,Mad2l1,Spc25,Nuf2,Ndc80,Fbxo5,Rnaseh2b,Spc24,Cdca5,Zwilch,Trip13,Spdl1,Dtl,Ticrr,Cdc20,Kntc1,Gen1,Cenpe,Topbp1,Ccnb1,Clspn
1_Member	GO Biological Processes	GO:0007052	mitotic spindle organization	-23.4675	-20.8518	26/90	11799,16319,16551,16571,16580,17865,18005,20460,20877,20878,21335,26886,26934,52276,66442,66977,67052,70235,71819,72119,107995,218977,229841,233406,268697,100502766	Birc5,Incenp,Kif11,Kif4,Kifc5b,Mybl2,Nek2,Stil,Aurkb,Aurka,Tacc3,Cenph,Racgap1,Cdca8,Spc25,Nuf2,Ndc80,Poc1a,Kif23,Tpx2,Cdc20,Dlgap5,Cenpe,Prc1,Ccnb1,Kifc1
1_Member	GO Biological Processes	GO:0045787	positive regulation of cell cycle	-23.3791	-20.7729	44/348	11799,12021,12189,12190,12532,12545,12704,13605,14056,14156,14211,16319,16906,18392,19362,19363,20133,20135,20460,20873,20877,20878,26934,52276,52679,54392,56150,58186,67052,67141,67849,68298,68549,70235,71819,71878,76044,76843,108961,209334,215387,229841,240641,268697	Birc5,Bard1,Brca1,Brca2,Cdc25c,Cdc7,Cit,Ect2,Ezh2,Fen1,Smc2,Incenp,Lmnb1,Orc1,Rad51ap1,Rad51b,Rrm1,Rrm2,Stil,Plk4,Aurkb,Aurka,Racgap1,Cdca8,E2f7,Ncapg,Mad2l1,Rad18,Ndc80,Fbxo5,Cdca5,Ncapd2,Sgo2a,Poc1a,Kif23,Fam83d,Ncapg2,Dtl,E2f8,Gen1,Ncaph,Cenpe,Kif20b,Ccnb1
1_Member	GO Biological Processes	GO:0007346	regulation of mitotic cell cycle	-23.1122	-20.5153	52/512	11799,12021,12144,12189,12190,12235,12532,12545,12577,12580,14056,16319,16906,18392,18817,19363,19650,19891,20133,20135,20460,20877,22137,52276,52679,54124,56150,66197,66442,66977,67052,67141,67153,67629,67849,68014,69716,70385,76843,77011,107995,108912,208628,209334,211651,218977,229841,235559,240641,268465,268697,269582	Birc5,Bard1,Blm,Brca1,Brca2,Bub1,Cdc25c,Cdc7,Cdkn1c,Cdkn2c,Ezh2,Incenp,Lmnb1,Orc1,Plk1,Rad51b,Rbl1,Rpa2,Rrm1,Rrm2,Stil,Aurkb,Ttk,Cdca8,E2f7,Cks1b,Mad2l1,Cks2,Spc25,Nuf2,Ndc80,Fbxo5,Rnaseh2b,Spc24,Cdca5,Zwilch,Trip13,Spdl1,Dtl,Ticrr,Cdc20,Cdca2,Kntc1,Gen1,Fancd2,Dlgap5,Cenpe,Topbp1,Kif20b,Eme1,Ccnb1,Clspn
1_Member	Reactome Gene Sets	R-MMU-195258	RHO GTPase Effectors	-22.863	-20.2753	37/238	12235,12532,12615,12704,16319,18817,20877,26886,52276,52504,56150,56419,66140,66336,66442,66570,66934,66977,67037,67052,67629,68014,68549,69928,70385,71876,72155,73710,73804,76884,102920,107995,208628,229841,233406,236930,404710	Bub1,Cdc25c,Cenpa,Cit,Incenp,Plk1,Aurkb,Cenph,Cdca8,Cenpo,Mad2l1,Diaph3,Ska2,Cenpp,Spc25,Cenpm,Dsn1,Nuf2,Pmf1,Ndc80,Spc24,Zwilch,Sgo2a,Cenps,Spdl1,Cenpu,Cenpn,Tubb2b,Kif2c,Cyfip2,Cenpi,Cdc20,Kntc1,Cenpe,Prc1,Ercc6l,Iqgap3
1_Member	GO Biological Processes	GO:0033044	regulation of chromosome organization	-22.3451	-19.7663	37/246	11799,12235,12704,14156,14211,16319,17216,18005,18817,20877,21335,21973,22137,52276,54392,56150,66442,66977,67052,67141,67629,67849,68014,68298,68549,69716,70385,79456,107771,107995,208084,208628,209334,215387,218973,229841,268697	Birc5,Bub1,Cit,Fen1,Smc2,Incenp,Mcm2,Nek2,Plk1,Aurkb,Tacc3,Top2a,Ttk,Cdca8,Ncapg,Mad2l1,Spc25,Nuf2,Ndc80,Fbxo5,Spc24,Cdca5,Zwilch,Ncapd2,Sgo2a,Trip13,Spdl1,Recql4,Bmyc,Cdc20,Pif1,Kntc1,Gen1,Ncaph,Wdhd1,Cenpe,Ccnb1
1_Member	GO Biological Processes	GO:0033047	regulation of mitotic sister chromatid segregation	-21.9844	-19.4144	21/55	11799,12235,16319,18817,20877,22137,52276,56150,66442,66977,67052,67141,67629,68014,69716,70385,107995,208628,209334,229841,268697	Birc5,Bub1,Incenp,Plk1,Aurkb,Ttk,Cdca8,Mad2l1,Spc25,Nuf2,Ndc80,Fbxo5,Spc24,Zwilch,Trip13,Spdl1,Cdc20,Kntc1,Gen1,Cenpe,Ccnb1
1_Member	GO Biological Processes	GO:0010965	regulation of mitotic sister chromatid separation	-21.4073	-18.8544	21/58	11799,12235,16319,18817,20877,22137,52276,56150,66442,66977,67052,67141,67629,68014,69716,70385,107995,208628,209334,229841,268697	Birc5,Bub1,Incenp,Plk1,Aurkb,Ttk,Cdca8,Mad2l1,Spc25,Nuf2,Ndc80,Fbxo5,Spc24,Zwilch,Trip13,Spdl1,Cdc20,Kntc1,Gen1,Cenpe,Ccnb1
1_Member	GO Biological Processes	GO:0007093	mitotic cell cycle checkpoint signaling	-21.1975	-18.6528	28/132	11799,12021,12144,12189,12235,18392,18817,19891,20460,20877,22137,56150,66442,66977,67052,67629,68014,69716,70385,76843,77011,107995,208628,211651,229841,235559,268465,269582	Birc5,Bard1,Blm,Brca1,Bub1,Orc1,Plk1,Rpa2,Stil,Aurkb,Ttk,Mad2l1,Spc25,Nuf2,Ndc80,Spc24,Zwilch,Trip13,Spdl1,Dtl,Ticrr,Cdc20,Kntc1,Fancd2,Cenpe,Topbp1,Eme1,Clspn
1_Member	GO Biological Processes	GO:0000075	cell cycle checkpoint signaling	-21.1134	-18.5769	30/159	11799,12021,12144,12189,12235,18392,18817,19891,20460,20877,21853,22137,56150,66442,66977,67052,67629,68014,69716,70385,76843,77011,107995,208628,211651,229841,235559,268465,269582,327762	Birc5,Bard1,Blm,Brca1,Bub1,Orc1,Plk1,Rpa2,Stil,Aurkb,Timeless,Ttk,Mad2l1,Spc25,Nuf2,Ndc80,Spc24,Zwilch,Trip13,Spdl1,Dtl,Ticrr,Cdc20,Kntc1,Fancd2,Cenpe,Topbp1,Eme1,Clspn,Dna2
1_Member	GO Biological Processes	GO:0051985	negative regulation of chromosome segregation	-20.7515	-18.2307	18/39	11799,12235,18817,20877,22137,56150,66442,66977,67052,67141,67629,68014,69716,70385,107995,208628,214901,229841	Birc5,Bub1,Plk1,Aurkb,Ttk,Mad2l1,Spc25,Nuf2,Ndc80,Fbxo5,Spc24,Zwilch,Trip13,Spdl1,Cdc20,Kntc1,Chtf18,Cenpe
1_Member	Reactome Gene Sets	R-MMU-9716542	Signaling by Rho GTPases, Miro GTPases and RHOBTB3	-20.43	-17.9392	52/586	12235,12447,12532,12615,12704,12709,13605,16319,16906,18817,20877,26886,26934,52276,52504,56150,56419,66140,66336,66442,66570,66934,66977,67037,67052,67629,68014,68549,68743,69928,70385,71085,71876,72155,72536,73710,73804,73910,76884,98386,102920,107995,208628,218581,224014,229841,230098,232201,233071,233406,236930,404710	Bub1,Ccne1,Cdc25c,Cenpa,Cit,Ckb,Ect2,Incenp,Lmnb1,Plk1,Aurkb,Cenph,Racgap1,Cdca8,Cenpo,Mad2l1,Diaph3,Ska2,Cenpp,Spc25,Cenpm,Dsn1,Nuf2,Pmf1,Ndc80,Spc24,Zwilch,Sgo2a,Anln,Cenps,Spdl1,Arhgap19,Cenpu,Cenpn,Tagap,Tubb2b,Kif2c,Arhgap18,Cyfip2,Lbr,Cenpi,Cdc20,Kntc1,Depdc1b,Fgd4,Cenpe,Arhgef39,Arhgap25,Arhgap33,Prc1,Ercc6l,Iqgap3
1_Member	GO Biological Processes	GO:1901988	negative regulation of cell cycle phase transition	-20.3703	-17.8866	34/229	11799,12021,12144,12189,12235,14056,18392,18817,19650,19891,20460,20877,21853,22137,52679,56150,66442,66977,67052,67141,67629,68014,69716,70385,76843,77011,107995,208628,211651,229841,235559,268465,269582,327762	Birc5,Bard1,Blm,Brca1,Bub1,Ezh2,Orc1,Plk1,Rbl1,Rpa2,Stil,Aurkb,Timeless,Ttk,E2f7,Mad2l1,Spc25,Nuf2,Ndc80,Fbxo5,Spc24,Zwilch,Trip13,Spdl1,Dtl,Ticrr,Cdc20,Kntc1,Fancd2,Cenpe,Topbp1,Eme1,Clspn,Dna2
1_Member	Reactome Gene Sets	R-MMU-194315	Signaling by Rho GTPases	-20.1588	-17.6822	51/571	12235,12532,12615,12704,12709,13605,16319,16906,18817,20877,26886,26934,52276,52504,56150,56419,66140,66336,66442,66570,66934,66977,67037,67052,67629,68014,68549,68743,69928,70385,71085,71876,72155,72536,73710,73804,73910,76884,98386,102920,107995,208628,218581,224014,229841,230098,232201,233071,233406,236930,404710	Bub1,Cdc25c,Cenpa,Cit,Ckb,Ect2,Incenp,Lmnb1,Plk1,Aurkb,Cenph,Racgap1,Cdca8,Cenpo,Mad2l1,Diaph3,Ska2,Cenpp,Spc25,Cenpm,Dsn1,Nuf2,Pmf1,Ndc80,Spc24,Zwilch,Sgo2a,Anln,Cenps,Spdl1,Arhgap19,Cenpu,Cenpn,Tagap,Tubb2b,Kif2c,Arhgap18,Cyfip2,Lbr,Cenpi,Cdc20,Kntc1,Depdc1b,Fgd4,Cenpe,Arhgef39,Arhgap25,Arhgap33,Prc1,Ercc6l,Iqgap3
1_Member	GO Biological Processes	GO:0033046	negative regulation of sister chromatid segregation	-19.8436	-17.4072	17/36	11799,12235,18817,20877,22137,56150,66442,66977,67052,67141,67629,68014,69716,70385,107995,208628,229841	Birc5,Bub1,Plk1,Aurkb,Ttk,Mad2l1,Spc25,Nuf2,Ndc80,Fbxo5,Spc24,Zwilch,Trip13,Spdl1,Cdc20,Kntc1,Cenpe
1_Member	GO Biological Processes	GO:0033048	negative regulation of mitotic sister chromatid segregation	-19.8436	-17.4072	17/36	11799,12235,18817,20877,22137,56150,66442,66977,67052,67141,67629,68014,69716,70385,107995,208628,229841	Birc5,Bub1,Plk1,Aurkb,Ttk,Mad2l1,Spc25,Nuf2,Ndc80,Fbxo5,Spc24,Zwilch,Trip13,Spdl1,Cdc20,Kntc1,Cenpe
1_Member	GO Biological Processes	GO:0045841	negative regulation of mitotic metaphase/anaphase transition	-19.8436	-17.4072	17/36	11799,12235,18817,20877,22137,56150,66442,66977,67052,67141,67629,68014,69716,70385,107995,208628,229841	Birc5,Bub1,Plk1,Aurkb,Ttk,Mad2l1,Spc25,Nuf2,Ndc80,Fbxo5,Spc24,Zwilch,Trip13,Spdl1,Cdc20,Kntc1,Cenpe
1_Member	GO Biological Processes	GO:0071174	mitotic spindle checkpoint signaling	-19.8436	-17.4072	17/36	11799,12235,18817,20460,20877,22137,56150,66442,66977,67052,67629,68014,69716,70385,107995,208628,229841	Birc5,Bub1,Plk1,Stil,Aurkb,Ttk,Mad2l1,Spc25,Nuf2,Ndc80,Spc24,Zwilch,Trip13,Spdl1,Cdc20,Kntc1,Cenpe
1_Member	GO Biological Processes	GO:2000816	negative regulation of mitotic sister chromatid separation	-19.8436	-17.4072	17/36	11799,12235,18817,20877,22137,56150,66442,66977,67052,67141,67629,68014,69716,70385,107995,208628,229841	Birc5,Bub1,Plk1,Aurkb,Ttk,Mad2l1,Spc25,Nuf2,Ndc80,Fbxo5,Spc24,Zwilch,Trip13,Spdl1,Cdc20,Kntc1,Cenpe
1_Member	GO Biological Processes	GO:0045930	negative regulation of mitotic cell cycle	-19.6114	-17.1876	33/225	11799,12021,12144,12189,12235,12577,14056,18392,18817,19650,19891,20460,20877,22137,52679,56150,66442,66977,67052,67141,67629,68014,69716,70385,76843,77011,107995,208628,211651,229841,235559,268465,269582	Birc5,Bard1,Blm,Brca1,Bub1,Cdkn1c,Ezh2,Orc1,Plk1,Rbl1,Rpa2,Stil,Aurkb,Ttk,E2f7,Mad2l1,Spc25,Nuf2,Ndc80,Fbxo5,Spc24,Zwilch,Trip13,Spdl1,Dtl,Ticrr,Cdc20,Kntc1,Fancd2,Cenpe,Topbp1,Eme1,Clspn
1_Member	GO Biological Processes	GO:0031577	spindle checkpoint signaling	-19.5837	-17.166	17/37	11799,12235,18817,20460,20877,22137,56150,66442,66977,67052,67629,68014,69716,70385,107995,208628,229841	Birc5,Bub1,Plk1,Stil,Aurkb,Ttk,Mad2l1,Spc25,Nuf2,Ndc80,Spc24,Zwilch,Trip13,Spdl1,Cdc20,Kntc1,Cenpe
1_Member	GO Biological Processes	GO:1901991	negative regulation of mitotic cell cycle phase transition	-19.3704	-16.9648	29/167	11799,12021,12144,12189,12235,14056,18392,18817,19650,19891,20877,22137,52679,56150,66442,66977,67052,67141,67629,68014,69716,70385,76843,77011,107995,208628,229841,235559,269582	Birc5,Bard1,Blm,Brca1,Bub1,Ezh2,Orc1,Plk1,Rbl1,Rpa2,Aurkb,Ttk,E2f7,Mad2l1,Spc25,Nuf2,Ndc80,Fbxo5,Spc24,Zwilch,Trip13,Spdl1,Dtl,Ticrr,Cdc20,Kntc1,Cenpe,Topbp1,Clspn
1_Member	GO Biological Processes	GO:1902100	negative regulation of metaphase/anaphase transition of cell cycle	-19.3334	-16.9395	17/38	11799,12235,18817,20877,22137,56150,66442,66977,67052,67141,67629,68014,69716,70385,107995,208628,229841	Birc5,Bub1,Plk1,Aurkb,Ttk,Mad2l1,Spc25,Nuf2,Ndc80,Fbxo5,Spc24,Zwilch,Trip13,Spdl1,Cdc20,Kntc1,Cenpe
1_Member	GO Biological Processes	GO:1905819	negative regulation of chromosome separation	-19.3334	-16.9395	17/38	11799,12235,18817,20877,22137,56150,66442,66977,67052,67141,67629,68014,69716,70385,107995,208628,229841	Birc5,Bub1,Plk1,Aurkb,Ttk,Mad2l1,Spc25,Nuf2,Ndc80,Fbxo5,Spc24,Zwilch,Trip13,Spdl1,Cdc20,Kntc1,Cenpe
1_Member	GO Biological Processes	GO:0051225	spindle assembly	-19.1172	-16.7404	23/93	11799,12316,12442,16319,16551,16580,17865,18005,20877,20878,22154,26934,52276,67052,67141,71819,71909,72119,76478,107995,229841,233406,100502766	Birc5,Aspm,Ccnb2,Incenp,Kif11,Kifc5b,Mybl2,Nek2,Aurkb,Aurka,Tubb5,Racgap1,Cdca8,Ndc80,Fbxo5,Kif23,Haus5,Tpx2,Haus8,Cdc20,Cenpe,Prc1,Kifc1
1_Member	GO Biological Processes	GO:0007094	mitotic spindle assembly checkpoint signaling	-18.6747	-16.3143	16/34	11799,12235,18817,20877,22137,56150,66442,66977,67052,67629,68014,69716,70385,107995,208628,229841	Birc5,Bub1,Plk1,Aurkb,Ttk,Mad2l1,Spc25,Nuf2,Ndc80,Spc24,Zwilch,Trip13,Spdl1,Cdc20,Kntc1,Cenpe
1_Member	GO Biological Processes	GO:0071173	spindle assembly checkpoint signaling	-18.6747	-16.3143	16/34	11799,12235,18817,20877,22137,56150,66442,66977,67052,67629,68014,69716,70385,107995,208628,229841	Birc5,Bub1,Plk1,Aurkb,Ttk,Mad2l1,Spc25,Nuf2,Ndc80,Spc24,Zwilch,Trip13,Spdl1,Cdc20,Kntc1,Cenpe
1_Member	GO Biological Processes	GO:0033045	regulation of sister chromatid segregation	-17.9327	-15.5775	23/104	11799,12235,12704,16319,18817,20877,21335,22137,52276,56150,66442,66977,67052,67141,67629,68014,69716,70385,107995,208628,209334,229841,268697	Birc5,Bub1,Cit,Incenp,Plk1,Aurkb,Tacc3,Ttk,Cdca8,Mad2l1,Spc25,Nuf2,Ndc80,Fbxo5,Spc24,Zwilch,Trip13,Spdl1,Cdc20,Kntc1,Gen1,Cenpe,Ccnb1
1_Member	GO Biological Processes	GO:0000226	microtubule cytoskeleton organization	-17.8933	-15.5434	47/547	11799,12189,12190,12316,12442,12615,16319,16551,16571,16580,17865,18005,18817,19348,20460,20873,20877,20878,21335,22154,22390,26886,26934,51944,52276,56150,66442,66977,67052,67141,69885,70218,70235,70385,71819,71909,72119,73710,73804,76478,105988,107995,218977,229841,233406,268697,100502766	Birc5,Brca1,Brca2,Aspm,Ccnb2,Cenpa,Incenp,Kif11,Kif4,Kifc5b,Mybl2,Nek2,Plk1,Kif20a,Stil,Plk4,Aurkb,Aurka,Tacc3,Tubb5,Wee1,Cenph,Racgap1,Knstrn,Cdca8,Mad2l1,Spc25,Nuf2,Ndc80,Fbxo5,Aunip,Kif18b,Poc1a,Spdl1,Kif23,Haus5,Tpx2,Tubb2b,Kif2c,Haus8,Espl1,Cdc20,Dlgap5,Cenpe,Prc1,Ccnb1,Kifc1
1_Member	GO Biological Processes	GO:2001251	negative regulation of chromosome organization	-17.7239	-15.3792	21/83	11799,12235,17216,18817,20877,21973,22137,56150,66442,66977,67052,67141,67629,68014,69716,70385,79456,107995,208084,208628,229841	Birc5,Bub1,Mcm2,Plk1,Aurkb,Top2a,Ttk,Mad2l1,Spc25,Nuf2,Ndc80,Fbxo5,Spc24,Zwilch,Trip13,Spdl1,Recql4,Cdc20,Pif1,Kntc1,Cenpe
1_Member	GO Biological Processes	GO:0045839	negative regulation of mitotic nuclear division	-17.6079	-15.2684	17/46	11799,12235,18817,20877,22137,56150,66442,66977,67052,67141,67629,68014,69716,70385,107995,208628,229841	Birc5,Bub1,Plk1,Aurkb,Ttk,Mad2l1,Spc25,Nuf2,Ndc80,Fbxo5,Spc24,Zwilch,Trip13,Spdl1,Cdc20,Kntc1,Cenpe
1_Member	GO Biological Processes	GO:0030071	regulation of mitotic metaphase/anaphase transition	-16.9345	-14.6101	21/90	11799,12235,16319,18817,20877,22137,52276,56150,66442,66977,67052,67141,67629,68014,69716,70385,107995,208628,209334,229841,268697	Birc5,Bub1,Incenp,Plk1,Aurkb,Ttk,Cdca8,Mad2l1,Spc25,Nuf2,Ndc80,Fbxo5,Spc24,Zwilch,Trip13,Spdl1,Cdc20,Kntc1,Gen1,Cenpe,Ccnb1
1_Member	GO Biological Processes	GO:0007088	regulation of mitotic nuclear division	-16.6277	-14.313	23/118	11799,12235,16319,18817,20877,22137,52276,56150,66442,66977,67052,67141,67629,68014,69716,70385,107995,108912,208628,209334,229841,240641,268697	Birc5,Bub1,Incenp,Plk1,Aurkb,Ttk,Cdca8,Mad2l1,Spc25,Nuf2,Ndc80,Fbxo5,Spc24,Zwilch,Trip13,Spdl1,Cdc20,Cdca2,Kntc1,Gen1,Cenpe,Kif20b,Ccnb1
1_Member	GO Biological Processes	GO:1902099	regulation of metaphase/anaphase transition of cell cycle	-16.6188	-14.3089	21/93	11799,12235,16319,18817,20877,22137,52276,56150,66442,66977,67052,67141,67629,68014,69716,70385,107995,208628,209334,229841,268697	Birc5,Bub1,Incenp,Plk1,Aurkb,Ttk,Cdca8,Mad2l1,Spc25,Nuf2,Ndc80,Fbxo5,Spc24,Zwilch,Trip13,Spdl1,Cdc20,Kntc1,Gen1,Cenpe,Ccnb1
1_Member	GO Biological Processes	GO:0051784	negative regulation of nuclear division	-15.9325	-13.6367	17/56	11799,12235,18817,20877,22137,56150,66442,66977,67052,67141,67629,68014,69716,70385,107995,208628,229841	Birc5,Bub1,Plk1,Aurkb,Ttk,Mad2l1,Spc25,Nuf2,Ndc80,Fbxo5,Spc24,Zwilch,Trip13,Spdl1,Cdc20,Kntc1,Cenpe
1_Member	GO Biological Processes	GO:0051783	regulation of nuclear division	-15.1336	-12.8603	24/152	11799,12235,16319,18817,19362,20877,22137,52276,56150,66442,66977,67052,67141,67629,68014,69716,70385,107995,108912,208628,209334,229841,240641,268697	Birc5,Bub1,Incenp,Plk1,Rad51ap1,Aurkb,Ttk,Cdca8,Mad2l1,Spc25,Nuf2,Ndc80,Fbxo5,Spc24,Zwilch,Trip13,Spdl1,Cdc20,Cdca2,Kntc1,Gen1,Cenpe,Kif20b,Ccnb1
1_Member	GO Biological Processes	GO:0140694	non-membrane-bounded organelle assembly	-13.333	-11.1097	31/319	11799,12316,12442,12615,16319,16551,16580,17865,18005,20873,20877,20878,21916,22154,26886,26934,52276,67052,67141,69928,71819,71909,72119,72155,76478,107995,208628,218977,229841,233406,100502766	Birc5,Aspm,Ccnb2,Cenpa,Incenp,Kif11,Kifc5b,Mybl2,Nek2,Plk4,Aurkb,Aurka,Tmod1,Tubb5,Cenph,Racgap1,Cdca8,Ndc80,Fbxo5,Cenps,Kif23,Haus5,Tpx2,Cenpn,Haus8,Cdc20,Kntc1,Dlgap5,Cenpe,Prc1,Kifc1
1_Member	GO Biological Processes	GO:0090307	mitotic spindle assembly	-12.6742	-10.4771	14/50	11799,16319,16551,16580,17865,18005,20877,26934,52276,71819,72119,107995,233406,100502766	Birc5,Incenp,Kif11,Kifc5b,Mybl2,Nek2,Aurkb,Racgap1,Cdca8,Kif23,Tpx2,Cdc20,Prc1,Kifc1
1_Member	GO Biological Processes	GO:0010639	negative regulation of organelle organization	-9.69959	-7.64283	28/363	11799,12235,12449,17216,18817,19016,20877,21916,21973,22137,56150,59030,66442,66977,67052,67141,67629,68014,69716,70385,72119,79456,80986,107995,208084,208628,229841,100502766	Birc5,Bub1,Ccnf,Mcm2,Plk1,Pparg,Aurkb,Tmod1,Top2a,Ttk,Mad2l1,Mkks,Spc25,Nuf2,Ndc80,Fbxo5,Spc24,Zwilch,Trip13,Spdl1,Tpx2,Recql4,Ckap2,Cdc20,Pif1,Kntc1,Cenpe,Kifc1
2_Summary	GO Biological Processes	GO:0006260	DNA replication	-39.982	-36.827	47/180	12021,12144,12189,12190,12447,12544,14156,16881,17215,17216,17217,17218,17219,17220,18392,18538,18968,18973,19075,19361,19891,20133,21853,22036,27221,56452,66634,69270,69928,70024,72107,72151,76843,77011,79456,80905,106344,110749,209334,212377,214901,218973,235559,245688,268465,272551,327762,11810,12545,14056,14087,14211,14235,15270,18140,19183,19362,19363,19366,21877,21973,22256,30939,58186,6715…	Bard1,Blm,Brca1,Brca2,Ccne1,Cdc45,Fen1,Lig1,Mcm3,Mcm2,Mcm4,Mcm5,Mcm6,Mcm7,Orc1,Pcna,Pola1,Pole,Prim1,Rad51,Rpa2,Rrm1,Timeless,Traip,Chaf1a,Orc6,Mcm8,Gins1,Cenps,Mcm10,Dscc1,Rfc5,Dtl,Ticrr,Recql4,Polh,Rfc4,Chaf1b,Gen1,Mms22l,Chtf18,Wdhd1,Topbp1,Rbbp7,Eme1,Gins2,Dna2,Apobec1,Cdc7,Ezh2,Fanca,Smc2,Foxm1,H2ax,Uhrf1,Psmc3ip,Rad51ap1,Rad51b,Rad54l,Tk1,Top2a,Ung,Pttg1,Rad18,Rnaseh2b,Ube2t,Cdca5,Trip13,Au…
2_Member	GO Biological Processes	GO:0006260	DNA replication	-39.982	-36.827	47/180	12021,12144,12189,12190,12447,12544,14156,16881,17215,17216,17217,17218,17219,17220,18392,18538,18968,18973,19075,19361,19891,20133,21853,22036,27221,56452,66634,69270,69928,70024,72107,72151,76843,77011,79456,80905,106344,110749,209334,212377,214901,218973,235559,245688,268465,272551,327762	Bard1,Blm,Brca1,Brca2,Ccne1,Cdc45,Fen1,Lig1,Mcm3,Mcm2,Mcm4,Mcm5,Mcm6,Mcm7,Orc1,Pcna,Pola1,Pole,Prim1,Rad51,Rpa2,Rrm1,Timeless,Traip,Chaf1a,Orc6,Mcm8,Gins1,Cenps,Mcm10,Dscc1,Rfc5,Dtl,Ticrr,Recql4,Polh,Rfc4,Chaf1b,Gen1,Mms22l,Chtf18,Wdhd1,Topbp1,Rbbp7,Eme1,Gins2,Dna2
2_Member	GO Biological Processes	GO:0006259	DNA metabolic process	-37.0024	-33.8796	78/722	11810,12021,12144,12189,12190,12447,12544,12545,14056,14087,14156,14211,14235,15270,16881,17215,17216,17217,17218,17219,17220,18140,18392,18538,18968,18973,19075,19183,19361,19362,19363,19366,19891,20133,21853,21877,21973,22036,22256,27221,30939,56452,58186,66634,67153,67196,67849,69270,69716,69885,69928,70024,70603,72107,72151,76843,77011,79456,80905,106344,110033,110749,208084,208836,209334,211…	Apobec1,Bard1,Blm,Brca1,Brca2,Ccne1,Cdc45,Cdc7,Ezh2,Fanca,Fen1,Smc2,Foxm1,H2ax,Lig1,Mcm3,Mcm2,Mcm4,Mcm5,Mcm6,Mcm7,Uhrf1,Orc1,Pcna,Pola1,Pole,Prim1,Psmc3ip,Rad51,Rad51ap1,Rad51b,Rad54l,Rpa2,Rrm1,Timeless,Tk1,Top2a,Traip,Ung,Chaf1a,Pttg1,Orc6,Rad18,Mcm8,Rnaseh2b,Ube2t,Cdca5,Gins1,Trip13,Aunip,Cenps,Mcm10,Mutyh,Dscc1,Rfc5,Dtl,Ticrr,Recql4,Polh,Rfc4,Kif22,Chaf1b,Pif1,Fanci,Gen1,Fancd2,Mms22l,Chtf18,H…
2_Member	GO Biological Processes	GO:0006281	DNA repair	-35.9176	-32.8528	64/474	12021,12144,12189,12190,12544,12545,14087,14156,14211,14235,15270,16881,17215,17216,17217,17218,17219,17220,18140,18538,18968,18973,19361,19362,19363,19366,19891,20133,21853,22036,22256,27221,30939,58186,66634,67153,67196,67849,69716,69885,69928,70603,72151,76843,77011,79456,80905,106344,110033,110749,208084,208836,209334,211651,212377,217216,218973,234258,235559,268465,269582,272551,327762,623474	Bard1,Blm,Brca1,Brca2,Cdc45,Cdc7,Fanca,Fen1,Smc2,Foxm1,H2ax,Lig1,Mcm3,Mcm2,Mcm4,Mcm5,Mcm6,Mcm7,Uhrf1,Pcna,Pola1,Pole,Rad51,Rad51ap1,Rad51b,Rad54l,Rpa2,Rrm1,Timeless,Traip,Ung,Chaf1a,Pttg1,Rad18,Mcm8,Rnaseh2b,Ube2t,Cdca5,Trip13,Aunip,Cenps,Mutyh,Rfc5,Dtl,Ticrr,Recql4,Polh,Rfc4,Kif22,Chaf1b,Pif1,Fanci,Gen1,Fancd2,Mms22l,Hrob,Wdhd1,Neil3,Topbp1,Eme1,Clspn,Gins2,Dna2,Rad54b
2_Member	GO Biological Processes	GO:0006261	DNA-templated DNA replication	-32.738	-29.7478	36/122	12021,12144,12189,12190,12447,12544,16881,17215,17216,17217,17218,17219,17220,18392,18538,18968,18973,19075,19361,20133,21853,22036,56452,69270,69928,70024,72151,79456,106344,209334,212377,218973,235559,268465,272551,327762	Bard1,Blm,Brca1,Brca2,Ccne1,Cdc45,Lig1,Mcm3,Mcm2,Mcm4,Mcm5,Mcm6,Mcm7,Orc1,Pcna,Pola1,Pole,Prim1,Rad51,Rrm1,Timeless,Traip,Orc6,Gins1,Cenps,Mcm10,Rfc5,Recql4,Rfc4,Gen1,Mms22l,Wdhd1,Topbp1,Eme1,Gins2,Dna2
2_Member	GO Biological Processes	GO:0006974	cellular response to DNA damage stimulus	-30.9509	-28.0244	71/721	12021,12144,12189,12190,12419,12544,12545,14087,14156,14211,14235,15270,16881,17215,17216,17217,17218,17219,17220,18140,18538,18817,18968,18973,19361,19362,19363,19366,19891,20133,20937,21853,21973,22036,22256,27221,30939,52679,58186,66634,67153,67196,67849,69716,69885,69928,70024,70603,72151,76843,77011,79456,80905,106344,107771,110033,110749,208084,208836,209334,211651,212377,217216,218973,2342…	Bard1,Blm,Brca1,Brca2,Cbx5,Cdc45,Cdc7,Fanca,Fen1,Smc2,Foxm1,H2ax,Lig1,Mcm3,Mcm2,Mcm4,Mcm5,Mcm6,Mcm7,Uhrf1,Pcna,Plk1,Pola1,Pole,Rad51,Rad51ap1,Rad51b,Rad54l,Rpa2,Rrm1,Suv39h1,Timeless,Top2a,Traip,Ung,Chaf1a,Pttg1,E2f7,Rad18,Mcm8,Rnaseh2b,Ube2t,Cdca5,Trip13,Aunip,Cenps,Mcm10,Mutyh,Rfc5,Dtl,Ticrr,Recql4,Polh,Rfc4,Bmyc,Kif22,Chaf1b,Pif1,Fanci,Gen1,Fancd2,Mms22l,Hrob,Wdhd1,Neil3,Topbp1,Eme1,Clspn,Gins…
2_Member	KEGG Pathway	mmu04110	Cell cycle - Mus musculus (house mouse)	-24.3794	-21.7015	30/125	12235,12428,12442,12447,12532,12544,12545,12577,12580,17127,17215,17216,17217,17218,17219,17220,18392,18538,18817,19650,22137,22390,30939,56150,56452,105988,107995,242705,268697,268930	Bub1,Ccna2,Ccnb2,Ccne1,Cdc25c,Cdc45,Cdc7,Cdkn1c,Cdkn2c,Smad3,Mcm3,Mcm2,Mcm4,Mcm5,Mcm6,Mcm7,Orc1,Pcna,Plk1,Rbl1,Ttk,Wee1,Pttg1,Mad2l1,Orc6,Espl1,Cdc20,E2f2,Ccnb1,Pkmyt1
2_Member	GO Biological Processes	GO:0006310	DNA recombination	-24.0443	-21.3774	38/236	12021,12144,12189,12190,12544,12545,14056,15270,16881,17215,17216,17217,17218,17219,17220,19183,19361,19362,19363,19366,19891,21973,22256,66634,69716,69885,69928,79456,208084,209334,211651,212377,214901,217216,235559,268465,272551,623474	Bard1,Blm,Brca1,Brca2,Cdc45,Cdc7,Ezh2,H2ax,Lig1,Mcm3,Mcm2,Mcm4,Mcm5,Mcm6,Mcm7,Psmc3ip,Rad51,Rad51ap1,Rad51b,Rad54l,Rpa2,Top2a,Ung,Mcm8,Trip13,Aunip,Cenps,Recql4,Pif1,Gen1,Fancd2,Mms22l,Chtf18,Hrob,Topbp1,Eme1,Gins2,Rad54b
2_Member	GO Biological Processes	GO:0090329	regulation of DNA-templated DNA replication	-20.6453	-18.1322	20/54	12144,12545,17215,17216,17217,17218,17219,17220,18538,21853,52679,67141,69270,72107,72151,77011,106344,108961,214901,272551	Blm,Cdc7,Mcm3,Mcm2,Mcm4,Mcm5,Mcm6,Mcm7,Pcna,Timeless,E2f7,Fbxo5,Gins1,Dscc1,Rfc5,Ticrr,Rfc4,E2f8,Chtf18,Gins2
2_Member	KEGG Pathway	mmu03030	DNA replication - Mus musculus (house mouse)	-20.1139	-17.6442	17/35	14156,16881,17215,17216,17217,17218,17219,17220,18538,18968,18973,19075,19891,67153,72151,106344,327762	Fen1,Lig1,Mcm3,Mcm2,Mcm4,Mcm5,Mcm6,Mcm7,Pcna,Pola1,Pole,Prim1,Rpa2,Rnaseh2b,Rfc5,Rfc4,Dna2
2_Member	GO Biological Processes	GO:0000725	recombinational repair	-19.6565	-17.2264	25/111	12144,12189,12190,12544,12545,15270,17215,17216,17217,17218,17219,17220,19361,19362,19363,19366,19891,66634,69885,79456,209334,212377,217216,272551,623474	Blm,Brca1,Brca2,Cdc45,Cdc7,H2ax,Mcm3,Mcm2,Mcm4,Mcm5,Mcm6,Mcm7,Rad51,Rad51ap1,Rad51b,Rad54l,Rpa2,Mcm8,Aunip,Recql4,Gen1,Mms22l,Hrob,Gins2,Rad54b
2_Member	WikiPathways	WP413	G1 to S cell cycle control	-19.5737	-17.1621	20/60	12447,12544,12577,12580,17215,17216,17217,17218,17219,17220,18392,18538,18973,19075,19650,19891,22390,56452,242705,268930	Ccne1,Cdc45,Cdkn1c,Cdkn2c,Mcm3,Mcm2,Mcm4,Mcm5,Mcm6,Mcm7,Orc1,Pcna,Pole,Prim1,Rbl1,Rpa2,Wee1,Orc6,E2f2,Pkmyt1
2_Member	GO Biological Processes	GO:0006302	double-strand break repair	-19.2335	-16.851	31/199	12144,12189,12190,12544,12545,15270,16881,17215,17216,17217,17218,17219,17220,18968,19361,19362,19363,19366,19891,66634,67849,69716,69885,79456,209334,211651,212377,268465,272551,327762,623474	Blm,Brca1,Brca2,Cdc45,Cdc7,H2ax,Lig1,Mcm3,Mcm2,Mcm4,Mcm5,Mcm6,Mcm7,Pola1,Rad51,Rad51ap1,Rad51b,Rad54l,Rpa2,Mcm8,Cdca5,Trip13,Aunip,Recql4,Gen1,Fancd2,Mms22l,Eme1,Gins2,Dna2,Rad54b
2_Member	GO Biological Processes	GO:0000724	double-strand break repair via homologous recombination	-18.8448	-16.4734	24/107	12144,12189,12190,12544,12545,15270,17215,17216,17217,17218,17219,17220,19361,19362,19363,19366,19891,66634,69885,79456,209334,212377,272551,623474	Blm,Brca1,Brca2,Cdc45,Cdc7,H2ax,Mcm3,Mcm2,Mcm4,Mcm5,Mcm6,Mcm7,Rad51,Rad51ap1,Rad51b,Rad54l,Rpa2,Mcm8,Aunip,Recql4,Gen1,Mms22l,Gins2,Rad54b
2_Member	GO Biological Processes	GO:0006270	DNA replication initiation	-17.4873	-15.1528	14/26	12447,12544,17215,17216,17217,17218,17219,17220,18392,18968,19075,56452,70024,235559	Ccne1,Cdc45,Mcm3,Mcm2,Mcm4,Mcm5,Mcm6,Mcm7,Orc1,Pola1,Prim1,Orc6,Mcm10,Topbp1
2_Member	Reactome Gene Sets	R-MMU-176187	Activation of ATR in response to replication stress	-17.005	-14.6756	15/34	12532,12544,12545,17215,17216,17217,17218,17219,17220,18392,66634,70024,72151,106344,269582	Cdc25c,Cdc45,Cdc7,Mcm3,Mcm2,Mcm4,Mcm5,Mcm6,Mcm7,Orc1,Mcm8,Mcm10,Rfc5,Rfc4,Clspn
2_Member	Reactome Gene Sets	R-MMU-69481	G2/M Checkpoints	-16.7407	-14.4212	26/159	12021,12144,12189,12442,12532,12544,12545,15270,17215,17216,17217,17218,17219,17220,18392,22390,29870,66634,70024,72151,106344,235559,268697,268930,269582,327762	Bard1,Blm,Brca1,Ccnb2,Cdc25c,Cdc45,Cdc7,H2ax,Mcm3,Mcm2,Mcm4,Mcm5,Mcm6,Mcm7,Orc1,Wee1,Gtse1,Mcm8,Mcm10,Rfc5,Rfc4,Topbp1,Ccnb1,Pkmyt1,Clspn,Dna2
2_Member	Reactome Gene Sets	R-MMU-68962	Activation of the pre-replicative complex	-16.3386	-14.0334	14/30	12544,12545,17215,17216,17217,17218,17219,17220,18392,18968,18973,19075,66634,70024	Cdc45,Cdc7,Mcm3,Mcm2,Mcm4,Mcm5,Mcm6,Mcm7,Orc1,Pola1,Pole,Prim1,Mcm8,Mcm10
2_Member	Reactome Gene Sets	R-MMU-69306	DNA Replication	-16.2063	-13.9058	23/123	12428,12447,12544,12545,16881,17215,17216,17217,17218,17219,17220,18392,18538,18968,18973,19075,66634,69270,70024,72151,106344,272551,327762	Ccna2,Ccne1,Cdc45,Cdc7,Lig1,Mcm3,Mcm2,Mcm4,Mcm5,Mcm6,Mcm7,Orc1,Pcna,Pola1,Pole,Prim1,Mcm8,Gins1,Mcm10,Rfc5,Rfc4,Gins2,Dna2
2_Member	GO Biological Processes	GO:0006268	DNA unwinding involved in DNA replication	-15.8453	-13.5541	12/20	12144,12544,17215,17216,17217,17218,17219,17220,19361,69270,79456,272551	Blm,Cdc45,Mcm3,Mcm2,Mcm4,Mcm5,Mcm6,Mcm7,Rad51,Gins1,Recql4,Gins2
2_Member	Reactome Gene Sets	R-MMU-69242	S Phase	-15.6879	-13.4013	24/144	12428,12447,12577,16881,17215,17216,17217,17218,17219,17220,18392,18538,18968,18973,19075,22390,54124,66634,67849,69270,72151,106344,272551,327762	Ccna2,Ccne1,Cdkn1c,Lig1,Mcm3,Mcm2,Mcm4,Mcm5,Mcm6,Mcm7,Orc1,Pcna,Pola1,Pole,Prim1,Wee1,Cks1b,Mcm8,Cdca5,Gins1,Rfc5,Rfc4,Gins2,Dna2
2_Member	GO Biological Processes	GO:1902969	mitotic DNA replication	-15.59	-13.3078	10/12	12190,12544,16881,17215,17216,17217,17219,18968,19361,69270	Brca2,Cdc45,Lig1,Mcm3,Mcm2,Mcm4,Mcm6,Pola1,Rad51,Gins1
2_Member	GO Biological Processes	GO:0033260	nuclear DNA replication	-15.1493	-12.8716	12/22	12190,12544,16881,17215,17216,17217,17219,18538,18968,19361,69270,327762	Brca2,Cdc45,Lig1,Mcm3,Mcm2,Mcm4,Mcm6,Pcna,Pola1,Rad51,Gins1,Dna2
2_Member	GO Biological Processes	GO:0044786	cell cycle DNA replication	-14.8362	-12.5673	12/23	12190,12544,16881,17215,17216,17217,17219,18538,18968,19361,69270,327762	Brca2,Cdc45,Lig1,Mcm3,Mcm2,Mcm4,Mcm6,Pcna,Pola1,Rad51,Gins1,Dna2
2_Member	GO Biological Processes	GO:0006275	regulation of DNA replication	-14.0072	-11.7511	22/138	12144,12428,12545,17215,17216,17217,17218,17219,17220,18538,21853,52679,67141,69270,72107,72151,77011,106344,108961,214901,272551,327762	Blm,Ccna2,Cdc7,Mcm3,Mcm2,Mcm4,Mcm5,Mcm6,Mcm7,Pcna,Timeless,E2f7,Fbxo5,Gins1,Dscc1,Rfc5,Ticrr,Rfc4,E2f8,Chtf18,Gins2,Dna2
2_Member	Reactome Gene Sets	R-MMU-453279	Mitotic G1 phase and G1/S transition	-13.7234	-11.4757	21/127	12428,12447,12544,12545,12577,17215,17216,17217,17218,17219,17220,18392,18968,18973,19075,19650,22390,54124,66634,70024,242705	Ccna2,Ccne1,Cdc45,Cdc7,Cdkn1c,Mcm3,Mcm2,Mcm4,Mcm5,Mcm6,Mcm7,Orc1,Pola1,Pole,Prim1,Rbl1,Wee1,Cks1b,Mcm8,Mcm10,E2f2
2_Member	GO Biological Processes	GO:0051052	regulation of DNA metabolic process	-13.4613	-11.2298	41/552	11810,12021,12144,12189,12428,12545,14235,17215,17216,17217,17218,17219,17220,18005,18538,19016,19361,19362,19891,20877,20937,21853,21939,52679,58186,60530,66578,67141,69270,69885,72107,72151,77011,106344,107771,108961,208084,214901,243529,272551,327762	Apobec1,Bard1,Blm,Brca1,Ccna2,Cdc7,Foxm1,Mcm3,Mcm2,Mcm4,Mcm5,Mcm6,Mcm7,Nek2,Pcna,Pparg,Rad51,Rad51ap1,Rpa2,Aurkb,Suv39h1,Timeless,Cd40,E2f7,Rad18,Fignl1,Mis18a,Fbxo5,Gins1,Aunip,Dscc1,Rfc5,Ticrr,Rfc4,Bmyc,E2f8,Pif1,Chtf18,H1f10,Gins2,Dna2
2_Member	Reactome Gene Sets	R-MMU-69239	Synthesis of DNA	-13.4566	-11.229	20/116	12428,12447,16881,17215,17216,17217,17218,17219,17220,18392,18538,18968,18973,19075,66634,69270,72151,106344,272551,327762	Ccna2,Ccne1,Lig1,Mcm3,Mcm2,Mcm4,Mcm5,Mcm6,Mcm7,Orc1,Pcna,Pola1,Pole,Prim1,Mcm8,Gins1,Rfc5,Rfc4,Gins2,Dna2
2_Member	GO Biological Processes	GO:0000727	double-strand break repair via break-induced replication	-13.3295	-11.1097	9/12	12544,12545,17215,17216,17217,17218,17219,17220,272551	Cdc45,Cdc7,Mcm3,Mcm2,Mcm4,Mcm5,Mcm6,Mcm7,Gins2
2_Member	Reactome Gene Sets	R-MMU-69206	G1/S Transition	-13.2904	-11.0784	19/104	12428,12447,12544,12545,12577,17215,17216,17217,17218,17219,17220,18392,18968,18973,19075,22390,54124,66634,70024	Ccna2,Ccne1,Cdc45,Cdc7,Cdkn1c,Mcm3,Mcm2,Mcm4,Mcm5,Mcm6,Mcm7,Orc1,Pola1,Pole,Prim1,Wee1,Cks1b,Mcm8,Mcm10
2_Member	GO Biological Processes	GO:0006271	DNA strand elongation involved in DNA replication	-12.8247	-10.6239	9/13	16881,17215,17217,17220,18538,18968,18973,69270,327762	Lig1,Mcm3,Mcm4,Mcm7,Pcna,Pola1,Pole,Gins1,Dna2
2_Member	GO Biological Processes	GO:0032508	DNA duplex unwinding	-12.5926	-10.4028	13/41	12144,12544,17215,17216,17217,17218,17219,17220,19361,66634,69270,79456,272551	Blm,Cdc45,Mcm3,Mcm2,Mcm4,Mcm5,Mcm6,Mcm7,Rad51,Mcm8,Gins1,Recql4,Gins2
2_Member	GO Biological Processes	GO:0071103	DNA conformation change	-11.8109	-9.63888	14/57	12144,12544,17215,17216,17217,17218,17219,17220,19361,21973,66634,69270,79456,272551	Blm,Cdc45,Mcm3,Mcm2,Mcm4,Mcm5,Mcm6,Mcm7,Rad51,Top2a,Mcm8,Gins1,Recql4,Gins2
2_Member	GO Biological Processes	GO:0032392	DNA geometric change	-11.6038	-9.43526	13/48	12144,12544,17215,17216,17217,17218,17219,17220,19361,66634,69270,79456,272551	Blm,Cdc45,Mcm3,Mcm2,Mcm4,Mcm5,Mcm6,Mcm7,Rad51,Mcm8,Gins1,Recql4,Gins2
2_Member	WikiPathways	WP5242	Comprehensive IL-17A signaling pathway	-11.0417	-8.81808	22/102	13649,14268,14825,16000,16176,17127,17130,17215,17216,17217,17218,17219,17220,17387,18392,18538,18793,19225,20304,20310,20311,24099	Egfr,Fn1,Cxcl1,Igf1,Il1b,Smad3,Smad6,Mcm3,Mcm2,Mcm4,Mcm5,Mcm6,Mcm7,Mmp14,Orc1,Pcna,Plaur,Ptgs2,Ccl5,Cxcl2,Cxcl5,Tnfsf13b
2_Member	GO Biological Processes	GO:0022616	DNA strand elongation	-11.0276	-8.89974	9/18	16881,17215,17217,17220,18538,18968,18973,69270,327762	Lig1,Mcm3,Mcm4,Mcm7,Pcna,Pola1,Pole,Gins1,Dna2
2_Member	CORUM	CORUM:122	MCM complex	-10.4236	-8.32645	6/6	17215,17216,17217,17218,17219,17220	Mcm3,Mcm2,Mcm4,Mcm5,Mcm6,Mcm7
2_Member	GO Biological Processes	GO:0030174	regulation of DNA-templated DNA replication initiation	-8.97189	-6.95336	7/13	17215,17216,17217,17218,17219,17220,77011	Mcm3,Mcm2,Mcm4,Mcm5,Mcm6,Mcm7,Ticrr
2_Member	Reactome Gene Sets	R-MMU-69002	DNA Replication Pre-Initiation	-8.54036	-6.55016	14/97	12544,12545,17215,17216,17217,17218,17219,17220,18392,18968,18973,19075,66634,70024	Cdc45,Cdc7,Mcm3,Mcm2,Mcm4,Mcm5,Mcm6,Mcm7,Orc1,Pola1,Pole,Prim1,Mcm8,Mcm10
2_Member	GO Biological Processes	GO:0051054	positive regulation of DNA metabolic process	-6.71253	-4.85351	22/326	11810,12144,12189,12545,14235,18005,18538,19361,19362,20877,21853,21939,52679,69270,72107,72151,106344,107771,108961,214901,272551,327762	Apobec1,Blm,Brca1,Cdc7,Foxm1,Nek2,Pcna,Rad51,Rad51ap1,Aurkb,Timeless,Cd40,E2f7,Gins1,Dscc1,Rfc5,Rfc4,Bmyc,E2f8,Chtf18,Gins2,Dna2
2_Member	GO Biological Processes	GO:1902292	cell cycle DNA replication initiation	-6.25203	-4.43178	4/5	17215,17216,17217,18968	Mcm3,Mcm2,Mcm4,Pola1
2_Member	GO Biological Processes	GO:1902315	nuclear cell cycle DNA replication initiation	-6.25203	-4.43178	4/5	17215,17216,17217,18968	Mcm3,Mcm2,Mcm4,Pola1
2_Member	GO Biological Processes	GO:1902975	mitotic DNA replication initiation	-6.25203	-4.43178	4/5	17215,17216,17217,18968	Mcm3,Mcm2,Mcm4,Pola1
2_Member	Reactome Gene Sets	R-MMU-68949	Orc1 removal from chromatin	-5.26857	-3.57249	9/70	12428,17215,17216,17217,17218,17219,17220,18392,66634	Ccna2,Mcm3,Mcm2,Mcm4,Mcm5,Mcm6,Mcm7,Orc1,Mcm8
2_Member	Reactome Gene Sets	R-MMU-69052	Switching of origins to a post-replicative state	-5.16382	-3.47694	10/91	12428,12447,17215,17216,17217,17218,17219,17220,18392,66634	Ccna2,Ccne1,Mcm3,Mcm2,Mcm4,Mcm5,Mcm6,Mcm7,Orc1,Mcm8
2_Member	Reactome Gene Sets	R-MMU-68867	Assembly of the pre-replicative complex	-3.87174	-2.3556	8/82	17215,17216,17217,17218,17219,17220,18392,66634	Mcm3,Mcm2,Mcm4,Mcm5,Mcm6,Mcm7,Orc1,Mcm8
3_Summary	GO Biological Processes	GO:0140013	meiotic nuclear division	-26.1155	-23.3906	36/181	11799,12190,12235,12316,12442,12447,14087,14211,16319,18817,19183,19361,19366,20878,21973,22137,30939,50878,60530,66197,66977,67052,67141,68549,69716,69928,71846,72787,105988,211651,214901,215387,229841,235559,268465,623474,68298,15270,18005,19362,15212,66634,217216,268697,14276,59030,69310	Birc5,Brca2,Bub1,Aspm,Ccnb2,Ccne1,Fanca,Smc2,Incenp,Plk1,Psmc3ip,Rad51,Rad54l,Aurka,Top2a,Ttk,Pttg1,Stag3,Fignl1,Cks2,Nuf2,Ndc80,Fbxo5,Sgo2a,Trip13,Cenps,Syce2,Ndc1,Espl1,Fancd2,Chtf18,Ncaph,Cenpe,Topbp1,Eme1,Rad54b,Ncapd2,H2ax,Nek2,Rad51ap1,Hexb,Mcm8,Hrob,Ccnb1,Folr2,Mkks,Pacrg
3_Member	GO Biological Processes	GO:0140013	meiotic nuclear division	-26.1155	-23.3906	36/181	11799,12190,12235,12316,12442,12447,14087,14211,16319,18817,19183,19361,19366,20878,21973,22137,30939,50878,60530,66197,66977,67052,67141,68549,69716,69928,71846,72787,105988,211651,214901,215387,229841,235559,268465,623474	Birc5,Brca2,Bub1,Aspm,Ccnb2,Ccne1,Fanca,Smc2,Incenp,Plk1,Psmc3ip,Rad51,Rad54l,Aurka,Top2a,Ttk,Pttg1,Stag3,Fignl1,Cks2,Nuf2,Ndc80,Fbxo5,Sgo2a,Trip13,Cenps,Syce2,Ndc1,Espl1,Fancd2,Chtf18,Ncaph,Cenpe,Topbp1,Eme1,Rad54b
3_Member	GO Biological Processes	GO:1903046	meiotic cell cycle process	-25.5656	-22.8649	37/201	11799,12190,12235,12316,12442,12447,14087,14211,16319,18817,19183,19361,19366,20878,21973,22137,30939,50878,60530,66197,66977,67052,67141,68298,68549,69716,69928,71846,72787,105988,211651,214901,215387,229841,235559,268465,623474	Birc5,Brca2,Bub1,Aspm,Ccnb2,Ccne1,Fanca,Smc2,Incenp,Plk1,Psmc3ip,Rad51,Rad54l,Aurka,Top2a,Ttk,Pttg1,Stag3,Fignl1,Cks2,Nuf2,Ndc80,Fbxo5,Ncapd2,Sgo2a,Trip13,Cenps,Syce2,Ndc1,Espl1,Fancd2,Chtf18,Ncaph,Cenpe,Topbp1,Eme1,Rad54b
3_Member	GO Biological Processes	GO:0051321	meiotic cell cycle	-21.5413	-18.9799	40/311	11799,12190,12235,12316,12442,12447,14087,14211,15270,16319,18005,18817,19183,19361,19362,19366,20878,21973,22137,30939,50878,60530,66197,66977,67052,67141,68298,68549,69716,69928,71846,72787,105988,211651,214901,215387,229841,235559,268465,623474	Birc5,Brca2,Bub1,Aspm,Ccnb2,Ccne1,Fanca,Smc2,H2ax,Incenp,Nek2,Plk1,Psmc3ip,Rad51,Rad51ap1,Rad54l,Aurka,Top2a,Ttk,Pttg1,Stag3,Fignl1,Cks2,Nuf2,Ndc80,Fbxo5,Ncapd2,Sgo2a,Trip13,Cenps,Syce2,Ndc1,Espl1,Fancd2,Chtf18,Ncaph,Cenpe,Topbp1,Eme1,Rad54b
3_Member	GO Biological Processes	GO:0045132	meiotic chromosome segregation	-20.7847	-18.2562	26/112	12190,12235,12316,12442,12447,14211,18817,19183,20878,21973,22137,30939,50878,66977,67052,67141,68549,69716,69928,71846,72787,105988,211651,215387,229841,268465	Brca2,Bub1,Aspm,Ccnb2,Ccne1,Smc2,Plk1,Psmc3ip,Aurka,Top2a,Ttk,Pttg1,Stag3,Nuf2,Ndc80,Fbxo5,Sgo2a,Trip13,Cenps,Syce2,Ndc1,Espl1,Fancd2,Ncaph,Cenpe,Eme1
3_Member	GO Biological Processes	GO:0007127	meiosis I	-20.4835	-17.9854	27/127	11799,12190,12442,12447,18817,19183,19361,19366,20878,21973,30939,50878,66197,67052,67141,68549,69716,69928,71846,72787,105988,211651,214901,229841,235559,268465,623474	Birc5,Brca2,Ccnb2,Ccne1,Plk1,Psmc3ip,Rad51,Rad54l,Aurka,Top2a,Pttg1,Stag3,Cks2,Ndc80,Fbxo5,Sgo2a,Trip13,Cenps,Syce2,Ndc1,Espl1,Fancd2,Chtf18,Cenpe,Topbp1,Eme1,Rad54b
3_Member	GO Biological Processes	GO:0061982	meiosis I cell cycle process	-20.4835	-17.9854	27/127	11799,12190,12442,12447,18817,19183,19361,19366,20878,21973,30939,50878,66197,67052,67141,68549,69716,69928,71846,72787,105988,211651,214901,229841,235559,268465,623474	Birc5,Brca2,Ccnb2,Ccne1,Plk1,Psmc3ip,Rad51,Rad54l,Aurka,Top2a,Pttg1,Stag3,Cks2,Ndc80,Fbxo5,Sgo2a,Trip13,Cenps,Syce2,Ndc1,Espl1,Fancd2,Chtf18,Cenpe,Topbp1,Eme1,Rad54b
3_Member	GO Biological Processes	GO:0007143	female meiotic nuclear division	-10.9257	-8.80287	12/43	12442,18817,20878,21973,22137,50878,67052,67141,68549,69716,215387,229841	Ccnb2,Plk1,Aurka,Top2a,Ttk,Stag3,Ndc80,Fbxo5,Sgo2a,Trip13,Ncaph,Cenpe
3_Member	GO Biological Processes	GO:0007292	female gamete generation	-8.81732	-6.80605	18/164	12190,12316,12442,15212,18817,20878,21973,22137,50878,66634,67052,67141,68549,69716,215387,217216,229841,268697	Brca2,Aspm,Ccnb2,Hexb,Plk1,Aurka,Top2a,Ttk,Stag3,Mcm8,Ndc80,Fbxo5,Sgo2a,Trip13,Ncaph,Hrob,Cenpe,Ccnb1
3_Member	GO Biological Processes	GO:0070192	chromosome organization involved in meiotic cell cycle	-8.55328	-6.56079	13/81	12235,12447,14211,19183,19361,50878,68298,68549,69716,71846,72787,211651,215387	Bub1,Ccne1,Smc2,Psmc3ip,Rad51,Stag3,Ncapd2,Sgo2a,Trip13,Syce2,Ndc1,Fancd2,Ncaph
3_Member	GO Biological Processes	GO:0045143	homologous chromosome segregation	-7.22894	-5.32921	11/70	12190,12447,18817,19183,30939,50878,69716,71846,72787,105988,211651	Brca2,Ccne1,Plk1,Psmc3ip,Pttg1,Stag3,Trip13,Syce2,Ndc1,Espl1,Fancd2
3_Member	GO Biological Processes	GO:0007140	male meiotic nuclear division	-4.86288	-3.21422	8/60	12190,14087,19361,50878,60530,68549,69716,214901	Brca2,Fanca,Rad51,Stag3,Fignl1,Sgo2a,Trip13,Chtf18
3_Member	GO Biological Processes	GO:0007129	homologous chromosome pairing at meiosis	-4.08732	-2.54591	7/57	12447,19183,50878,69716,71846,72787,211651	Ccne1,Psmc3ip,Stag3,Trip13,Syce2,Ndc1,Fancd2
3_Member	GO Biological Processes	GO:0022412	cellular process involved in reproduction in multicellular organism	-3.80646	-2.29943	23/533	12190,12316,12442,14087,14276,15212,18817,19361,20878,21973,22137,50878,59030,60530,67052,67141,68549,69310,69716,214901,215387,229841,268697	Brca2,Aspm,Ccnb2,Fanca,Folr2,Hexb,Plk1,Rad51,Aurka,Top2a,Ttk,Stag3,Mkks,Fignl1,Ndc80,Fbxo5,Sgo2a,Pacrg,Trip13,Chtf18,Ncaph,Cenpe,Ccnb1
4_Summary	Reactome Gene Sets	R-MMU-73886	Chromosome Maintenance	-19.3003	-16.9122	26/127	12144,12428,12615,15270,16881,18538,18968,19075,26886,52504,66336,66570,66578,69928,70645,71876,72107,72151,72155,102920,106344,208084,214901,217653,245688,327762,208628,218977,229841,14211,66977,67052,12544,17216,19361,27221,66929,107435,108671,110749,107771	Blm,Ccna2,Cenpa,H2ax,Lig1,Pcna,Pola1,Prim1,Cenph,Cenpo,Cenpp,Cenpm,Mis18a,Cenps,Oip5,Cenpu,Dscc1,Rfc5,Cenpn,Cenpi,Rfc4,Pif1,Chtf18,Mis18bp1,Rbbp7,Dna2,Kntc1,Dlgap5,Cenpe,Smc2,Nuf2,Ndc80,Cdc45,Mcm2,Rad51,Chaf1a,Asf1b,Hat1,Dnajc9,Chaf1b,Bmyc
4_Member	Reactome Gene Sets	R-MMU-73886	Chromosome Maintenance	-19.3003	-16.9122	26/127	12144,12428,12615,15270,16881,18538,18968,19075,26886,52504,66336,66570,66578,69928,70645,71876,72107,72151,72155,102920,106344,208084,214901,217653,245688,327762	Blm,Ccna2,Cenpa,H2ax,Lig1,Pcna,Pola1,Prim1,Cenph,Cenpo,Cenpp,Cenpm,Mis18a,Cenps,Oip5,Cenpu,Dscc1,Rfc5,Cenpn,Cenpi,Rfc4,Pif1,Chtf18,Mis18bp1,Rbbp7,Dna2
4_Member	GO Biological Processes	GO:0034508	centromere complex assembly	-13.5201	-11.2806	12/28	12615,26886,52504,66336,66578,69928,70645,72155,102920,208628,218977,229841	Cenpa,Cenph,Cenpo,Cenpp,Mis18a,Cenps,Oip5,Cenpn,Cenpi,Kntc1,Dlgap5,Cenpe
4_Member	GO Biological Processes	GO:0051383	kinetochore organization	-12.494	-10.3114	10/19	12615,14211,26886,66977,67052,69928,72155,208628,218977,229841	Cenpa,Smc2,Cenph,Nuf2,Ndc80,Cenps,Cenpn,Kntc1,Dlgap5,Cenpe
4_Member	GO Biological Processes	GO:0065004	protein-DNA complex assembly	-10.5685	-8.46393	20/164	12544,12615,17216,19361,26886,27221,52504,66336,66578,66929,69928,70645,72155,102920,107435,108671,110749,208628,218977,229841	Cdc45,Cenpa,Mcm2,Rad51,Cenph,Chaf1a,Cenpo,Cenpp,Mis18a,Asf1b,Cenps,Oip5,Cenpn,Cenpi,Hat1,Dnajc9,Chaf1b,Kntc1,Dlgap5,Cenpe
4_Member	GO Biological Processes	GO:0071824	protein-DNA complex subunit organization	-10.3788	-8.28599	21/187	12544,12615,17216,19361,26886,27221,52504,66336,66578,66929,69928,70645,72155,102920,107435,107771,108671,110749,208628,218977,229841	Cdc45,Cenpa,Mcm2,Rad51,Cenph,Chaf1a,Cenpo,Cenpp,Mis18a,Asf1b,Cenps,Oip5,Cenpn,Cenpi,Hat1,Bmyc,Dnajc9,Chaf1b,Kntc1,Dlgap5,Cenpe
4_Member	Reactome Gene Sets	R-MMU-606279	Deposition of new CENPA-containing nucleosomes at the centromere	-9.68541	-7.63394	14/80	12615,15270,26886,52504,66336,66570,66578,69928,70645,71876,72155,102920,217653,245688	Cenpa,H2ax,Cenph,Cenpo,Cenpp,Cenpm,Mis18a,Cenps,Oip5,Cenpu,Cenpn,Cenpi,Mis18bp1,Rbbp7
4_Member	Reactome Gene Sets	R-MMU-774815	Nucleosome assembly	-9.68541	-7.63394	14/80	12615,15270,26886,52504,66336,66570,66578,69928,70645,71876,72155,102920,217653,245688	Cenpa,H2ax,Cenph,Cenpo,Cenpp,Cenpm,Mis18a,Cenps,Oip5,Cenpu,Cenpn,Cenpi,Mis18bp1,Rbbp7
4_Member	GO Biological Processes	GO:0051382	kinetochore assembly	-8.67778	-6.68067	7/14	12615,26886,69928,72155,208628,218977,229841	Cenpa,Cenph,Cenps,Cenpn,Kntc1,Dlgap5,Cenpe
4_Member	GO Biological Processes	GO:0031055	chromatin remodeling at centromere	-5.41969	-3.70096	4/7	12615,66336,66578,70645	Cenpa,Cenpp,Mis18a,Oip5
4_Member	GO Biological Processes	GO:0034080	CENP-A containing chromatin assembly	-5.41969	-3.70096	4/7	12615,66336,66578,70645	Cenpa,Cenpp,Mis18a,Oip5
5_Summary	Reactome Gene Sets	R-MMU-73894	DNA Repair	-14.8136	-12.549	31/282	12021,12144,12189,12190,12428,14087,15270,16881,18538,18973,19361,19362,19363,21853,22256,58186,67196,69928,70603,72151,76843,80905,106344,208836,209334,211651,234258,235559,268465,269582,327762,22036,212377,19366,19891,623474,11810,13605,60530,77011,107771,20877,20878,72119,12532,22390,268697,19016,52033,54652,108012,12447,12577,52679,108961,245688,18140,103737,67153,20276,20708,238377	Bard1,Blm,Brca1,Brca2,Ccna2,Fanca,H2ax,Lig1,Pcna,Pole,Rad51,Rad51ap1,Rad51b,Timeless,Ung,Rad18,Ube2t,Cenps,Mutyh,Rfc5,Dtl,Polh,Rfc4,Fanci,Gen1,Fancd2,Neil3,Topbp1,Eme1,Clspn,Dna2,Traip,Mms22l,Rad54l,Rpa2,Rad54b,Apobec1,Ect2,Fignl1,Ticrr,Bmyc,Aurkb,Aurka,Tpx2,Cdc25c,Wee1,Ccnb1,Pparg,Pbk,Cacna1f,Ap1s2,Ccne1,Cdkn1c,E2f7,E2f8,Rbbp7,Uhrf1,Pex12,Rnaseh2b,Scnn1a,Serpinb6b,Gpr68
5_Member	Reactome Gene Sets	R-MMU-73894	DNA Repair	-14.8136	-12.549	31/282	12021,12144,12189,12190,12428,14087,15270,16881,18538,18973,19361,19362,19363,21853,22256,58186,67196,69928,70603,72151,76843,80905,106344,208836,209334,211651,234258,235559,268465,269582,327762	Bard1,Blm,Brca1,Brca2,Ccna2,Fanca,H2ax,Lig1,Pcna,Pole,Rad51,Rad51ap1,Rad51b,Timeless,Ung,Rad18,Ube2t,Cenps,Mutyh,Rfc5,Dtl,Polh,Rfc4,Fanci,Gen1,Fancd2,Neil3,Topbp1,Eme1,Clspn,Dna2
5_Member	Reactome Gene Sets	R-MMU-5685942	HDR through Homologous Recombination (HRR)	-13.6158	-11.3722	15/53	12021,12144,12189,12190,18538,18973,19361,19362,19363,72151,80905,106344,209334,268465,327762	Bard1,Blm,Brca1,Brca2,Pcna,Pole,Rad51,Rad51ap1,Rad51b,Rfc5,Polh,Rfc4,Gen1,Eme1,Dna2
5_Member	Reactome Gene Sets	R-MMU-5693567	HDR through Homologous Recombination (HRR) or Single Strand Annealing (SSA)	-13.1646	-10.9563	20/120	12021,12144,12189,12190,12428,15270,18538,18973,19361,19362,19363,21853,72151,80905,106344,209334,235559,268465,269582,327762	Bard1,Blm,Brca1,Brca2,Ccna2,H2ax,Pcna,Pole,Rad51,Rad51ap1,Rad51b,Timeless,Rfc5,Polh,Rfc4,Gen1,Topbp1,Eme1,Clspn,Dna2
5_Member	Reactome Gene Sets	R-MMU-5693538	Homology Directed Repair	-12.9532	-10.7487	20/123	12021,12144,12189,12190,12428,15270,18538,18973,19361,19362,19363,21853,72151,80905,106344,209334,235559,268465,269582,327762	Bard1,Blm,Brca1,Brca2,Ccna2,H2ax,Pcna,Pole,Rad51,Rad51ap1,Rad51b,Timeless,Rfc5,Polh,Rfc4,Gen1,Topbp1,Eme1,Clspn,Dna2
5_Member	GO Biological Processes	GO:0045005	DNA-templated DNA replication maintenance of fidelity	-12.2872	-10.1116	14/53	12021,12144,12189,12190,18538,18973,19361,21853,22036,69928,209334,212377,268465,327762	Bard1,Blm,Brca1,Brca2,Pcna,Pole,Rad51,Timeless,Traip,Cenps,Gen1,Mms22l,Eme1,Dna2
5_Member	Reactome Gene Sets	R-MMU-5693532	DNA Double-Strand Break Repair	-11.2927	-9.14101	20/150	12021,12144,12189,12190,12428,15270,18538,18973,19361,19362,19363,21853,72151,80905,106344,209334,235559,268465,269582,327762	Bard1,Blm,Brca1,Brca2,Ccna2,H2ax,Pcna,Pole,Rad51,Rad51ap1,Rad51b,Timeless,Rfc5,Polh,Rfc4,Gen1,Topbp1,Eme1,Clspn,Dna2
5_Member	GO Biological Processes	GO:0031297	replication fork processing	-10.543	-8.4414	12/46	12021,12144,12189,12190,18538,19361,22036,69928,209334,212377,268465,327762	Bard1,Blm,Brca1,Brca2,Pcna,Rad51,Traip,Cenps,Gen1,Mms22l,Eme1,Dna2
5_Member	Reactome Gene Sets	R-MMU-5693537	Resolution of D-Loop Structures	-9.89827	-7.83072	10/31	12021,12144,12189,12190,19361,19362,19363,209334,268465,327762	Bard1,Blm,Brca1,Brca2,Rad51,Rad51ap1,Rad51b,Gen1,Eme1,Dna2
5_Member	Reactome Gene Sets	R-MMU-5693568	Resolution of D-loop Structures through Holliday Junction Intermediates	-9.89827	-7.83072	10/31	12021,12144,12189,12190,19361,19362,19363,209334,268465,327762	Bard1,Blm,Brca1,Brca2,Rad51,Rad51ap1,Rad51b,Gen1,Eme1,Dna2
5_Member	KEGG Pathway	mmu03440	Homologous recombination - Mus musculus (house mouse)	-9.85679	-7.79195	11/41	12021,12144,12189,12190,19361,19363,19366,19891,235559,268465,623474	Bard1,Blm,Brca1,Brca2,Rad51,Rad51b,Rad54l,Rpa2,Topbp1,Eme1,Rad54b
5_Member	GO Biological Processes	GO:0010212	response to ionizing radiation	-8.06887	-6.11379	16/142	11810,12021,12144,12189,12190,13605,15270,19361,19362,19366,60530,77011,107771,211651,235559,623474	Apobec1,Bard1,Blm,Brca1,Brca2,Ect2,H2ax,Rad51,Rad51ap1,Rad54l,Fignl1,Ticrr,Bmyc,Fancd2,Topbp1,Rad54b
5_Member	Reactome Gene Sets	R-MMU-5693579	Homologous DNA Pairing and Strand Exchange	-7.99238	-6.03939	8/25	12021,12144,12189,12190,19361,19362,19363,327762	Bard1,Blm,Brca1,Brca2,Rad51,Rad51ap1,Rad51b,Dna2
5_Member	Reactome Gene Sets	R-MMU-5693616	Presynaptic phase of homologous DNA pairing and strand exchange	-7.03683	-5.15527	7/22	12021,12144,12189,12190,19361,19363,327762	Bard1,Blm,Brca1,Brca2,Rad51,Rad51b,Dna2
5_Member	Reactome Gene Sets	R-MMU-5685938	HDR through Single Strand Annealing (SSA)	-6.93992	-5.06891	8/33	12021,12144,12189,19361,72151,106344,235559,327762	Bard1,Blm,Brca1,Rad51,Rfc5,Rfc4,Topbp1,Dna2
5_Member	Reactome Gene Sets	R-MMU-6804756	Regulation of TP53 Activity through Phosphorylation	-6.44918	-4.60998	11/83	12021,12144,12189,12428,20877,20878,72119,72151,106344,235559,327762	Bard1,Blm,Brca1,Ccna2,Aurkb,Aurka,Tpx2,Rfc5,Rfc4,Topbp1,Dna2
5_Member	Reactome Gene Sets	R-MMU-5693607	Processing of DNA double-strand break ends	-6.34233	-4.50954	11/85	12021,12144,12189,12428,15270,21853,72151,106344,235559,269582,327762	Bard1,Blm,Brca1,Ccna2,H2ax,Timeless,Rfc5,Rfc4,Topbp1,Clspn,Dna2
5_Member	Reactome Gene Sets	R-MMU-69473	G2/M DNA damage checkpoint	-6.23848	-4.42284	11/87	12021,12144,12189,12532,15270,22390,72151,106344,235559,268697,327762	Bard1,Blm,Brca1,Cdc25c,H2ax,Wee1,Rfc5,Rfc4,Topbp1,Ccnb1,Dna2
5_Member	GO Biological Processes	GO:0009314	response to radiation	-6.07928	-4.28015	25/443	11810,12021,12144,12189,12190,13605,15270,18538,19016,19361,19362,19366,20877,52033,54652,58186,60530,76843,77011,80905,107771,108012,211651,235559,623474	Apobec1,Bard1,Blm,Brca1,Brca2,Ect2,H2ax,Pcna,Pparg,Rad51,Rad51ap1,Rad54l,Aurkb,Pbk,Cacna1f,Rad18,Fignl1,Dtl,Ticrr,Polh,Bmyc,Ap1s2,Fancd2,Topbp1,Rad54b
5_Member	Reactome Gene Sets	R-MMU-3700989	Transcriptional Regulation by TP53	-5.75207	-3.99366	19/287	12021,12144,12189,12428,12447,12532,12577,18538,20877,20878,52679,72119,72151,106344,108961,235559,245688,268697,327762	Bard1,Blm,Brca1,Ccna2,Ccne1,Cdc25c,Cdkn1c,Pcna,Aurkb,Aurka,E2f7,Tpx2,Rfc5,Rfc4,E2f8,Topbp1,Rbbp7,Ccnb1,Dna2
5_Member	GO Biological Processes	GO:0006513	protein monoubiquitination	-5.57775	-3.83255	10/82	12021,12189,12190,14087,18140,19361,58186,67196,76843,103737	Bard1,Brca1,Brca2,Fanca,Uhrf1,Rad51,Rad18,Ube2t,Dtl,Pex12
5_Member	GO Biological Processes	GO:2000001	regulation of DNA damage checkpoint	-5.41684	-3.69934	6/24	12021,12189,12190,19361,19891,67153	Bard1,Brca1,Brca2,Rad51,Rpa2,Rnaseh2b
5_Member	Reactome Gene Sets	R-MMU-5633007	Regulation of TP53 Activity	-4.73113	-3.10166	12/147	12021,12144,12189,12428,20877,20878,72119,72151,106344,235559,245688,327762	Bard1,Blm,Brca1,Ccna2,Aurkb,Aurka,Tpx2,Rfc5,Rfc4,Topbp1,Rbbp7,Dna2
5_Member	GO Biological Processes	GO:0071479	cellular response to ionizing radiation	-4.69912	-3.07657	9/82	12021,12144,12189,12190,13605,15270,19361,19362,60530	Bard1,Blm,Brca1,Brca2,Ect2,H2ax,Rad51,Rad51ap1,Fignl1
5_Member	GO Biological Processes	GO:0071478	cellular response to radiation	-4.36041	-2.78077	13/186	12021,12144,12189,12190,13605,15270,18538,19361,19362,20877,52033,60530,80905	Bard1,Blm,Brca1,Brca2,Ect2,H2ax,Pcna,Rad51,Rad51ap1,Aurkb,Pbk,Fignl1,Polh
5_Member	GO Biological Processes	GO:0010390	histone monoubiquitination	-3.55774	-2.09428	5/32	12021,12189,12190,18140,19361	Bard1,Brca1,Brca2,Uhrf1,Rad51
5_Member	GO Biological Processes	GO:0085020	protein K6-linked ubiquitination	-3.48854	-2.03913	3/8	12021,12189,67196	Bard1,Brca1,Ube2t
5_Member	GO Biological Processes	GO:0035518	histone H2A monoubiquitination	-3.36102	-1.9328	4/20	12021,12189,12190,19361	Bard1,Brca1,Brca2,Rad51
5_Member	GO Biological Processes	GO:0071214	cellular response to abiotic stimulus	-3.23675	-1.83408	16/338	12021,12144,12189,12190,13605,15270,18538,19361,19362,20276,20708,20877,52033,60530,80905,238377	Bard1,Blm,Brca1,Brca2,Ect2,H2ax,Pcna,Rad51,Rad51ap1,Scnn1a,Serpinb6b,Aurkb,Pbk,Fignl1,Polh,Gpr68
5_Member	GO Biological Processes	GO:0104004	cellular response to environmental stimulus	-3.23675	-1.83408	16/338	12021,12144,12189,12190,13605,15270,18538,19361,19362,20276,20708,20877,52033,60530,80905,238377	Bard1,Blm,Brca1,Brca2,Ect2,H2ax,Pcna,Rad51,Rad51ap1,Scnn1a,Serpinb6b,Aurkb,Pbk,Fignl1,Polh,Gpr68
5_Member	GO Biological Processes	GO:0051865	protein autoubiquitination	-3.19767	-1.79931	7/79	12021,12189,12190,18140,19361,58186,67196	Bard1,Brca1,Brca2,Uhrf1,Rad51,Rad18,Ube2t
5_Member	GO Biological Processes	GO:0016574	histone ubiquitination	-2.99745	-1.64072	5/42	12021,12189,12190,18140,19361	Bard1,Brca1,Brca2,Uhrf1,Rad51
5_Member	GO Biological Processes	GO:0033522	histone H2A ubiquitination	-2.9758	-1.62224	4/25	12021,12189,12190,19361	Bard1,Brca1,Brca2,Rad51
6_Summary	GO Biological Processes	GO:1901976	regulation of cell cycle checkpoint	-14.1852	-11.9248	15/49	11799,12021,12189,12190,16319,19361,19891,20877,20878,52276,56150,67052,67153,209334,268697,16551,16571,26934,71819,233406,13605,18005,51944,229841,12144,12316,12704,18817,19348,19650,52679,56452,70218,107771,108961,240641,12615,68743,74107,80986,16176,18654,22339,54635,18538,21973,54563,72787	Birc5,Bard1,Brca1,Brca2,Incenp,Rad51,Rpa2,Aurkb,Aurka,Cdca8,Mad2l1,Ndc80,Rnaseh2b,Gen1,Ccnb1,Kif11,Kif4,Racgap1,Kif23,Prc1,Ect2,Nek2,Knstrn,Cenpe,Blm,Aspm,Cit,Plk1,Kif20a,Rbl1,E2f7,Orc6,Kif18b,Bmyc,E2f8,Kif20b,Cenpa,Anln,Cep55,Ckap2,Il1b,Pgf,Vegfa,Pdgfc,Pcna,Top2a,Nup210,Ndc1
6_Member	GO Biological Processes	GO:1901976	regulation of cell cycle checkpoint	-14.1852	-11.9248	15/49	11799,12021,12189,12190,16319,19361,19891,20877,20878,52276,56150,67052,67153,209334,268697	Birc5,Bard1,Brca1,Brca2,Incenp,Rad51,Rpa2,Aurkb,Aurka,Cdca8,Mad2l1,Ndc80,Rnaseh2b,Gen1,Ccnb1
6_Member	GO Biological Processes	GO:0051231	spindle elongation	-13.9244	-11.6725	9/11	11799,16319,16551,16571,20877,26934,52276,71819,233406	Birc5,Incenp,Kif11,Kif4,Aurkb,Racgap1,Cdca8,Kif23,Prc1
6_Member	GO Biological Processes	GO:0051988	regulation of attachment of spindle microtubules to kinetochore	-12.494	-10.3114	10/19	11799,13605,16319,18005,20877,26934,51944,52276,229841,268697	Birc5,Ect2,Incenp,Nek2,Aurkb,Racgap1,Knstrn,Cdca8,Cenpe,Ccnb1
6_Member	GO Biological Processes	GO:0051302	regulation of cell division	-11.4904	-9.32521	22/182	11799,12144,12190,12316,12704,13605,16319,18817,19348,19650,20877,20878,26934,52276,52679,56452,70218,71819,107771,108961,233406,240641	Birc5,Blm,Brca2,Aspm,Cit,Ect2,Incenp,Plk1,Kif20a,Rbl1,Aurkb,Aurka,Racgap1,Cdca8,E2f7,Orc6,Kif18b,Kif23,Bmyc,E2f8,Prc1,Kif20b
6_Member	GO Biological Processes	GO:0032465	regulation of cytokinesis	-11.3302	-9.17189	16/87	11799,12190,12704,13605,16319,18817,19348,20877,20878,26934,52276,52679,71819,108961,233406,240641	Birc5,Brca2,Cit,Ect2,Incenp,Plk1,Kif20a,Aurkb,Aurka,Racgap1,Cdca8,E2f7,Kif23,E2f8,Prc1,Kif20b
6_Member	GO Biological Processes	GO:0000022	mitotic spindle elongation	-11.2687	-9.12683	7/8	11799,16319,20877,26934,52276,71819,233406	Birc5,Incenp,Aurkb,Racgap1,Cdca8,Kif23,Prc1
6_Member	GO Biological Processes	GO:0051256	mitotic spindle midzone assembly	-11.2687	-9.12683	7/8	11799,16319,20877,26934,52276,71819,233406	Birc5,Incenp,Aurkb,Racgap1,Cdca8,Kif23,Prc1
6_Member	GO Biological Processes	GO:0000281	mitotic cytokinesis	-10.2452	-8.16098	14/73	11799,12615,12704,13605,16319,18817,19348,20877,26934,52276,68743,71819,74107,80986	Birc5,Cenpa,Cit,Ect2,Incenp,Plk1,Kif20a,Aurkb,Racgap1,Cdca8,Anln,Kif23,Cep55,Ckap2
6_Member	GO Biological Processes	GO:0090231	regulation of spindle checkpoint	-9.83755	-7.77542	9/23	11799,16319,20877,20878,52276,56150,67052,209334,268697	Birc5,Incenp,Aurkb,Aurka,Cdca8,Mad2l1,Ndc80,Gen1,Ccnb1
6_Member	GO Biological Processes	GO:0051255	spindle midzone assembly	-9.67404	-7.6252	7/11	11799,16319,20877,26934,52276,71819,233406	Birc5,Incenp,Aurkb,Racgap1,Cdca8,Kif23,Prc1
6_Member	GO Biological Processes	GO:0090232	positive regulation of spindle checkpoint	-9.30076	-7.25969	7/12	11799,16319,20877,52276,56150,67052,209334	Birc5,Incenp,Aurkb,Cdca8,Mad2l1,Ndc80,Gen1
6_Member	GO Biological Processes	GO:0090267	positive regulation of mitotic cell cycle spindle assembly checkpoint	-9.30076	-7.25969	7/12	11799,16319,20877,52276,56150,67052,209334	Birc5,Incenp,Aurkb,Cdca8,Mad2l1,Ndc80,Gen1
6_Member	GO Biological Processes	GO:0000910	cytokinesis	-8.92657	-6.91047	15/107	11799,12615,12704,13605,16319,18817,19348,20877,26934,52276,68743,71819,74107,80986,233406	Birc5,Cenpa,Cit,Ect2,Incenp,Plk1,Kif20a,Aurkb,Racgap1,Cdca8,Anln,Kif23,Cep55,Ckap2,Prc1
6_Member	GO Biological Processes	GO:0090266	regulation of mitotic cell cycle spindle assembly checkpoint	-8.68986	-6.68808	8/21	11799,16319,20877,52276,56150,67052,209334,268697	Birc5,Incenp,Aurkb,Cdca8,Mad2l1,Ndc80,Gen1,Ccnb1
6_Member	GO Biological Processes	GO:1903504	regulation of mitotic spindle checkpoint	-8.68986	-6.68808	8/21	11799,16319,20877,52276,56150,67052,209334,268697	Birc5,Incenp,Aurkb,Cdca8,Mad2l1,Ndc80,Gen1,Ccnb1
6_Member	GO Biological Processes	GO:1901978	positive regulation of cell cycle checkpoint	-8.4117	-6.43497	7/15	11799,16319,20877,52276,56150,67052,209334	Birc5,Incenp,Aurkb,Cdca8,Mad2l1,Ndc80,Gen1
6_Member	GO Biological Processes	GO:0061640	cytoskeleton-dependent cytokinesis	-8.36342	-6.39113	14/100	11799,12615,12704,13605,16319,18817,19348,20877,26934,52276,68743,71819,74107,80986	Birc5,Cenpa,Cit,Ect2,Incenp,Plk1,Kif20a,Aurkb,Racgap1,Cdca8,Anln,Kif23,Cep55,Ckap2
6_Member	GO Biological Processes	GO:0032467	positive regulation of cytokinesis	-7.53692	-5.61236	9/39	11799,12704,13605,16319,20877,26934,52276,71819,240641	Birc5,Cit,Ect2,Incenp,Aurkb,Racgap1,Cdca8,Kif23,Kif20b
6_Member	GO Biological Processes	GO:0051987	positive regulation of attachment of spindle microtubules to kinetochore	-7.49878	-5.57813	6/12	11799,16319,20877,52276,229841,268697	Birc5,Incenp,Aurkb,Cdca8,Cenpe,Ccnb1
6_Member	GO Biological Processes	GO:1903490	positive regulation of mitotic cytokinesis	-7.37461	-5.46359	5/7	11799,16319,20877,52276,240641	Birc5,Incenp,Aurkb,Cdca8,Kif20b
6_Member	GO Biological Processes	GO:1902412	regulation of mitotic cytokinesis	-6.60972	-4.75906	5/9	11799,16319,20877,52276,240641	Birc5,Incenp,Aurkb,Cdca8,Kif20b
6_Member	GO Biological Processes	GO:1902423	regulation of attachment of mitotic spindle microtubules to kinetochore	-5.12503	-3.44267	4/8	11799,16319,20877,52276	Birc5,Incenp,Aurkb,Cdca8
6_Member	GO Biological Processes	GO:1902425	positive regulation of attachment of mitotic spindle microtubules to kinetochore	-5.12503	-3.44267	4/8	11799,16319,20877,52276	Birc5,Incenp,Aurkb,Cdca8
6_Member	GO Biological Processes	GO:0051781	positive regulation of cell division	-5.06598	-3.30218	13/84	11799,12704,13605,16176,16319,18654,20877,22339,26934,52276,54635,71819,240641	Birc5,Cit,Ect2,Il1b,Incenp,Pgf,Aurkb,Vegfa,Racgap1,Cdca8,Pdgfc,Kif23,Kif20b
6_Member	Reactome Gene Sets	R-MMU-4615885	SUMOylation of DNA replication proteins	-5.04785	-3.37879	7/41	16319,18538,20877,21973,52276,54563,72787	Incenp,Pcna,Aurkb,Top2a,Cdca8,Nup210,Ndc1
6_Member	GO Biological Processes	GO:1901970	positive regulation of mitotic sister chromatid separation	-4.97145	-3.31529	5/17	11799,16319,20877,52276,229841	Birc5,Incenp,Aurkb,Cdca8,Cenpe
6_Member	GO Biological Processes	GO:0090235	regulation of metaphase plate congression	-4.14763	-2.59998	4/13	11799,16319,20877,52276	Birc5,Incenp,Aurkb,Cdca8
6_Member	Reactome Gene Sets	R-MMU-3108232	SUMO E3 ligases SUMOylate target proteins	-2.62499	-1.35079	9/155	12144,12189,16319,18538,20877,21973,52276,54563,72787	Blm,Brca1,Incenp,Pcna,Aurkb,Top2a,Cdca8,Nup210,Ndc1
6_Member	Reactome Gene Sets	R-MMU-2990846	SUMOylation	-2.51419	-1.27517	9/161	12144,12189,16319,18538,20877,21973,52276,54563,72787	Blm,Brca1,Incenp,Pcna,Aurkb,Top2a,Cdca8,Nup210,Ndc1
7_Summary	GO Biological Processes	GO:0050900	leukocyte migration	-13.9327	-11.533	38/240	11486,12768,13051,13731,13860,14825,15945,16176,16401,16403,16456,17101,18578,18750,20201,20296,20304,20305,20306,20310,20311,20343,20344,20737,22339,24088,50930,56744,57349,58217,58218,74748,98365,109700,238871,270152,321019,330122,13836,14388,14745,15370,238130,11482,12778,12983,12984,14559,14562,16177,16178,16181,16190,16878,16880,18413,21939,21950,24099,56708,107527,320100,12519,12524,13038,1…	Ada,Ccr1,Cx3cr1,Emp2,Eps8,Cxcl1,Cxcl10,Il1b,Itga4,Itga6,F11r,Lyst,Pde4b,Prkca,S100a8,Ccl2,Ccl5,Ccl6,Ccl7,Cxcl2,Cxcl5,Sell,Selp,Spn,Vegfa,Tlr2,Tnfsf14,Pf4,Ppbp,Trem1,Trem3,Slamf8,Slamf9,Itga1,Pde4d,Jaml,Gpr183,Cxcl3,Epha2,Gab1,Lpar1,Nr4a1,Dock4,Acvrl1,Ackr3,Csf2rb,Csf2rb2,Gdf1,Gdf3,Il1r1,Il1r2,Il1rn,Il4ra,Lif,Lifr,Osm,Cd40,Tnfsf9,Tnfsf13b,Clcf1,Il1rl2,Relt,Cd80,Cd86,Ctsk,Ctsl,Fos,H2-Ab1,H2-DMb1,Cd…
7_Member	GO Biological Processes	GO:0050900	leukocyte migration	-13.9327	-11.533	38/240	11486,12768,13051,13731,13860,14825,15945,16176,16401,16403,16456,17101,18578,18750,20201,20296,20304,20305,20306,20310,20311,20343,20344,20737,22339,24088,50930,56744,57349,58217,58218,74748,98365,109700,238871,270152,321019,330122	Ada,Ccr1,Cx3cr1,Emp2,Eps8,Cxcl1,Cxcl10,Il1b,Itga4,Itga6,F11r,Lyst,Pde4b,Prkca,S100a8,Ccl2,Ccl5,Ccl6,Ccl7,Cxcl2,Cxcl5,Sell,Selp,Spn,Vegfa,Tlr2,Tnfsf14,Pf4,Ppbp,Trem1,Trem3,Slamf8,Slamf9,Itga1,Pde4d,Jaml,Gpr183,Cxcl3
7_Member	GO Biological Processes	GO:0030595	leukocyte chemotaxis	-13.0038	-10.6662	28/140	12768,13051,14825,15945,16176,17101,18578,18750,20201,20296,20304,20305,20306,20310,20311,22339,50930,56744,57349,58217,58218,74748,98365,109700,238871,270152,321019,330122	Ccr1,Cx3cr1,Cxcl1,Cxcl10,Il1b,Lyst,Pde4b,Prkca,S100a8,Ccl2,Ccl5,Ccl6,Ccl7,Cxcl2,Cxcl5,Vegfa,Tnfsf14,Pf4,Ppbp,Trem1,Trem3,Slamf8,Slamf9,Itga1,Pde4d,Jaml,Gpr183,Cxcl3
7_Member	GO Biological Processes	GO:0071621	granulocyte chemotaxis	-12.8834	-10.5638	22/84	14825,15945,16176,17101,18578,18750,20201,20296,20304,20305,20306,20310,20311,22339,56744,57349,58217,58218,109700,238871,270152,330122	Cxcl1,Cxcl10,Il1b,Lyst,Pde4b,Prkca,S100a8,Ccl2,Ccl5,Ccl6,Ccl7,Cxcl2,Cxcl5,Vegfa,Pf4,Ppbp,Trem1,Trem3,Itga1,Pde4d,Jaml,Cxcl3
7_Member	GO Biological Processes	GO:0097530	granulocyte migration	-12.7725	-10.472	24/103	13731,14825,15945,16176,17101,18578,18750,20201,20296,20304,20305,20306,20310,20311,22339,24088,56744,57349,58217,58218,109700,238871,270152,330122	Emp2,Cxcl1,Cxcl10,Il1b,Lyst,Pde4b,Prkca,S100a8,Ccl2,Ccl5,Ccl6,Ccl7,Cxcl2,Cxcl5,Vegfa,Tlr2,Pf4,Ppbp,Trem1,Trem3,Itga1,Pde4d,Jaml,Cxcl3
7_Member	GO Biological Processes	GO:0060326	cell chemotaxis	-12.6336	-10.347	33/201	12768,13051,13836,14388,14745,14825,15370,15945,16176,17101,18578,18750,20201,20296,20304,20305,20306,20310,20311,22339,50930,56744,57349,58217,58218,74748,98365,109700,238130,238871,270152,321019,330122	Ccr1,Cx3cr1,Epha2,Gab1,Lpar1,Cxcl1,Nr4a1,Cxcl10,Il1b,Lyst,Pde4b,Prkca,S100a8,Ccl2,Ccl5,Ccl6,Ccl7,Cxcl2,Cxcl5,Vegfa,Tnfsf14,Pf4,Ppbp,Trem1,Trem3,Slamf8,Slamf9,Itga1,Dock4,Pde4d,Jaml,Gpr183,Cxcl3
7_Member	GO Biological Processes	GO:1990266	neutrophil migration	-12.1109	-9.85055	22/91	13731,14825,15945,16176,18578,18750,20201,20296,20304,20305,20306,20310,20311,24088,56744,57349,58217,58218,109700,238871,270152,330122	Emp2,Cxcl1,Cxcl10,Il1b,Pde4b,Prkca,S100a8,Ccl2,Ccl5,Ccl6,Ccl7,Cxcl2,Cxcl5,Tlr2,Pf4,Ppbp,Trem1,Trem3,Itga1,Pde4d,Jaml,Cxcl3
7_Member	GO Biological Processes	GO:0030593	neutrophil chemotaxis	-11.8124	-9.5563	20/76	14825,15945,16176,18578,18750,20201,20296,20304,20305,20306,20310,20311,56744,57349,58217,58218,109700,238871,270152,330122	Cxcl1,Cxcl10,Il1b,Pde4b,Prkca,S100a8,Ccl2,Ccl5,Ccl6,Ccl7,Cxcl2,Cxcl5,Pf4,Ppbp,Trem1,Trem3,Itga1,Pde4d,Jaml,Cxcl3
7_Member	GO Biological Processes	GO:0097529	myeloid leukocyte migration	-9.69513	-7.54345	24/141	13731,14825,15945,16176,17101,18578,18750,20201,20296,20304,20305,20306,20310,20311,22339,24088,56744,57349,58217,58218,109700,238871,270152,330122	Emp2,Cxcl1,Cxcl10,Il1b,Lyst,Pde4b,Prkca,S100a8,Ccl2,Ccl5,Ccl6,Ccl7,Cxcl2,Cxcl5,Vegfa,Tlr2,Pf4,Ppbp,Trem1,Trem3,Itga1,Pde4d,Jaml,Cxcl3
7_Member	KEGG Pathway	mmu04060	Cytokine-cytokine receptor interaction - Mus musculus (house mouse)	-8.79716	-6.71005	34/292	11482,12768,12778,12983,12984,13051,14559,14562,14825,15945,16176,16177,16178,16181,16190,16878,16880,18413,20296,20304,20305,20306,20310,20311,21939,21950,24099,50930,56708,56744,57349,107527,320100,330122	Acvrl1,Ccr1,Ackr3,Csf2rb,Csf2rb2,Cx3cr1,Gdf1,Gdf3,Cxcl1,Cxcl10,Il1b,Il1r1,Il1r2,Il1rn,Il4ra,Lif,Lifr,Osm,Ccl2,Ccl5,Ccl6,Ccl7,Cxcl2,Cxcl5,Cd40,Tnfsf9,Tnfsf13b,Tnfsf14,Clcf1,Pf4,Ppbp,Il1rl2,Relt,Cxcl3
7_Member	KEGG Pathway	mmu05323	Rheumatoid arthritis - Mus musculus (house mouse)	-7.98575	-5.95735	17/87	12519,12524,13038,13039,14281,14825,14961,14999,16176,20296,20304,20310,20311,22339,24088,24099,330122	Cd80,Cd86,Ctsk,Ctsl,Fos,Cxcl1,H2-Ab1,H2-DMb1,Il1b,Ccl2,Ccl5,Cxcl2,Cxcl5,Vegfa,Tlr2,Tnfsf13b,Cxcl3
7_Member	GO Biological Processes	GO:0070098	chemokine-mediated signaling pathway	-7.15878	-5.20369	14/66	12768,12778,13051,14825,15945,20296,20304,20305,20306,20310,20311,56744,57349,330122	Ccr1,Ackr3,Cx3cr1,Cxcl1,Cxcl10,Ccl2,Ccl5,Ccl6,Ccl7,Cxcl2,Cxcl5,Pf4,Ppbp,Cxcl3
7_Member	GO Biological Processes	GO:1990868	response to chemokine	-6.35432	-4.47454	14/76	12768,12778,13051,14825,15945,20296,20304,20305,20306,20310,20311,56744,57349,330122	Ccr1,Ackr3,Cx3cr1,Cxcl1,Cxcl10,Ccl2,Ccl5,Ccl6,Ccl7,Cxcl2,Cxcl5,Pf4,Ppbp,Cxcl3
7_Member	GO Biological Processes	GO:1990869	cellular response to chemokine	-6.35432	-4.47454	14/76	12768,12778,13051,14825,15945,20296,20304,20305,20306,20310,20311,56744,57349,330122	Ccr1,Ackr3,Cx3cr1,Cxcl1,Cxcl10,Ccl2,Ccl5,Ccl6,Ccl7,Cxcl2,Cxcl5,Pf4,Ppbp,Cxcl3
7_Member	KEGG Pathway	mmu04061	Viral protein interaction with cytokine and cytokine receptor - Mus musculus (house mouse)	-5.86561	-4.02029	15/95	12768,12778,13051,14825,15945,20296,20304,20305,20306,20310,20311,50930,56744,57349,330122	Ccr1,Ackr3,Cx3cr1,Cxcl1,Cxcl10,Ccl2,Ccl5,Ccl6,Ccl7,Cxcl2,Cxcl5,Tnfsf14,Pf4,Ppbp,Cxcl3
7_Member	GO Biological Processes	GO:0071216	cellular response to biotic stimulus	-5.63658	-3.80854	30/325	12491,12519,12524,12608,13051,14130,14825,15945,16176,17079,18126,18128,18578,19204,19260,19401,20296,20304,20310,20311,22169,24088,56644,56744,56792,57349,60533,238871,268465,330122	Cd36,Cd80,Cd86,Cebpb,Cx3cr1,Fcgr2b,Cxcl1,Cxcl10,Il1b,Cd180,Nos2,Notch1,Pde4b,Ptafr,Ptpn22,Rara,Ccl2,Ccl5,Cxcl2,Cxcl5,Cmpk2,Tlr2,Clec7a,Pf4,Stap1,Ppbp,Cd274,Pde4d,Eme1,Cxcl3
7_Member	Reactome Gene Sets	R-MMU-380108	Chemokine receptors bind chemokines	-5.56832	-3.74757	11/54	12778,13051,14825,15945,20304,20306,20310,20311,56744,57349,330122	Ackr3,Cx3cr1,Cxcl1,Cxcl10,Ccl5,Ccl7,Cxcl2,Cxcl5,Pf4,Ppbp,Cxcl3
7_Member	KEGG Pathway	mmu04668	TNF signaling pathway - Mus musculus (house mouse)	-5.56782	-3.74757	16/113	12608,12702,14281,14825,15945,16176,16878,17387,19225,20296,20304,20310,20311,74568,231991,330122	Cebpb,Socs3,Fos,Cxcl1,Cxcl10,Il1b,Lif,Mmp14,Ptgs2,Ccl2,Ccl5,Cxcl2,Cxcl5,Mlkl,Creb5,Cxcl3
7_Member	GO Biological Processes	GO:0002237	response to molecule of bacterial origin	-5.32658	-3.62255	14/395	12519,12524,12608,14130,14825,16176,18578,19401,20310,20311,20568,24088,56744,211770	Cd80,Cd86,Cebpb,Fcgr2b,Cxcl1,Il1b,Pde4b,Rara,Cxcl2,Cxcl5,Slpi,Tlr2,Pf4,Trib1
7_Member	GO Biological Processes	GO:0071219	cellular response to molecule of bacterial origin	-5.19149	-3.50118	12/298	12519,12524,12608,14130,14825,16176,18578,19401,20310,20311,24088,56744	Cd80,Cd86,Cebpb,Fcgr2b,Cxcl1,Il1b,Pde4b,Rara,Cxcl2,Cxcl5,Tlr2,Pf4
7_Member	GO Biological Processes	GO:0032496	response to lipopolysaccharide	-4.82722	-3.08832	31/375	12491,12519,12524,12608,13051,14825,15945,16176,17079,17130,18104,18126,18578,19204,19225,19260,19401,20201,20296,20304,20310,20311,20568,22169,56744,56792,57349,60533,211770,238871,330122	Cd36,Cd80,Cd86,Cebpb,Cx3cr1,Cxcl1,Cxcl10,Il1b,Cd180,Smad6,Nqo1,Nos2,Pde4b,Ptafr,Ptgs2,Ptpn22,Rara,S100a8,Ccl2,Ccl5,Cxcl2,Cxcl5,Slpi,Cmpk2,Pf4,Stap1,Ppbp,Cd274,Trib1,Pde4d,Cxcl3
7_Member	Reactome Gene Sets	R-MMU-372790	Signaling by GPCR	-4.51107	-2.79739	42/601	11512,11541,12768,12778,13051,13605,13649,14268,14289,14744,14745,14825,15945,16995,18576,18578,18619,18750,18752,18798,19204,19734,20304,20305,20306,20310,20311,20779,23945,26382,29863,56744,57349,216152,224014,230098,231871,238377,238871,321019,330122,381810	Adcy6,Adora2b,Ccr1,Ackr3,Cx3cr1,Ect2,Egfr,Fn1,Fpr2,Gpr65,Lpar1,Cxcl1,Cxcl10,Ltb4r1,Pde3b,Pde4b,Penk,Prkca,Prkcg,Plcb4,Ptafr,Rgs16,Ccl5,Ccl6,Ccl7,Cxcl2,Cxcl5,Src,Mgll,Fgd2,Pde7b,Pf4,Ppbp,Plppr3,Fgd4,Arhgef39,Daglb,Gpr68,Pde4d,Gpr183,Cxcl3,Lpar5
7_Member	Reactome Gene Sets	R-MMU-388396	GPCR downstream signalling	-4.41477	-2.71284	40/567	11512,11541,12768,12778,13051,13605,13649,14268,14289,14744,14745,14825,15945,16995,18576,18578,18619,18750,18752,18798,19204,19734,20304,20305,20310,20311,20779,23945,26382,29863,56744,57349,224014,230098,231871,238377,238871,321019,330122,381810	Adcy6,Adora2b,Ccr1,Ackr3,Cx3cr1,Ect2,Egfr,Fn1,Fpr2,Gpr65,Lpar1,Cxcl1,Cxcl10,Ltb4r1,Pde3b,Pde4b,Penk,Prkca,Prkcg,Plcb4,Ptafr,Rgs16,Ccl5,Ccl6,Cxcl2,Cxcl5,Src,Mgll,Fgd2,Pde7b,Pf4,Ppbp,Fgd4,Arhgef39,Daglb,Gpr68,Pde4d,Gpr183,Cxcl3,Lpar5
7_Member	GO Biological Processes	GO:0071222	cellular response to lipopolysaccharide	-4.35359	-2.65867	25/288	12491,12519,12524,12608,13051,14825,15945,16176,17079,18126,18578,19204,19260,19401,20296,20304,20310,20311,22169,56744,56792,57349,60533,238871,330122	Cd36,Cd80,Cd86,Cebpb,Cx3cr1,Cxcl1,Cxcl10,Il1b,Cd180,Nos2,Pde4b,Ptafr,Ptpn22,Rara,Ccl2,Ccl5,Cxcl2,Cxcl5,Cmpk2,Pf4,Stap1,Ppbp,Cd274,Pde4d,Cxcl3
7_Member	GO Biological Processes	GO:0071396	cellular response to lipid	-4.0601	-2.52193	15/581	11622,12519,12524,12608,14745,14825,16176,18578,18712,19401,20310,20311,20779,56744,74747	Ahr,Cd80,Cd86,Cebpb,Lpar1,Cxcl1,Il1b,Pde4b,Pim1,Rara,Cxcl2,Cxcl5,Src,Pf4,Ddit4
7_Member	Reactome Gene Sets	R-MMU-373076	Class A/1 (Rhodopsin-like receptors)	-3.13377	-1.61532	23/307	11541,12778,13051,14289,14744,14745,14825,15945,16995,18619,19204,20304,20305,20306,20310,20311,56744,57349,216152,238377,321019,330122,381810	Adora2b,Ackr3,Cx3cr1,Fpr2,Gpr65,Lpar1,Cxcl1,Cxcl10,Ltb4r1,Penk,Ptafr,Ccl5,Ccl6,Ccl7,Cxcl2,Cxcl5,Pf4,Ppbp,Plppr3,Gpr68,Gpr183,Cxcl3,Lpar5
8_Summary	GO Biological Processes	GO:0030335	positive regulation of cell migration	-13.8919	-11.498	63/595	11541,11629,12768,12778,12822,13051,13345,13649,13836,14068,14268,14289,14388,14538,14726,14745,15251,15586,15945,16000,16176,16177,16401,16403,16411,16416,16542,16819,17127,17387,18128,18550,18654,18750,19204,19225,20296,20304,20306,20343,20344,20351,20354,20361,20698,20737,20779,21825,21939,22339,23871,24088,50930,54635,56644,58217,60533,67141,230098,238130,238871,240185,240641,11801,11988,1260…	Adora2b,Aif1,Ccr1,Ackr3,Col18a1,Cx3cr1,Twist2,Egfr,Epha2,F7,Fn1,Fpr2,Gab1,Gcnt2,Pdpn,Lpar1,Hif1a,Hyal1,Cxcl10,Igf1,Il1b,Il1r1,Itga4,Itga6,Itgax,Itgb3,Kdr,Lcn2,Smad3,Mmp14,Notch1,Furin,Pgf,Prkca,Ptafr,Ptgs2,Ccl2,Ccl5,Ccl7,Sell,Selp,Sema4a,Sema4d,Sema7a,Sphk1,Spn,Src,Thbs1,Cd40,Vegfa,Ets1,Tlr2,Tnfsf14,Pdgfc,Clec7a,Trem1,Cd274,Fbxo5,Arhgef39,Dock4,Pde4d,Jcad,Kif20b,Cd5l,Slc7a2,Cebpb,Ecm1,Cxcl1,Hp,Il…
8_Member	GO Biological Processes	GO:0030335	positive regulation of cell migration	-13.8919	-11.498	63/595	11541,11629,12768,12778,12822,13051,13345,13649,13836,14068,14268,14289,14388,14538,14726,14745,15251,15586,15945,16000,16176,16177,16401,16403,16411,16416,16542,16819,17127,17387,18128,18550,18654,18750,19204,19225,20296,20304,20306,20343,20344,20351,20354,20361,20698,20737,20779,21825,21939,22339,23871,24088,50930,54635,56644,58217,60533,67141,230098,238130,238871,240185,240641	Adora2b,Aif1,Ccr1,Ackr3,Col18a1,Cx3cr1,Twist2,Egfr,Epha2,F7,Fn1,Fpr2,Gab1,Gcnt2,Pdpn,Lpar1,Hif1a,Hyal1,Cxcl10,Igf1,Il1b,Il1r1,Itga4,Itga6,Itgax,Itgb3,Kdr,Lcn2,Smad3,Mmp14,Notch1,Furin,Pgf,Prkca,Ptafr,Ptgs2,Ccl2,Ccl5,Ccl7,Sell,Selp,Sema4a,Sema4d,Sema7a,Sphk1,Spn,Src,Thbs1,Cd40,Vegfa,Ets1,Tlr2,Tnfsf14,Pdgfc,Clec7a,Trem1,Cd274,Fbxo5,Arhgef39,Dock4,Pde4d,Jcad,Kif20b
8_Member	GO Biological Processes	GO:0006954	inflammatory response	-13.12	-10.7701	58/539	11629,11801,11988,12608,12768,13051,13601,13649,13836,14068,14268,14289,14825,15251,15439,15586,15945,16176,16177,16181,16190,16623,16797,16889,16995,17079,17312,18126,18128,19016,19204,19224,19225,20201,20296,20304,20305,20306,20310,20311,20344,20361,20698,21825,21857,21939,24058,24088,26970,56744,57349,58217,74748,83382,107527,210808,216850,330122	Aif1,Cd5l,Slc7a2,Cebpb,Ccr1,Cx3cr1,Ecm1,Egfr,Epha2,F7,Fn1,Fpr2,Cxcl1,Hif1a,Hp,Hyal1,Cxcl10,Il1b,Il1r1,Il1rn,Il4ra,Klk1b1,Lat,Lipa,Ltb4r1,Cd180,Clec10a,Nos2,Notch1,Pparg,Ptafr,Ptgs1,Ptgs2,S100a8,Ccl2,Ccl5,Ccl6,Ccl7,Cxcl2,Cxcl5,Selp,Sema7a,Sphk1,Thbs1,Timp1,Cd40,Sigirr,Tlr2,Pla2g2e,Pf4,Ppbp,Trem1,Slamf8,Siglece,Il1rl2,Lacc1,Kdm6b,Cxcl3
8_Member	GO Biological Processes	GO:2000147	positive regulation of cell motility	-13.0047	-10.6662	63/622	11541,11629,12768,12778,12822,13051,13345,13649,13836,14068,14268,14289,14388,14538,14726,14745,15251,15586,15945,16000,16176,16177,16401,16403,16411,16416,16542,16819,17127,17387,18128,18550,18654,18750,19204,19225,20296,20304,20306,20343,20344,20351,20354,20361,20698,20737,20779,21825,21939,22339,23871,24088,50930,54635,56644,58217,60533,67141,230098,238130,238871,240185,240641	Adora2b,Aif1,Ccr1,Ackr3,Col18a1,Cx3cr1,Twist2,Egfr,Epha2,F7,Fn1,Fpr2,Gab1,Gcnt2,Pdpn,Lpar1,Hif1a,Hyal1,Cxcl10,Igf1,Il1b,Il1r1,Itga4,Itga6,Itgax,Itgb3,Kdr,Lcn2,Smad3,Mmp14,Notch1,Furin,Pgf,Prkca,Ptafr,Ptgs2,Ccl2,Ccl5,Ccl7,Sell,Selp,Sema4a,Sema4d,Sema7a,Sphk1,Spn,Src,Thbs1,Cd40,Vegfa,Ets1,Tlr2,Tnfsf14,Pdgfc,Clec7a,Trem1,Cd274,Fbxo5,Arhgef39,Dock4,Pde4d,Jcad,Kif20b
8_Member	GO Biological Processes	GO:0040017	positive regulation of locomotion	-12.4761	-10.1939	63/639	11541,11629,12768,12778,12822,13051,13345,13649,13836,14068,14268,14289,14388,14538,14726,14745,15251,15586,15945,16000,16176,16177,16401,16403,16411,16416,16542,16819,17127,17387,18128,18550,18654,18750,19204,19225,20296,20304,20306,20343,20344,20351,20354,20361,20698,20737,20779,21825,21939,22339,23871,24088,50930,54635,56644,58217,60533,67141,230098,238130,238871,240185,240641	Adora2b,Aif1,Ccr1,Ackr3,Col18a1,Cx3cr1,Twist2,Egfr,Epha2,F7,Fn1,Fpr2,Gab1,Gcnt2,Pdpn,Lpar1,Hif1a,Hyal1,Cxcl10,Igf1,Il1b,Il1r1,Itga4,Itga6,Itgax,Itgb3,Kdr,Lcn2,Smad3,Mmp14,Notch1,Furin,Pgf,Prkca,Ptafr,Ptgs2,Ccl2,Ccl5,Ccl7,Sell,Selp,Sema4a,Sema4d,Sema7a,Sphk1,Spn,Src,Thbs1,Cd40,Vegfa,Ets1,Tlr2,Tnfsf14,Pdgfc,Clec7a,Trem1,Cd274,Fbxo5,Arhgef39,Dock4,Pde4d,Jcad,Kif20b
8_Member	GO Biological Processes	GO:0050920	regulation of chemotaxis	-9.85804	-7.6963	32/239	11629,12182,12768,13051,14068,14268,14289,14745,15945,16176,16542,17127,17965,18128,18654,18750,20296,20304,20306,20343,20351,20354,20361,21825,22339,50930,56792,58217,73710,74748,102103,321019	Aif1,Bst1,Ccr1,Cx3cr1,F7,Fn1,Fpr2,Lpar1,Cxcl10,Il1b,Kdr,Smad3,Nbl1,Notch1,Pgf,Prkca,Ccl2,Ccl5,Ccl7,Sell,Sema4a,Sema4d,Sema7a,Thbs1,Vegfa,Tnfsf14,Stap1,Trem1,Tubb2b,Slamf8,Mtus1,Gpr183
8_Member	GO Biological Processes	GO:0002685	regulation of leukocyte migration	-9.71658	-7.56157	32/242	11486,11629,12182,12768,13051,13601,14068,14289,15945,16176,16177,16401,16416,17387,17965,18654,19204,19260,20296,20304,20306,20343,20344,20737,21825,22339,24088,50930,56792,58217,74748,102103	Ada,Aif1,Bst1,Ccr1,Cx3cr1,Ecm1,F7,Fpr2,Cxcl10,Il1b,Il1r1,Itga4,Itgb3,Mmp14,Nbl1,Pgf,Ptafr,Ptpn22,Ccl2,Ccl5,Ccl7,Sell,Selp,Spn,Thbs1,Vegfa,Tlr2,Tnfsf14,Stap1,Trem1,Slamf8,Mtus1
8_Member	GO Biological Processes	GO:0002687	positive regulation of leukocyte migration	-8.00937	-5.97594	24/170	11629,12768,13051,14068,14289,15945,16176,16177,16401,16416,17387,18654,19204,20296,20304,20306,20343,20344,20737,21825,22339,24088,50930,58217	Aif1,Ccr1,Cx3cr1,F7,Fpr2,Cxcl10,Il1b,Il1r1,Itga4,Itgb3,Mmp14,Pgf,Ptafr,Ccl2,Ccl5,Ccl7,Sell,Selp,Spn,Thbs1,Vegfa,Tlr2,Tnfsf14,Trem1
8_Member	GO Biological Processes	GO:0002688	regulation of leukocyte chemotaxis	-7.95955	-5.93363	21/133	11629,12182,12768,13051,14068,14289,15945,16176,17965,18654,20296,20304,20306,20343,21825,22339,50930,56792,58217,74748,102103	Aif1,Bst1,Ccr1,Cx3cr1,F7,Fpr2,Cxcl10,Il1b,Nbl1,Pgf,Ccl2,Ccl5,Ccl7,Sell,Thbs1,Vegfa,Tnfsf14,Stap1,Trem1,Slamf8,Mtus1
8_Member	GO Biological Processes	GO:0050921	positive regulation of chemotaxis	-6.58694	-4.67402	21/159	11629,12768,13051,14068,14268,14289,14745,15945,16176,16542,17127,18654,18750,20296,20304,20306,20343,21825,22339,50930,58217	Aif1,Ccr1,Cx3cr1,F7,Fn1,Fpr2,Lpar1,Cxcl10,Il1b,Kdr,Smad3,Pgf,Prkca,Ccl2,Ccl5,Ccl7,Sell,Thbs1,Vegfa,Tnfsf14,Trem1
8_Member	GO Biological Processes	GO:0002690	positive regulation of leukocyte chemotaxis	-5.94477	-4.09079	16/106	11629,12768,13051,14068,14289,15945,16176,18654,20296,20304,20306,20343,21825,22339,50930,58217	Aif1,Ccr1,Cx3cr1,F7,Fpr2,Cxcl10,Il1b,Pgf,Ccl2,Ccl5,Ccl7,Sell,Thbs1,Vegfa,Tnfsf14,Trem1
8_Member	GO Biological Processes	GO:0090025	regulation of monocyte chemotaxis	-5.43918	-3.62773	9/36	11629,12768,13051,14289,15945,17965,20296,20304,74748	Aif1,Ccr1,Cx3cr1,Fpr2,Cxcl10,Nbl1,Ccl2,Ccl5,Slamf8
8_Member	GO Biological Processes	GO:0071675	regulation of mononuclear cell migration	-5.4388	-3.62773	17/129	11629,12768,13051,13601,14289,15945,16401,16416,17965,20296,20304,20306,20737,21825,50930,58217,74748	Aif1,Ccr1,Cx3cr1,Ecm1,Fpr2,Cxcl10,Itga4,Itgb3,Nbl1,Ccl2,Ccl5,Ccl7,Spn,Thbs1,Tnfsf14,Trem1,Slamf8
9_Summary	Reactome Gene Sets	R-MMU-109582	Hemostasis	-13.7496	-11.3615	56/491	11747,12419,12491,13601,14058,14067,14068,14268,14726,14733,16000,16401,16411,16416,16456,16551,16571,16580,16797,18022,18126,18750,18752,18788,18793,19348,19363,20343,20344,20363,20725,20737,20779,21824,21857,22339,23921,23945,26934,56744,57349,58217,70218,71819,73710,73804,74145,110033,209737,229841,231871,238130,240641,270152,381484,100502766,11482,13649,15251,16542,17101,17312,19016,26570,590…	Anxa5,Cbx5,Cd36,Ecm1,F10,F5,F7,Fn1,Pdpn,Gpc1,Igf1,Itga4,Itgax,Itgb3,F11r,Kif11,Kif4,Kifc5b,Lat,Nfe2,Nos2,Prkca,Prkcg,Serpinb2,Plaur,Kif20a,Rad51b,Sell,Selp,Selenop,Serpinb8,Spn,Src,Thbd,Timp1,Vegfa,Sh2b2,Mgll,Racgap1,Pf4,Ppbp,Trem1,Kif18b,Kif23,Tubb2b,Kif2c,F13a1,Kif22,Kif15,Cenpe,Daglb,Dock4,Kif20b,Jaml,Gm5150,Kifc1,Acvrl1,Egfr,Hif1a,Kdr,Lyst,Clec10a,Pparg,Slc7a11,Myoz1,Treml1,Lrg1,Nrg1,Tsku,Hmg…
9_Member	Reactome Gene Sets	R-MMU-109582	Hemostasis	-13.7496	-11.3615	56/491	11747,12419,12491,13601,14058,14067,14068,14268,14726,14733,16000,16401,16411,16416,16456,16551,16571,16580,16797,18022,18126,18750,18752,18788,18793,19348,19363,20343,20344,20363,20725,20737,20779,21824,21857,22339,23921,23945,26934,56744,57349,58217,70218,71819,73710,73804,74145,110033,209737,229841,231871,238130,240641,270152,381484,100502766	Anxa5,Cbx5,Cd36,Ecm1,F10,F5,F7,Fn1,Pdpn,Gpc1,Igf1,Itga4,Itgax,Itgb3,F11r,Kif11,Kif4,Kifc5b,Lat,Nfe2,Nos2,Prkca,Prkcg,Serpinb2,Plaur,Kif20a,Rad51b,Sell,Selp,Selenop,Serpinb8,Spn,Src,Thbd,Timp1,Vegfa,Sh2b2,Mgll,Racgap1,Pf4,Ppbp,Trem1,Kif18b,Kif23,Tubb2b,Kif2c,F13a1,Kif22,Kif15,Cenpe,Daglb,Dock4,Kif20b,Jaml,Gm5150,Kifc1
9_Member	GO Biological Processes	GO:0042060	wound healing	-6.07519	-4.20935	28/277	11482,11747,13649,14058,14067,14068,14268,14726,15251,16000,16416,16542,17101,17312,18788,19016,21824,21857,22339,26570,56744,59011,71326,74145,76905,211323,244152,270152	Acvrl1,Anxa5,Egfr,F10,F5,F7,Fn1,Pdpn,Hif1a,Igf1,Itgb3,Kdr,Lyst,Clec10a,Serpinb2,Pparg,Thbd,Timp1,Vegfa,Slc7a11,Pf4,Myoz1,Treml1,F13a1,Lrg1,Nrg1,Tsku,Jaml
9_Member	GO Biological Processes	GO:0009611	response to wounding	-5.24199	-3.45161	34/411	11482,11747,13649,14058,14067,14068,14268,14726,15251,15365,16000,16416,16542,17101,17312,18788,19016,19716,20296,20878,21824,21857,21923,22339,26570,56744,59011,71326,72735,74145,76905,211323,244152,270152	Acvrl1,Anxa5,Egfr,F10,F5,F7,Fn1,Pdpn,Hif1a,Hmga2-ps1,Igf1,Itgb3,Kdr,Lyst,Clec10a,Serpinb2,Pparg,Bex1,Ccl2,Aurka,Thbd,Timp1,Tnc,Vegfa,Slc7a11,Pf4,Myoz1,Treml1,Eldr,F13a1,Lrg1,Nrg1,Tsku,Jaml
9_Member	Reactome Gene Sets	R-MMU-76005	Response to elevated platelet cytosolic Ca2+	-5.17444	-3.39121	16/121	11747,12491,13601,14067,14268,16000,16416,18750,18752,20344,20363,21857,22339,56744,57349,74145	Anxa5,Cd36,Ecm1,F5,Fn1,Igf1,Itgb3,Prkca,Prkcg,Selp,Selenop,Timp1,Vegfa,Pf4,Ppbp,F13a1
9_Member	Reactome Gene Sets	R-MMU-114608	Platelet degranulation	-4.15726	-2.48601	14/116	11747,12491,13601,14067,14268,16000,16416,20344,20363,21857,22339,56744,57349,74145	Anxa5,Cd36,Ecm1,F5,Fn1,Igf1,Itgb3,Selp,Selenop,Timp1,Vegfa,Pf4,Ppbp,F13a1
9_Member	Reactome Gene Sets	R-MMU-76002	Platelet activation, signaling and aggregation	-3.67813	-2.06719	21/245	11747,12491,13601,14067,14268,14726,16000,16416,16797,18750,18752,20344,20363,20779,21857,22339,23945,56744,57349,74145,231871	Anxa5,Cd36,Ecm1,F5,Fn1,Pdpn,Igf1,Itgb3,Lat,Prkca,Prkcg,Selp,Selenop,Src,Timp1,Vegfa,Mgll,Pf4,Ppbp,F13a1,Daglb
9_Member	GO Biological Processes	GO:0050878	regulation of body fluid levels	-2.7022	-1.2475	23/331	11486,11512,11747,12491,13649,13731,14058,14067,14068,15251,16416,17101,18793,20276,21824,21825,22339,26570,56744,71326,74145,216233,246707	Ada,Adcy6,Anxa5,Cd36,Egfr,Emp2,F10,F5,F7,Hif1a,Itgb3,Lyst,Plaur,Scnn1a,Thbd,Thbs1,Vegfa,Slc7a11,Pf4,Treml1,F13a1,Socs2,Emilin2
10_Summary	GO Biological Processes	GO:0044770	cell cycle phase transition	-13.4983	-11.2628	23/162	11799,12428,12442,12447,12449,12532,12545,12704,14056,14235,18669,18817,18973,21335,21853,52679,54124,66197,67052,106795,107771,268697,404710	Birc5,Ccna2,Ccnb2,Ccne1,Ccnf,Cdc25c,Cdc7,Cit,Ezh2,Foxm1,Abcb1b,Plk1,Pole,Tacc3,Timeless,E2f7,Cks1b,Cks2,Ndc80,Tcf19,Bmyc,Ccnb1,Iqgap3
10_Member	GO Biological Processes	GO:0044770	cell cycle phase transition	-13.4983	-11.2628	23/162	11799,12428,12442,12447,12449,12532,12545,12704,14056,14235,18669,18817,18973,21335,21853,52679,54124,66197,67052,106795,107771,268697,404710	Birc5,Ccna2,Ccnb2,Ccne1,Ccnf,Cdc25c,Cdc7,Cit,Ezh2,Foxm1,Abcb1b,Plk1,Pole,Tacc3,Timeless,E2f7,Cks1b,Cks2,Ndc80,Tcf19,Bmyc,Ccnb1,Iqgap3
10_Member	GO Biological Processes	GO:0044772	mitotic cell cycle phase transition	-11.2383	-9.09966	20/151	11799,12428,12442,12447,12449,12532,12704,14056,14235,18669,18817,18973,21335,52679,54124,66197,106795,107771,268697,404710	Birc5,Ccna2,Ccnb2,Ccne1,Ccnf,Cdc25c,Cit,Ezh2,Foxm1,Abcb1b,Plk1,Pole,Tacc3,E2f7,Cks1b,Cks2,Tcf19,Bmyc,Ccnb1,Iqgap3
10_Member	GO Biological Processes	GO:0044839	cell cycle G2/M phase transition	-6.95796	-5.08346	9/45	11799,12428,12442,12532,12704,14235,18669,18817,67052	Birc5,Ccna2,Ccnb2,Cdc25c,Cit,Foxm1,Abcb1b,Plk1,Ndc80
10_Member	GO Biological Processes	GO:0000086	G2/M transition of mitotic cell cycle	-5.04785	-3.37879	7/41	11799,12428,12532,12704,14235,18669,18817	Birc5,Ccna2,Cdc25c,Cit,Foxm1,Abcb1b,Plk1
11_Summary	GO Biological Processes	GO:0051984	positive regulation of chromosome segregation	-13.2954	-11.0795	12/29	11799,14211,16319,20877,52276,54392,58186,68298,76044,215387,229841,268697,21973,67849,243529,14156,18005,68549	Birc5,Smc2,Incenp,Aurkb,Cdca8,Ncapg,Rad18,Ncapd2,Ncapg2,Ncaph,Cenpe,Ccnb1,Top2a,Cdca5,H1f10,Fen1,Nek2,Sgo2a
11_Member	GO Biological Processes	GO:0051984	positive regulation of chromosome segregation	-13.2954	-11.0795	12/29	11799,14211,16319,20877,52276,54392,58186,68298,76044,215387,229841,268697	Birc5,Smc2,Incenp,Aurkb,Cdca8,Ncapg,Rad18,Ncapd2,Ncapg2,Ncaph,Cenpe,Ccnb1
11_Member	GO Biological Processes	GO:1905820	positive regulation of chromosome separation	-10.5905	-8.48291	10/27	11799,14211,16319,20877,52276,54392,68298,76044,215387,229841	Birc5,Smc2,Incenp,Aurkb,Cdca8,Ncapg,Ncapd2,Ncapg2,Ncaph,Cenpe
11_Member	GO Biological Processes	GO:0030261	chromosome condensation	-6.62255	-4.77024	8/36	14211,21973,54392,67849,68298,76044,215387,243529	Smc2,Top2a,Ncapg,Cdca5,Ncapd2,Ncapg2,Ncaph,H1f10
11_Member	GO Biological Processes	GO:1905821	positive regulation of chromosome condensation	-6.25203	-4.43178	4/5	14211,54392,68298,215387	Smc2,Ncapg,Ncapd2,Ncaph
11_Member	GO Biological Processes	GO:0060623	regulation of chromosome condensation	-6.05869	-4.26249	5/11	14211,54392,68298,215387,268697	Smc2,Ncapg,Ncapd2,Ncaph,Ccnb1
11_Member	GO Biological Processes	GO:0007076	mitotic chromosome condensation	-5.62699	-3.87917	5/13	14211,54392,67849,68298,215387	Smc2,Ncapg,Cdca5,Ncapd2,Ncaph
11_Member	Reactome Gene Sets	R-MMU-2514853	Condensation of Prometaphase Chromosomes	-5.12503	-3.44267	4/8	14211,54392,68298,215387	Smc2,Ncapg,Ncapd2,Ncaph
11_Member	GO Biological Processes	GO:0010032	meiotic chromosome condensation	-3.92374	-2.39986	3/6	14211,68298,215387	Smc2,Ncapd2,Ncaph
11_Member	GO Biological Processes	GO:2001252	positive regulation of chromosome organization	-3.03058	-1.66742	8/109	14156,14211,18005,20877,54392,68298,68549,215387	Fen1,Smc2,Nek2,Aurkb,Ncapg,Ncapd2,Sgo2a,Ncaph
12_Summary	GO Biological Processes	GO:0045785	positive regulation of cell adhesion	-12.801	-10.4958	56/517	11486,11629,11987,12144,12399,12491,12519,12522,12524,12550,12703,13731,14268,14538,14726,14961,14999,15586,16000,16176,16190,16401,16403,16416,16456,16542,16878,17127,18750,18793,19204,19260,19401,20296,20304,20344,20737,20779,21825,21950,22339,23871,24099,50930,58217,60533,107527,108797,211323,225341,225392,238871,246707,381484,668101,100038947,11541,11622,11847,11988,12182,12608,13032,14087,14…	Ada,Aif1,Slc7a1,Blm,Runx3,Cd36,Cd80,Cd83,Cd86,Cdh1,Socs1,Emp2,Fn1,Gcnt2,Pdpn,H2-Ab1,H2-DMb1,Hyal1,Igf1,Il1b,Il4ra,Itga4,Itga6,Itgb3,F11r,Kdr,Lif,Smad3,Prkca,Plaur,Ptafr,Ptpn22,Rara,Ccl2,Ccl5,Selp,Spn,Src,Thbs1,Tnfsf9,Vegfa,Ets1,Tnfsf13b,Tnfsf14,Trem1,Cd274,Il1rl2,Mex3b,Nrg1,Lims2,Rell2,Pde4d,Emilin2,Gm5150,Sirpb1b,Sirpb1c,Adora2b,Ahr,Arg2,Slc7a2,Bst1,Cebpb,Ctsc,Fanca,Fcgr2b,Hmgb3,Lat,Lyst,Mmp14,M…
12_Member	GO Biological Processes	GO:0045785	positive regulation of cell adhesion	-12.801	-10.4958	56/517	11486,11629,11987,12144,12399,12491,12519,12522,12524,12550,12703,13731,14268,14538,14726,14961,14999,15586,16000,16176,16190,16401,16403,16416,16456,16542,16878,17127,18750,18793,19204,19260,19401,20296,20304,20344,20737,20779,21825,21950,22339,23871,24099,50930,58217,60533,107527,108797,211323,225341,225392,238871,246707,381484,668101,100038947	Ada,Aif1,Slc7a1,Blm,Runx3,Cd36,Cd80,Cd83,Cd86,Cdh1,Socs1,Emp2,Fn1,Gcnt2,Pdpn,H2-Ab1,H2-DMb1,Hyal1,Igf1,Il1b,Il4ra,Itga4,Itga6,Itgb3,F11r,Kdr,Lif,Smad3,Prkca,Plaur,Ptafr,Ptpn22,Rara,Ccl2,Ccl5,Selp,Spn,Src,Thbs1,Tnfsf9,Vegfa,Ets1,Tnfsf13b,Tnfsf14,Trem1,Cd274,Il1rl2,Mex3b,Nrg1,Lims2,Rell2,Pde4d,Emilin2,Gm5150,Sirpb1b,Sirpb1c
12_Member	GO Biological Processes	GO:0050865	regulation of cell activation	-11.2367	-9.00919	64/699	11486,11541,11622,11629,11847,11987,11988,12144,12182,12399,12519,12522,12524,12608,12703,13032,14087,14130,14268,14726,14961,14999,15354,16000,16176,16190,16456,16797,17101,17387,17394,17474,18750,19016,19204,19260,19401,20296,20304,20344,20555,20698,20737,21825,21939,21950,24099,26970,50930,56644,56708,56792,60533,74748,93675,107527,211651,245126,246707,246746,321019,381484,668101,100038947	Ada,Adora2b,Ahr,Aif1,Arg2,Slc7a1,Slc7a2,Blm,Bst1,Runx3,Cd80,Cd83,Cd86,Cebpb,Socs1,Ctsc,Fanca,Fcgr2b,Fn1,Pdpn,H2-Ab1,H2-DMb1,Hmgb3,Igf1,Il1b,Il4ra,F11r,Lat,Lyst,Mmp14,Mmp8,Clec4d,Prkca,Pparg,Ptafr,Ptpn22,Rara,Ccl2,Ccl5,Selp,Slfn1,Sphk1,Spn,Thbs1,Cd40,Tnfsf9,Tnfsf13b,Pla2g2e,Tnfsf14,Clec7a,Clcf1,Stap1,Cd274,Slamf8,Clec2i,Il1rl2,Fancd2,Tarm1,Emilin2,Cd300lf,Gpr183,Gm5150,Sirpb1b,Sirpb1c
12_Member	GO Biological Processes	GO:0022409	positive regulation of cell-cell adhesion	-10.7864	-8.57056	40/330	11486,11629,11987,12144,12399,12519,12522,12524,12550,12703,14538,14726,14961,14999,16000,16176,16190,16401,16403,16456,18793,19204,19260,19401,20296,20304,20344,20737,21950,23871,24099,50930,60533,107527,108797,238871,246707,381484,668101,100038947	Ada,Aif1,Slc7a1,Blm,Runx3,Cd80,Cd83,Cd86,Cdh1,Socs1,Gcnt2,Pdpn,H2-Ab1,H2-DMb1,Igf1,Il1b,Il4ra,Itga4,Itga6,F11r,Plaur,Ptafr,Ptpn22,Rara,Ccl2,Ccl5,Selp,Spn,Tnfsf9,Ets1,Tnfsf13b,Tnfsf14,Cd274,Il1rl2,Mex3b,Pde4d,Emilin2,Gm5150,Sirpb1b,Sirpb1c
12_Member	GO Biological Processes	GO:0022407	regulation of cell-cell adhesion	-10.6262	-8.41799	51/503	11486,11629,11847,11987,12144,12399,12519,12522,12524,12550,12608,12703,14538,14726,14961,14999,16000,16176,16181,16190,16401,16403,16456,16600,18128,18750,18793,19204,19260,19401,20296,20304,20344,20555,20737,20779,21950,22339,23871,24099,26970,50930,60533,107527,108797,238871,245126,246707,381484,668101,100038947	Ada,Aif1,Arg2,Slc7a1,Blm,Runx3,Cd80,Cd83,Cd86,Cdh1,Cebpb,Socs1,Gcnt2,Pdpn,H2-Ab1,H2-DMb1,Igf1,Il1b,Il1rn,Il4ra,Itga4,Itga6,F11r,Klf4,Notch1,Prkca,Plaur,Ptafr,Ptpn22,Rara,Ccl2,Ccl5,Selp,Slfn1,Spn,Src,Tnfsf9,Vegfa,Ets1,Tnfsf13b,Pla2g2e,Tnfsf14,Cd274,Il1rl2,Mex3b,Pde4d,Tarm1,Emilin2,Gm5150,Sirpb1b,Sirpb1c
12_Member	GO Biological Processes	GO:0002694	regulation of leukocyte activation	-10.428	-8.22719	59/643	11486,11541,11622,11629,11847,11987,11988,12144,12182,12399,12519,12522,12524,12608,12703,13032,14087,14130,14268,14961,14999,15354,16000,16176,16190,16797,17101,17387,17394,17474,19016,19204,19260,19401,20296,20304,20555,20698,20737,21825,21939,21950,24099,26970,50930,56644,56708,56792,60533,74748,93675,107527,211651,245126,246746,321019,381484,668101,100038947	Ada,Adora2b,Ahr,Aif1,Arg2,Slc7a1,Slc7a2,Blm,Bst1,Runx3,Cd80,Cd83,Cd86,Cebpb,Socs1,Ctsc,Fanca,Fcgr2b,Fn1,H2-Ab1,H2-DMb1,Hmgb3,Igf1,Il1b,Il4ra,Lat,Lyst,Mmp14,Mmp8,Clec4d,Pparg,Ptafr,Ptpn22,Rara,Ccl2,Ccl5,Slfn1,Sphk1,Spn,Thbs1,Cd40,Tnfsf9,Tnfsf13b,Pla2g2e,Tnfsf14,Clec7a,Clcf1,Stap1,Cd274,Slamf8,Clec2i,Il1rl2,Fancd2,Tarm1,Cd300lf,Gpr183,Gm5150,Sirpb1b,Sirpb1c
12_Member	GO Biological Processes	GO:0050867	positive regulation of cell activation	-8.85873	-6.76407	43/430	11486,11541,11629,11987,12144,12182,12399,12519,12522,12524,12703,13032,14726,14961,14999,16000,16176,16190,17101,17387,17394,17474,19204,19260,19401,20296,20304,20344,20737,21825,21939,21950,24099,50930,56644,56708,56792,60533,107527,321019,381484,668101,100038947	Ada,Adora2b,Aif1,Slc7a1,Blm,Bst1,Runx3,Cd80,Cd83,Cd86,Socs1,Ctsc,Pdpn,H2-Ab1,H2-DMb1,Igf1,Il1b,Il4ra,Lyst,Mmp14,Mmp8,Clec4d,Ptafr,Ptpn22,Rara,Ccl2,Ccl5,Selp,Spn,Thbs1,Cd40,Tnfsf9,Tnfsf13b,Tnfsf14,Clec7a,Clcf1,Stap1,Cd274,Il1rl2,Gpr183,Gm5150,Sirpb1b,Sirpb1c
12_Member	GO Biological Processes	GO:0002696	positive regulation of leukocyte activation	-8.53567	-6.46262	41/408	11486,11541,11629,11987,12144,12182,12399,12519,12522,12524,12703,13032,14961,14999,16000,16176,16190,17101,17387,17394,17474,19204,19260,19401,20296,20304,20737,21825,21939,21950,24099,50930,56644,56708,56792,60533,107527,321019,381484,668101,100038947	Ada,Adora2b,Aif1,Slc7a1,Blm,Bst1,Runx3,Cd80,Cd83,Cd86,Socs1,Ctsc,H2-Ab1,H2-DMb1,Igf1,Il1b,Il4ra,Lyst,Mmp14,Mmp8,Clec4d,Ptafr,Ptpn22,Rara,Ccl2,Ccl5,Spn,Thbs1,Cd40,Tnfsf9,Tnfsf13b,Tnfsf14,Clec7a,Clcf1,Stap1,Cd274,Il1rl2,Gpr183,Gm5150,Sirpb1b,Sirpb1c
12_Member	GO Biological Processes	GO:0051249	regulation of lymphocyte activation	-7.94081	-5.91737	47/530	11486,11622,11629,11847,11987,12144,12182,12399,12519,12522,12524,12608,12703,14087,14130,14961,14999,15354,16000,16176,16190,16797,17101,17387,19260,19401,20296,20304,20555,20737,21939,21950,24099,26970,50930,56644,56708,60533,74748,93675,107527,211651,245126,321019,381484,668101,100038947	Ada,Ahr,Aif1,Arg2,Slc7a1,Blm,Bst1,Runx3,Cd80,Cd83,Cd86,Cebpb,Socs1,Fanca,Fcgr2b,H2-Ab1,H2-DMb1,Hmgb3,Igf1,Il1b,Il4ra,Lat,Lyst,Mmp14,Ptpn22,Rara,Ccl2,Ccl5,Slfn1,Spn,Cd40,Tnfsf9,Tnfsf13b,Pla2g2e,Tnfsf14,Clec7a,Clcf1,Cd274,Slamf8,Clec2i,Il1rl2,Fancd2,Tarm1,Gpr183,Gm5150,Sirpb1b,Sirpb1c
12_Member	GO Biological Processes	GO:1903039	positive regulation of leukocyte cell-cell adhesion	-7.63208	-5.6303	31/278	11486,11629,11987,12144,12399,12519,12522,12524,12703,14961,14999,16000,16176,16190,16401,19204,19260,19401,20296,20304,20344,20737,21950,23871,24099,50930,60533,107527,381484,668101,100038947	Ada,Aif1,Slc7a1,Blm,Runx3,Cd80,Cd83,Cd86,Socs1,H2-Ab1,H2-DMb1,Igf1,Il1b,Il4ra,Itga4,Ptafr,Ptpn22,Rara,Ccl2,Ccl5,Selp,Spn,Tnfsf9,Ets1,Tnfsf13b,Tnfsf14,Cd274,Il1rl2,Gm5150,Sirpb1b,Sirpb1c
12_Member	GO Biological Processes	GO:1903037	regulation of leukocyte cell-cell adhesion	-7.40148	-5.41809	37/380	11486,11629,11847,11987,12144,12399,12519,12522,12524,12608,12703,14961,14999,16000,16176,16190,16401,16600,19204,19260,19401,20296,20304,20344,20555,20737,21950,23871,24099,26970,50930,60533,107527,245126,381484,668101,100038947	Ada,Aif1,Arg2,Slc7a1,Blm,Runx3,Cd80,Cd83,Cd86,Cebpb,Socs1,H2-Ab1,H2-DMb1,Igf1,Il1b,Il4ra,Itga4,Klf4,Ptafr,Ptpn22,Rara,Ccl2,Ccl5,Selp,Slfn1,Spn,Tnfsf9,Ets1,Tnfsf13b,Pla2g2e,Tnfsf14,Cd274,Il1rl2,Tarm1,Gm5150,Sirpb1b,Sirpb1c
12_Member	GO Biological Processes	GO:0051251	positive regulation of lymphocyte activation	-7.06792	-5.11911	34/342	11486,11629,11987,12144,12182,12399,12519,12522,12524,12703,14961,14999,16000,16176,16190,17101,17387,19260,19401,20296,20304,20737,21939,21950,24099,50930,56644,56708,60533,107527,321019,381484,668101,100038947	Ada,Aif1,Slc7a1,Blm,Bst1,Runx3,Cd80,Cd83,Cd86,Socs1,H2-Ab1,H2-DMb1,Igf1,Il1b,Il4ra,Lyst,Mmp14,Ptpn22,Rara,Ccl2,Ccl5,Spn,Cd40,Tnfsf9,Tnfsf13b,Tnfsf14,Clec7a,Clcf1,Cd274,Il1rl2,Gpr183,Gm5150,Sirpb1b,Sirpb1c
12_Member	GO Biological Processes	GO:0050863	regulation of T cell activation	-6.80648	-4.87399	36/384	11486,11629,11847,11987,12144,12399,12519,12522,12524,12608,12703,14087,14961,14999,16000,16176,16190,16797,19260,19401,20296,20304,20555,20737,21950,24099,26970,50930,60533,93675,107527,211651,245126,381484,668101,100038947	Ada,Aif1,Arg2,Slc7a1,Blm,Runx3,Cd80,Cd83,Cd86,Cebpb,Socs1,Fanca,H2-Ab1,H2-DMb1,Igf1,Il1b,Il4ra,Lat,Ptpn22,Rara,Ccl2,Ccl5,Slfn1,Spn,Tnfsf9,Tnfsf13b,Pla2g2e,Tnfsf14,Cd274,Clec2i,Il1rl2,Fancd2,Tarm1,Gm5150,Sirpb1b,Sirpb1c
12_Member	GO Biological Processes	GO:0050870	positive regulation of T cell activation	-6.37848	-4.4861	27/252	11486,11629,11987,12144,12399,12519,12522,12524,12703,14961,14999,16000,16176,16190,19260,19401,20296,20304,20737,21950,24099,50930,60533,107527,381484,668101,100038947	Ada,Aif1,Slc7a1,Blm,Runx3,Cd80,Cd83,Cd86,Socs1,H2-Ab1,H2-DMb1,Igf1,Il1b,Il4ra,Ptpn22,Rara,Ccl2,Ccl5,Spn,Tnfsf9,Tnfsf13b,Tnfsf14,Cd274,Il1rl2,Gm5150,Sirpb1b,Sirpb1c
12_Member	GO Biological Processes	GO:0070663	regulation of leukocyte proliferation	-6.26637	-4.39011	29/287	11486,11622,11629,11847,11987,12144,12182,12519,12524,12608,12983,12984,14130,14999,16000,16176,19260,20304,20555,20737,21939,21950,24099,26970,56708,60533,93675,245126,321019	Ada,Ahr,Aif1,Arg2,Slc7a1,Blm,Bst1,Cd80,Cd86,Cebpb,Csf2rb,Csf2rb2,Fcgr2b,H2-DMb1,Igf1,Il1b,Ptpn22,Ccl5,Slfn1,Spn,Cd40,Tnfsf9,Tnfsf13b,Pla2g2e,Clcf1,Cd274,Clec2i,Tarm1,Gpr183
12_Member	GO Biological Processes	GO:0050670	regulation of lymphocyte proliferation	-6.10937	-4.24009	27/260	11486,11622,11629,11847,11987,12144,12182,12519,12524,12608,14130,14999,16000,16176,19260,20304,20555,20737,21939,21950,24099,26970,56708,60533,93675,245126,321019	Ada,Ahr,Aif1,Arg2,Slc7a1,Blm,Bst1,Cd80,Cd86,Cebpb,Fcgr2b,H2-DMb1,Igf1,Il1b,Ptpn22,Ccl5,Slfn1,Spn,Cd40,Tnfsf9,Tnfsf13b,Pla2g2e,Clcf1,Cd274,Clec2i,Tarm1,Gpr183
12_Member	GO Biological Processes	GO:0032944	regulation of mononuclear cell proliferation	-5.97948	-4.12383	27/264	11486,11622,11629,11847,11987,12144,12182,12519,12524,12608,14130,14999,16000,16176,19260,20304,20555,20737,21939,21950,24099,26970,56708,60533,93675,245126,321019	Ada,Ahr,Aif1,Arg2,Slc7a1,Blm,Bst1,Cd80,Cd86,Cebpb,Fcgr2b,H2-DMb1,Igf1,Il1b,Ptpn22,Ccl5,Slfn1,Spn,Cd40,Tnfsf9,Tnfsf13b,Pla2g2e,Clcf1,Cd274,Clec2i,Tarm1,Gpr183
12_Member	GO Biological Processes	GO:0070665	positive regulation of leukocyte proliferation	-5.84813	-4.00569	21/176	11486,11629,11987,12144,12182,12519,12524,12983,12984,14999,16000,16176,19260,20304,20737,21939,21950,24099,56708,60533,321019	Ada,Aif1,Slc7a1,Blm,Bst1,Cd80,Cd86,Csf2rb,Csf2rb2,H2-DMb1,Igf1,Il1b,Ptpn22,Ccl5,Spn,Cd40,Tnfsf9,Tnfsf13b,Clcf1,Cd274,Gpr183
12_Member	GO Biological Processes	GO:0050671	positive regulation of lymphocyte proliferation	-5.44246	-3.62773	19/157	11486,11629,11987,12144,12182,12519,12524,14999,16000,16176,19260,20304,20737,21939,21950,24099,56708,60533,321019	Ada,Aif1,Slc7a1,Blm,Bst1,Cd80,Cd86,H2-DMb1,Igf1,Il1b,Ptpn22,Ccl5,Spn,Cd40,Tnfsf9,Tnfsf13b,Clcf1,Cd274,Gpr183
12_Member	GO Biological Processes	GO:0032946	positive regulation of mononuclear cell proliferation	-5.32021	-3.51664	19/160	11486,11629,11987,12144,12182,12519,12524,14999,16000,16176,19260,20304,20737,21939,21950,24099,56708,60533,321019	Ada,Aif1,Slc7a1,Blm,Bst1,Cd80,Cd86,H2-DMb1,Igf1,Il1b,Ptpn22,Ccl5,Spn,Cd40,Tnfsf9,Tnfsf13b,Clcf1,Cd274,Gpr183
12_Member	GO Biological Processes	GO:0042129	regulation of T cell proliferation	-4.41916	-2.71488	20/201	11629,11847,11987,12144,12519,12524,12608,14999,16000,16176,19260,20304,20555,20737,21950,24099,26970,60533,93675,245126	Aif1,Arg2,Slc7a1,Blm,Cd80,Cd86,Cebpb,H2-DMb1,Igf1,Il1b,Ptpn22,Ccl5,Slfn1,Spn,Tnfsf9,Tnfsf13b,Pla2g2e,Cd274,Clec2i,Tarm1
13_Summary	GO Biological Processes	GO:0019221	cytokine-mediated signaling pathway	-12.644	-10.4506	21/322	12703,12768,12983,12984,14388,14825,16176,16190,18128,18413,20305,20310,20311,20779,22234,23921,56744,68713,80876,213002,246746,14289,14745,18578,18750,12524,14281,15251,22339,24088	Socs1,Ccr1,Csf2rb,Csf2rb2,Gab1,Cxcl1,Il1b,Il4ra,Notch1,Osm,Ccl6,Cxcl2,Cxcl5,Src,Ugcg,Sh2b2,Pf4,Ifitm1,Ifitm2,Ifitm6,Cd300lf,Fpr2,Lpar1,Pde4b,Prkca,Cd86,Fos,Hif1a,Vegfa,Tlr2
13_Member	GO Biological Processes	GO:0019221	cytokine-mediated signaling pathway	-12.644	-10.4506	21/322	12703,12768,12983,12984,14388,14825,16176,16190,18128,18413,20305,20310,20311,20779,22234,23921,56744,68713,80876,213002,246746	Socs1,Ccr1,Csf2rb,Csf2rb2,Gab1,Cxcl1,Il1b,Il4ra,Notch1,Osm,Ccl6,Cxcl2,Cxcl5,Src,Ugcg,Sh2b2,Pf4,Ifitm1,Ifitm2,Ifitm6,Cd300lf
13_Member	Reactome Gene Sets	R-MMU-418594	G alpha (i) signalling events	-4.78972	-3.15323	11/274	12768,14289,14745,14825,18578,18750,20305,20310,20311,20779,56744	Ccr1,Fpr2,Lpar1,Cxcl1,Pde4b,Prkca,Ccl6,Cxcl2,Cxcl5,Src,Pf4
13_Member	KEGG Pathway	mmu05167	Kaposi sarcoma-associated herpesvirus infection - Mus musculus (house mouse)	-3.28451	-1.86865	8/224	12524,12768,14281,14825,15251,20310,20779,22339	Cd86,Ccr1,Fos,Cxcl1,Hif1a,Cxcl2,Src,Vegfa
13_Member	KEGG Pathway	mmu04062	Chemokine signaling pathway - Mus musculus (house mouse)	-2.98797	-1.63177	7/192	12768,14825,20305,20310,20311,20779,56744	Ccr1,Cxcl1,Ccl6,Cxcl2,Cxcl5,Src,Pf4
13_Member	KEGG Pathway	mmu05134	Legionellosis - Mus musculus (house mouse)	-2.80849	-1.4957	4/61	14825,16176,20310,24088	Cxcl1,Il1b,Cxcl2,Tlr2
13_Member	KEGG Pathway	mmu05417	Lipid and atherosclerosis - Mus musculus (house mouse)	-2.69496	-1.40464	7/216	14281,14825,16176,18750,20310,20779,24088	Fos,Cxcl1,Il1b,Prkca,Cxcl2,Src,Tlr2
13_Member	WikiPathways	WP2292	Chemokine signaling pathway	-2.48547	-1.25278	6/176	12768,14825,20305,20310,20311,56744	Ccr1,Cxcl1,Ccl6,Cxcl2,Cxcl5,Pf4
13_Member	Reactome Gene Sets	R-MMU-375276	Peptide ligand-binding receptors	-2.36824	-1.16969	6/186	14289,14825,20305,20310,20311,56744	Fpr2,Cxcl1,Ccl6,Cxcl2,Cxcl5,Pf4
13_Member	GO Biological Processes	GO:0007204	positive regulation of cytosolic calcium ion concentration	-2.07856	-0.952001	6/214	12768,14289,14745,14825,16176,20310	Ccr1,Fpr2,Lpar1,Cxcl1,Il1b,Cxcl2
14_Summary	Reactome Gene Sets	R-MMU-983189	Kinesins	-12.4131	-10.2341	14/52	16551,16571,16580,19348,26934,70218,71819,73710,73804,110033,209737,229841,240641,100502766,13034,108012,12419,19363,12449,12491,12519,12524,12702,12703,13032,13038,13039,13429,14130,15896,16401,16797,17060,19260,20343,20779,21939,22036,52685,58217,60533,68713,69706,71326,80876,83382,107995,231805,240168,242960,270152,321006,328833	Kif11,Kif4,Kifc5b,Kif20a,Racgap1,Kif18b,Kif23,Tubb2b,Kif2c,Kif22,Kif15,Cenpe,Kif20b,Kifc1,Ctse,Ap1s2,Cbx5,Rad51b,Ccnf,Cd36,Cd80,Cd86,Socs3,Socs1,Ctsc,Ctsk,Ctsl,Dnm1,Fcgr2b,Icam2,Itga4,Lat,Blnk,Ptpn22,Sell,Src,Cd40,Traip,Cd300lg,Trem1,Cd274,Ifitm1,Lrr1,Treml1,Ifitm2,Siglece,Cdc20,Pilra,Rasgrp3,Fbxl5,Jaml,Dcaf1,Treml2
14_Member	Reactome Gene Sets	R-MMU-983189	Kinesins	-12.4131	-10.2341	14/52	16551,16571,16580,19348,26934,70218,71819,73710,73804,110033,209737,229841,240641,100502766	Kif11,Kif4,Kifc5b,Kif20a,Racgap1,Kif18b,Kif23,Tubb2b,Kif2c,Kif22,Kif15,Cenpe,Kif20b,Kifc1
14_Member	Reactome Gene Sets	R-MMU-2132295	MHC class II antigen presentation	-9.20672	-7.17076	16/119	13034,16551,16571,16580,19348,26934,70218,71819,73710,73804,108012,110033,209737,229841,240641,100502766	Ctse,Kif11,Kif4,Kifc5b,Kif20a,Racgap1,Kif18b,Kif23,Tubb2b,Kif2c,Ap1s2,Kif22,Kif15,Cenpe,Kif20b,Kifc1
14_Member	Reactome Gene Sets	R-MMU-983231	Factors involved in megakaryocyte development and platelet production	-9.04373	-7.01782	16/122	12419,16551,16571,16580,19348,19363,26934,70218,71819,73710,73804,110033,209737,229841,240641,100502766	Cbx5,Kif11,Kif4,Kifc5b,Kif20a,Rad51b,Racgap1,Kif18b,Kif23,Tubb2b,Kif2c,Kif22,Kif15,Cenpe,Kif20b,Kifc1
14_Member	Reactome Gene Sets	R-MMU-6811434	COPI-dependent Golgi-to-ER retrograde traffic	-8.91489	-6.90121	14/91	16551,16571,16580,19348,26934,70218,71819,73710,73804,110033,209737,229841,240641,100502766	Kif11,Kif4,Kifc5b,Kif20a,Racgap1,Kif18b,Kif23,Tubb2b,Kif2c,Kif22,Kif15,Cenpe,Kif20b,Kifc1
14_Member	Reactome Gene Sets	R-MMU-8856688	Golgi-to-ER retrograde transport	-7.14583	-5.24979	14/124	16551,16571,16580,19348,26934,70218,71819,73710,73804,110033,209737,229841,240641,100502766	Kif11,Kif4,Kifc5b,Kif20a,Racgap1,Kif18b,Kif23,Tubb2b,Kif2c,Kif22,Kif15,Cenpe,Kif20b,Kifc1
14_Member	Reactome Gene Sets	R-MMU-1280218	Adaptive Immune System	-6.69992	-4.77927	51/657	12449,12491,12519,12524,12702,12703,13032,13034,13038,13039,13429,14130,15896,16401,16551,16571,16580,16797,17060,19260,19348,20343,20779,21939,22036,26934,52685,58217,60533,68713,69706,70218,71326,71819,73710,73804,80876,83382,107995,108012,110033,209737,229841,231805,240168,240641,242960,270152,321006,328833,100502766	Ccnf,Cd36,Cd80,Cd86,Socs3,Socs1,Ctsc,Ctse,Ctsk,Ctsl,Dnm1,Fcgr2b,Icam2,Itga4,Kif11,Kif4,Kifc5b,Lat,Blnk,Ptpn22,Kif20a,Sell,Src,Cd40,Traip,Racgap1,Cd300lg,Trem1,Cd274,Ifitm1,Lrr1,Kif18b,Treml1,Kif23,Tubb2b,Kif2c,Ifitm2,Siglece,Cdc20,Ap1s2,Kif22,Kif15,Cenpe,Pilra,Rasgrp3,Kif20b,Fbxl5,Jaml,Dcaf1,Treml2,Kifc1
14_Member	Reactome Gene Sets	R-MMU-6811442	Intra-Golgi and retrograde Golgi-to-ER traffic	-5.20653	-3.51507	14/179	16551,16571,16580,19348,26934,70218,71819,73710,73804,110033,209737,229841,240641,100502766	Kif11,Kif4,Kifc5b,Kif20a,Racgap1,Kif18b,Kif23,Tubb2b,Kif2c,Kif22,Kif15,Cenpe,Kif20b,Kifc1
15_Summary	GO Biological Processes	GO:0051310	metaphase plate congression	-11.4797	-9.31793	14/60	12190,16319,16580,52276,66977,67052,67849,70385,71878,73804,110033,229841,268697,100502766,11799,66442,67629,12615,16797,16906,16907,18817,21335,56150,108012,12316	Brca2,Incenp,Kifc5b,Cdca8,Nuf2,Ndc80,Cdca5,Spdl1,Fam83d,Kif2c,Kif22,Cenpe,Ccnb1,Kifc1,Birc5,Spc25,Spc24,Cenpa,Lat,Lmnb1,Lmnb2,Plk1,Tacc3,Mad2l1,Ap1s2,Aspm
15_Member	GO Biological Processes	GO:0051310	metaphase plate congression	-11.4797	-9.31793	14/60	12190,16319,16580,52276,66977,67052,67849,70385,71878,73804,110033,229841,268697,100502766	Brca2,Incenp,Kifc5b,Cdca8,Nuf2,Ndc80,Cdca5,Spdl1,Fam83d,Kif2c,Kif22,Cenpe,Ccnb1,Kifc1
15_Member	GO Biological Processes	GO:0051303	establishment of chromosome localization	-11.1255	-8.99322	15/76	11799,12190,16319,16580,52276,66977,67052,67849,70385,71878,73804,110033,229841,268697,100502766	Birc5,Brca2,Incenp,Kifc5b,Cdca8,Nuf2,Ndc80,Cdca5,Spdl1,Fam83d,Kif2c,Kif22,Cenpe,Ccnb1,Kifc1
15_Member	GO Biological Processes	GO:0050000	chromosome localization	-10.6239	-8.51329	15/82	11799,12190,16319,16580,52276,66977,67052,67849,70385,71878,73804,110033,229841,268697,100502766	Birc5,Brca2,Incenp,Kifc5b,Cdca8,Nuf2,Ndc80,Cdca5,Spdl1,Fam83d,Kif2c,Kif22,Cenpe,Ccnb1,Kifc1
15_Member	GO Biological Processes	GO:0007080	mitotic metaphase plate congression	-9.15845	-7.12503	11/47	16580,52276,66977,67052,67849,70385,73804,110033,229841,268697,100502766	Kifc5b,Cdca8,Nuf2,Ndc80,Cdca5,Spdl1,Kif2c,Kif22,Cenpe,Ccnb1,Kifc1
15_Member	GO Biological Processes	GO:0008608	attachment of spindle microtubules to kinetochore	-6.74328	-4.88257	7/24	12190,66442,66977,67052,67629,73804,229841	Brca2,Spc25,Nuf2,Ndc80,Spc24,Kif2c,Cenpe
15_Member	GO Biological Processes	GO:0051656	establishment of organelle localization	-5.88625	-4.10302	23/394	11799,12190,12615,16319,16580,16797,16906,16907,18817,21335,52276,56150,66977,67052,67849,70385,71878,73804,108012,110033,229841,268697,100502766	Birc5,Brca2,Cenpa,Incenp,Kifc5b,Lat,Lmnb1,Lmnb2,Plk1,Tacc3,Cdca8,Mad2l1,Nuf2,Ndc80,Cdca5,Spdl1,Fam83d,Kif2c,Ap1s2,Kif22,Cenpe,Ccnb1,Kifc1
15_Member	GO Biological Processes	GO:0051315	attachment of mitotic spindle microtubules to kinetochore	-4.47071	-2.87754	4/11	66977,67052,73804,229841	Nuf2,Ndc80,Kif2c,Cenpe
15_Member	GO Biological Processes	GO:0051640	organelle localization	-4.245	-2.68277	24/532	11799,12190,12316,12615,16319,16580,16797,16906,16907,18817,21335,52276,56150,66977,67052,67849,70385,71878,73804,108012,110033,229841,268697,100502766	Birc5,Brca2,Aspm,Cenpa,Incenp,Kifc5b,Lat,Lmnb1,Lmnb2,Plk1,Tacc3,Cdca8,Mad2l1,Nuf2,Ndc80,Cdca5,Spdl1,Fam83d,Kif2c,Ap1s2,Kif22,Cenpe,Ccnb1,Kifc1
16_Summary	GO Biological Processes	GO:0006935	chemotaxis	-11.3073	-9.15226	24/512	12399,12768,13723,14289,14388,14745,14825,15370,16176,18128,18578,18750,20305,20310,20311,20351,22339,50930,56744,93691,107934,109700,211323,238130	Runx3,Ccr1,Emb,Fpr2,Gab1,Lpar1,Cxcl1,Nr4a1,Il1b,Notch1,Pde4b,Prkca,Ccl6,Cxcl2,Cxcl5,Sema4a,Vegfa,Tnfsf14,Pf4,Klf7,Celsr3,Itga1,Nrg1,Dock4
16_Member	GO Biological Processes	GO:0006935	chemotaxis	-11.3073	-9.15226	24/512	12399,12768,13723,14289,14388,14745,14825,15370,16176,18128,18578,18750,20305,20310,20311,20351,22339,50930,56744,93691,107934,109700,211323,238130	Runx3,Ccr1,Emb,Fpr2,Gab1,Lpar1,Cxcl1,Nr4a1,Il1b,Notch1,Pde4b,Prkca,Ccl6,Cxcl2,Cxcl5,Sema4a,Vegfa,Tnfsf14,Pf4,Klf7,Celsr3,Itga1,Nrg1,Dock4
16_Member	GO Biological Processes	GO:0042330	taxis	-11.2717	-9.12683	24/514	12399,12768,13723,14289,14388,14745,14825,15370,16176,18128,18578,18750,20305,20310,20311,20351,22339,50930,56744,93691,107934,109700,211323,238130	Runx3,Ccr1,Emb,Fpr2,Gab1,Lpar1,Cxcl1,Nr4a1,Il1b,Notch1,Pde4b,Prkca,Ccl6,Cxcl2,Cxcl5,Sema4a,Vegfa,Tnfsf14,Pf4,Klf7,Celsr3,Itga1,Nrg1,Dock4
16_Member	GO Biological Processes	GO:0040011	locomotion	-10.8569	-8.73718	24/538	12399,12768,13723,14289,14388,14745,14825,15370,16176,18128,18578,18750,20305,20310,20311,20351,22339,50930,56744,93691,107934,109700,211323,238130	Runx3,Ccr1,Emb,Fpr2,Gab1,Lpar1,Cxcl1,Nr4a1,Il1b,Notch1,Pde4b,Prkca,Ccl6,Cxcl2,Cxcl5,Sema4a,Vegfa,Tnfsf14,Pf4,Klf7,Celsr3,Itga1,Nrg1,Dock4
16_Member	GO Biological Processes	GO:0007411	axon guidance	-2.43074	-1.21448	7/241	12399,13723,18128,20351,22339,93691,107934	Runx3,Emb,Notch1,Sema4a,Vegfa,Klf7,Celsr3
16_Member	GO Biological Processes	GO:0097485	neuron projection guidance	-2.42091	-1.20713	7/242	12399,13723,18128,20351,22339,93691,107934	Runx3,Emb,Notch1,Sema4a,Vegfa,Klf7,Celsr3
17_Summary	GO Biological Processes	GO:0010389	regulation of G2/M transition of mitotic cell cycle	-11.1356	-9.0002	17/104	12021,12144,12189,12532,12545,16906,18392,18817,19363,20133,67141,67153,76843,77011,235559,268697,269582,19891,21853,211651,268465,327762,12190,14235,52679	Bard1,Blm,Brca1,Cdc25c,Cdc7,Lmnb1,Orc1,Plk1,Rad51b,Rrm1,Fbxo5,Rnaseh2b,Dtl,Ticrr,Topbp1,Ccnb1,Clspn,Rpa2,Timeless,Fancd2,Eme1,Dna2,Brca2,Foxm1,E2f7
17_Member	GO Biological Processes	GO:0010389	regulation of G2/M transition of mitotic cell cycle	-11.1356	-9.0002	17/104	12021,12144,12189,12532,12545,16906,18392,18817,19363,20133,67141,67153,76843,77011,235559,268697,269582	Bard1,Blm,Brca1,Cdc25c,Cdc7,Lmnb1,Orc1,Plk1,Rad51b,Rrm1,Fbxo5,Rnaseh2b,Dtl,Ticrr,Topbp1,Ccnb1,Clspn
17_Member	GO Biological Processes	GO:1902749	regulation of cell cycle G2/M phase transition	-10.3514	-8.26142	17/116	12021,12144,12189,12532,12545,16906,18392,18817,19363,20133,67141,67153,76843,77011,235559,268697,269582	Bard1,Blm,Brca1,Cdc25c,Cdc7,Lmnb1,Orc1,Plk1,Rad51b,Rrm1,Fbxo5,Rnaseh2b,Dtl,Ticrr,Topbp1,Ccnb1,Clspn
17_Member	GO Biological Processes	GO:0031570	DNA integrity checkpoint signaling	-7.15601	-5.25812	13/105	12144,12189,18392,18817,19891,21853,76843,77011,211651,235559,268465,269582,327762	Blm,Brca1,Orc1,Plk1,Rpa2,Timeless,Dtl,Ticrr,Fancd2,Topbp1,Eme1,Clspn,Dna2
17_Member	GO Biological Processes	GO:0000076	DNA replication checkpoint signaling	-6.5881	-4.74075	6/16	18392,21853,77011,235559,269582,327762	Orc1,Timeless,Ticrr,Topbp1,Clspn,Dna2
17_Member	GO Biological Processes	GO:0044774	mitotic DNA integrity checkpoint signaling	-6.55919	-4.71512	11/81	12144,12189,18392,18817,19891,76843,77011,211651,235559,268465,269582	Blm,Brca1,Orc1,Plk1,Rpa2,Dtl,Ticrr,Fancd2,Topbp1,Eme1,Clspn
17_Member	GO Biological Processes	GO:0044818	mitotic G2/M transition checkpoint	-6.24325	-4.42455	9/54	12021,12144,12189,18392,18817,76843,77011,235559,269582	Bard1,Blm,Brca1,Orc1,Plk1,Dtl,Ticrr,Topbp1,Clspn
17_Member	GO Biological Processes	GO:0042770	signal transduction in response to DNA damage	-6.14095	-4.33886	13/128	12144,12189,12190,14235,18817,19891,52679,76843,77011,211651,235559,268465,269582	Blm,Brca1,Brca2,Foxm1,Plk1,Rpa2,E2f7,Dtl,Ticrr,Fancd2,Topbp1,Eme1,Clspn
17_Member	GO Biological Processes	GO:0044773	mitotic DNA damage checkpoint signaling	-5.83234	-4.06058	10/77	12144,12189,18817,19891,76843,77011,211651,235559,268465,269582	Blm,Brca1,Plk1,Rpa2,Dtl,Ticrr,Fancd2,Topbp1,Eme1,Clspn
17_Member	GO Biological Processes	GO:0010972	negative regulation of G2/M transition of mitotic cell cycle	-5.5995	-3.85299	9/64	12021,12144,12189,18392,18817,76843,77011,235559,269582	Bard1,Blm,Brca1,Orc1,Plk1,Dtl,Ticrr,Topbp1,Clspn
17_Member	GO Biological Processes	GO:1902750	negative regulation of cell cycle G2/M phase transition	-5.48519	-3.75531	9/66	12021,12144,12189,18392,18817,76843,77011,235559,269582	Bard1,Blm,Brca1,Orc1,Plk1,Dtl,Ticrr,Topbp1,Clspn
17_Member	GO Biological Processes	GO:0007095	mitotic G2 DNA damage checkpoint signaling	-5.35951	-3.64806	7/37	12144,12189,18817,76843,77011,235559,269582	Blm,Brca1,Plk1,Dtl,Ticrr,Topbp1,Clspn
17_Member	GO Biological Processes	GO:0000077	DNA damage checkpoint signaling	-4.8751	-3.2221	10/98	12144,12189,18817,19891,76843,77011,211651,235559,268465,269582	Blm,Brca1,Plk1,Rpa2,Dtl,Ticrr,Fancd2,Topbp1,Eme1,Clspn
17_Member	GO Biological Processes	GO:0033314	mitotic DNA replication checkpoint signaling	-4.66064	-3.04005	4/10	18392,77011,235559,269582	Orc1,Ticrr,Topbp1,Clspn
18_Summary	Reactome Gene Sets	R-MMU-180786	Extension of Telomeres	-10.6671	-8.55349	12/45	12144,12428,16881,18538,18968,19075,72107,72151,106344,208084,214901,327762,69270,272551,18973,22256,70603,234258,19891,18005,20877,107771,14156,11482,11622,16600,19016,20779,22339,58186,76843,80905,67153	Blm,Ccna2,Lig1,Pcna,Pola1,Prim1,Dscc1,Rfc5,Rfc4,Pif1,Chtf18,Dna2,Gins1,Gins2,Pole,Ung,Mutyh,Neil3,Rpa2,Nek2,Aurkb,Bmyc,Fen1,Acvrl1,Ahr,Klf4,Pparg,Src,Vegfa,Rad18,Dtl,Polh,Rnaseh2b
18_Member	Reactome Gene Sets	R-MMU-180786	Extension of Telomeres	-10.6671	-8.55349	12/45	12144,12428,16881,18538,18968,19075,72107,72151,106344,208084,214901,327762	Blm,Ccna2,Lig1,Pcna,Pola1,Prim1,Dscc1,Rfc5,Rfc4,Pif1,Chtf18,Dna2
18_Member	Reactome Gene Sets	R-MMU-157579	Telomere Maintenance	-10.4222	-8.32645	12/47	12144,12428,16881,18538,18968,19075,72107,72151,106344,208084,214901,327762	Blm,Ccna2,Lig1,Pcna,Pola1,Prim1,Dscc1,Rfc5,Rfc4,Pif1,Chtf18,Dna2
18_Member	Reactome Gene Sets	R-MMU-69190	DNA strand elongation	-10.2675	-8.18035	9/21	16881,18538,18968,19075,69270,72151,106344,272551,327762	Lig1,Pcna,Pola1,Prim1,Gins1,Rfc5,Rfc4,Gins2,Dna2
18_Member	Reactome Gene Sets	R-MMU-174417	Telomere C-strand (Lagging Strand) Synthesis	-10.0603	-7.97885	10/30	12144,16881,18538,18968,19075,72107,72151,106344,214901,327762	Blm,Lig1,Pcna,Pola1,Prim1,Dscc1,Rfc5,Rfc4,Chtf18,Dna2
18_Member	GO Biological Processes	GO:1900262	regulation of DNA-directed DNA polymerase activity	-8.97189	-6.95336	7/13	18538,69270,72107,72151,106344,214901,272551	Pcna,Gins1,Dscc1,Rfc5,Rfc4,Chtf18,Gins2
18_Member	GO Biological Processes	GO:1900264	positive regulation of DNA-directed DNA polymerase activity	-8.97189	-6.95336	7/13	18538,69270,72107,72151,106344,214901,272551	Pcna,Gins1,Dscc1,Rfc5,Rfc4,Chtf18,Gins2
18_Member	Reactome Gene Sets	R-MMU-69186	Lagging Strand Synthesis	-7.94522	-5.99641	7/17	16881,18538,18968,19075,72151,106344,327762	Lig1,Pcna,Pola1,Prim1,Rfc5,Rfc4,Dna2
18_Member	Reactome Gene Sets	R-MMU-73884	Base Excision Repair	-7.0535	-5.16836	8/32	16881,18538,18973,22256,70603,72151,106344,234258	Lig1,Pcna,Pole,Ung,Mutyh,Rfc5,Rfc4,Neil3
18_Member	Reactome Gene Sets	R-MMU-174411	Polymerase switching on the C-strand of the telomere	-6.74328	-4.88257	7/24	18538,18968,19075,72107,72151,106344,214901	Pcna,Pola1,Prim1,Dscc1,Rfc5,Rfc4,Chtf18
18_Member	GO Biological Processes	GO:0006284	base-excision repair	-6.42807	-4.59209	8/38	16881,18538,18973,19891,22256,70603,234258,327762	Lig1,Pcna,Pole,Rpa2,Ung,Mutyh,Neil3,Dna2
18_Member	Reactome Gene Sets	R-MMU-73933	Resolution of Abasic Sites (AP sites)	-5.91092	-4.12484	7/31	16881,18538,18973,22256,70603,72151,106344	Lig1,Pcna,Pole,Ung,Mutyh,Rfc5,Rfc4
18_Member	GO Biological Processes	GO:2000573	positive regulation of DNA biosynthetic process	-5.67727	-3.9242	10/80	18005,18538,20877,69270,72107,72151,106344,107771,214901,272551	Nek2,Pcna,Aurkb,Gins1,Dscc1,Rfc5,Rfc4,Bmyc,Chtf18,Gins2
18_Member	Reactome Gene Sets	R-MMU-69091	Polymerase switching	-5.62699	-3.87917	5/13	18538,18968,19075,72151,106344	Pcna,Pola1,Prim1,Rfc5,Rfc4
18_Member	Reactome Gene Sets	R-MMU-69109	Leading Strand Synthesis	-5.62699	-3.87917	5/13	18538,18968,19075,72151,106344	Pcna,Pola1,Prim1,Rfc5,Rfc4
18_Member	KEGG Pathway	mmu03410	Base excision repair - Mus musculus (house mouse)	-5.4437	-3.71683	7/36	14156,16881,18538,18973,22256,70603,234258	Fen1,Lig1,Pcna,Pole,Ung,Mutyh,Neil3
18_Member	CORUM	CORUM:309	RC complex	-5.41969	-3.70096	4/7	18968,19075,72151,106344	Pola1,Prim1,Rfc5,Rfc4
18_Member	GO Biological Processes	GO:2000278	regulation of DNA biosynthetic process	-5.3924	-3.58585	17/130	11482,11622,16600,18005,18538,19016,20779,20877,22339,69270,72107,72151,106344,107771,208084,214901,272551	Acvrl1,Ahr,Klf4,Nek2,Pcna,Pparg,Src,Aurkb,Vegfa,Gins1,Dscc1,Rfc5,Rfc4,Bmyc,Pif1,Chtf18,Gins2
18_Member	Reactome Gene Sets	R-MMU-110314	Recognition of DNA damage by PCNA-containing replication complex	-4.99691	-3.33434	6/28	18538,18973,58186,72151,76843,106344	Pcna,Pole,Rad18,Rfc5,Dtl,Rfc4
18_Member	Reactome Gene Sets	R-MMU-5651801	PCNA-Dependent Long Patch Base Excision Repair	-4.83673	-3.19412	5/18	16881,18538,18973,72151,106344	Lig1,Pcna,Pole,Rfc5,Rfc4
18_Member	Reactome Gene Sets	R-MMU-73893	DNA Damage Bypass	-4.70551	-3.08198	7/46	18538,18973,58186,72151,76843,80905,106344	Pcna,Pole,Rad18,Rfc5,Dtl,Polh,Rfc4
18_Member	Reactome Gene Sets	R-MMU-110373	Resolution of AP sites via the multiple-nucleotide patch replacement pathway	-4.59236	-2.98427	5/20	16881,18538,18973,72151,106344	Lig1,Pcna,Pole,Rfc5,Rfc4
18_Member	KEGG Pathway	mmu03430	Mismatch repair - Mus musculus (house mouse)	-4.37547	-2.79405	5/22	16881,18538,19891,72151,106344	Lig1,Pcna,Rpa2,Rfc5,Rfc4
18_Member	KEGG Pathway	mmu03420	Nucleotide excision repair - Mus musculus (house mouse)	-3.88909	-2.36833	6/43	16881,18538,18973,19891,72151,106344	Lig1,Pcna,Pole,Rpa2,Rfc5,Rfc4
18_Member	Reactome Gene Sets	R-MMU-5656169	Termination of translesion DNA synthesis	-3.69478	-2.20253	5/30	18538,18973,72151,80905,106344	Pcna,Pole,Rfc5,Polh,Rfc4
18_Member	Reactome Gene Sets	R-MMU-110320	Translesion Synthesis by POLH	-3.54793	-2.08651	4/18	18538,72151,80905,106344	Pcna,Rfc5,Polh,Rfc4
18_Member	Reactome Gene Sets	R-MMU-5696397	Gap-filling DNA repair synthesis and ligation in GG-NER	-3.36102	-1.9328	4/20	18538,18973,72151,106344	Pcna,Pole,Rfc5,Rfc4
18_Member	Reactome Gene Sets	R-MMU-110313	Translesion synthesis by Y family DNA polymerases bypasses lesions on DNA template	-3.25513	-1.8489	5/37	18538,18973,72151,80905,106344	Pcna,Pole,Rfc5,Polh,Rfc4
18_Member	GO Biological Processes	GO:0006298	mismatch repair	-3.19474	-1.79911	4/22	18538,19891,67153,70603	Pcna,Rpa2,Rnaseh2b,Mutyh
18_Member	Reactome Gene Sets	R-MMU-73929	Base-Excision Repair, AP Site Formation	-3.03714	-1.6721	3/11	22256,70603,234258	Ung,Mutyh,Neil3
18_Member	Reactome Gene Sets	R-MMU-110312	Translesion synthesis by REV1	-2.62039	-1.34752	3/15	18538,72151,106344	Pcna,Rfc5,Rfc4
18_Member	Reactome Gene Sets	R-MMU-5655862	Translesion synthesis by POLK	-2.53615	-1.2925	3/16	18538,72151,106344	Pcna,Rfc5,Rfc4
18_Member	Reactome Gene Sets	R-MMU-5656121	Translesion synthesis by POLI	-2.53615	-1.2925	3/16	18538,72151,106344	Pcna,Rfc5,Rfc4
18_Member	Reactome Gene Sets	R-MMU-5696400	Dual Incision in GG-NER	-2.33342	-1.1451	4/37	18538,18973,72151,106344	Pcna,Pole,Rfc5,Rfc4
18_Member	Reactome Gene Sets	R-MMU-6782210	Gap-filling DNA repair synthesis and ligation in TC-NER	-2.30696	-1.12543	5/60	16881,18538,18973,72151,106344	Lig1,Pcna,Pole,Rfc5,Rfc4
18_Member	Reactome Gene Sets	R-MMU-6781827	Transcription-Coupled Nucleotide Excision Repair (TC-NER)	-2.00069	-0.890843	5/71	16881,18538,18973,72151,106344	Lig1,Pcna,Pole,Rfc5,Rfc4
19_Summary	GO Biological Processes	GO:0050727	regulation of inflammatory response	-10.4492	-8.2447	43/383	11486,11541,11988,12182,12608,12702,13032,13051,13649,14087,14130,14289,15937,16000,16176,16177,16956,17127,17394,18413,18750,19016,19225,20201,20304,20361,20698,20737,21923,23871,23945,23959,24088,52033,56708,56792,64292,74748,83382,107527,210808,211651,231871,11847,12491,12524,12703,12768,14825,16364,17079,18619,19260,20311,21939,54123,56620,56644,58218,93694,226421,246707,246746,11629,11747,17…	Ada,Adora2b,Slc7a2,Bst1,Cebpb,Socs3,Ctsc,Cx3cr1,Egfr,Fanca,Fcgr2b,Fpr2,Ier3,Igf1,Il1b,Il1r1,Lpl,Smad3,Mmp8,Osm,Prkca,Pparg,Ptgs2,S100a8,Ccl5,Sema7a,Sphk1,Spn,Tnc,Ets1,Mgll,Nt5e,Tlr2,Pbk,Clcf1,Stap1,Ptges,Slamf8,Siglece,Il1rl2,Lacc1,Fancd2,Daglb,Arg2,Cd36,Cd86,Socs1,Ccr1,Cxcl1,Irf4,Cd180,Penk,Ptpn22,Cxcl5,Cd40,Irf7,Clec4n,Clec7a,Trem3,Clec2d,Rab7b,Emilin2,Cd300lf,Aif1,Anxa5,Nbl1,Notch1,Ccl2,Sema4a…
19_Member	GO Biological Processes	GO:0050727	regulation of inflammatory response	-10.4492	-8.2447	43/383	11486,11541,11988,12182,12608,12702,13032,13051,13649,14087,14130,14289,15937,16000,16176,16177,16956,17127,17394,18413,18750,19016,19225,20201,20304,20361,20698,20737,21923,23871,23945,23959,24088,52033,56708,56792,64292,74748,83382,107527,210808,211651,231871	Ada,Adora2b,Slc7a2,Bst1,Cebpb,Socs3,Ctsc,Cx3cr1,Egfr,Fanca,Fcgr2b,Fpr2,Ier3,Igf1,Il1b,Il1r1,Lpl,Smad3,Mmp8,Osm,Prkca,Pparg,Ptgs2,S100a8,Ccl5,Sema7a,Sphk1,Spn,Tnc,Ets1,Mgll,Nt5e,Tlr2,Pbk,Clcf1,Stap1,Ptges,Slamf8,Siglece,Il1rl2,Lacc1,Fancd2,Daglb
19_Member	GO Biological Processes	GO:0031347	regulation of defense response	-9.00399	-6.89939	63/772	11486,11541,11847,11988,12182,12491,12524,12608,12702,12703,12768,13032,13051,13649,14087,14130,14289,14825,15937,16000,16176,16177,16364,16956,17079,17127,17394,18413,18619,18750,19016,19225,19260,20201,20304,20311,20361,20698,20737,21923,21939,23871,23945,23959,24088,52033,54123,56620,56644,56708,56792,58218,64292,74748,83382,93694,107527,210808,211651,226421,231871,246707,246746	Ada,Adora2b,Arg2,Slc7a2,Bst1,Cd36,Cd86,Cebpb,Socs3,Socs1,Ccr1,Ctsc,Cx3cr1,Egfr,Fanca,Fcgr2b,Fpr2,Cxcl1,Ier3,Igf1,Il1b,Il1r1,Irf4,Lpl,Cd180,Smad3,Mmp8,Osm,Penk,Prkca,Pparg,Ptgs2,Ptpn22,S100a8,Ccl5,Cxcl5,Sema7a,Sphk1,Spn,Tnc,Cd40,Ets1,Mgll,Nt5e,Tlr2,Pbk,Irf7,Clec4n,Clec7a,Clcf1,Stap1,Trem3,Ptges,Slamf8,Siglece,Clec2d,Il1rl2,Lacc1,Fancd2,Rab7b,Daglb,Emilin2,Cd300lf
19_Member	GO Biological Processes	GO:0032102	negative regulation of response to external stimulus	-4.72221	-2.99108	34/435	11486,11629,11747,11847,12702,12768,13051,14130,14289,15937,16000,17127,17965,18128,19016,19260,20296,20351,20354,20361,20737,21824,21825,23871,23959,52033,56792,59011,59030,74748,83382,93694,211770,226421	Ada,Aif1,Anxa5,Arg2,Socs3,Ccr1,Cx3cr1,Fcgr2b,Fpr2,Ier3,Igf1,Smad3,Nbl1,Notch1,Pparg,Ptpn22,Ccl2,Sema4a,Sema4d,Sema7a,Spn,Thbd,Thbs1,Ets1,Nt5e,Pbk,Stap1,Myoz1,Mkks,Slamf8,Siglece,Clec2d,Trib1,Rab7b
19_Member	GO Biological Processes	GO:0050728	negative regulation of inflammatory response	-3.21725	-1.68069	15/159	11486,12702,13051,14130,14289,15937,16000,17127,19016,20737,23871,23959,52033,74748,83382	Ada,Socs3,Cx3cr1,Fcgr2b,Fpr2,Ier3,Igf1,Smad3,Pparg,Spn,Ets1,Nt5e,Pbk,Slamf8,Siglece
19_Member	GO Biological Processes	GO:0031348	negative regulation of defense response	-2.63022	-1.18864	20/276	11486,11847,12702,12768,13051,14130,14289,15937,16000,17127,19016,19260,20737,23871,23959,52033,74748,83382,93694,226421	Ada,Arg2,Socs3,Ccr1,Cx3cr1,Fcgr2b,Fpr2,Ier3,Igf1,Smad3,Pparg,Ptpn22,Spn,Ets1,Nt5e,Pbk,Slamf8,Siglece,Clec2d,Rab7b
20_Summary	GO Biological Processes	GO:0051129	negative regulation of cellular component organization	-10.1532	-7.97065	64/741	11482,11512,11799,11810,12176,12235,12449,12550,12704,13860,14745,15937,15945,16000,16176,16416,16456,16878,16976,17130,17216,17387,18022,18128,18413,18627,18817,19016,19268,20351,20354,20361,20779,20877,21916,21973,22137,22339,24088,56150,56792,59030,65112,66442,66977,67052,67141,67629,67749,68014,69538,69716,70385,72119,79456,80986,83382,107995,208084,208628,217356,229841,244152,100502766	Acvrl1,Adcy6,Birc5,Apobec1,Bnip3,Bub1,Ccnf,Cdh1,Cit,Eps8,Lpar1,Ier3,Cxcl10,Igf1,Il1b,Itgb3,F11r,Lif,Lrpap1,Smad6,Mcm2,Mmp14,Nfe2,Notch1,Osm,Per2,Plk1,Pparg,Ptprf,Sema4a,Sema4d,Sema7a,Src,Aurkb,Tmod1,Top2a,Ttk,Vegfa,Tlr2,Mad2l1,Stap1,Mkks,Pmepa1,Spc25,Nuf2,Ndc80,Fbxo5,Spc24,Mgarp,Zwilch,Antxr1,Trip13,Spdl1,Tpx2,Recql4,Ckap2,Siglece,Cdc20,Pif1,Kntc1,Tmc8,Cenpe,Tsku,Kifc1
20_Member	GO Biological Processes	GO:0051129	negative regulation of cellular component organization	-10.1532	-7.97065	64/741	11482,11512,11799,11810,12176,12235,12449,12550,12704,13860,14745,15937,15945,16000,16176,16416,16456,16878,16976,17130,17216,17387,18022,18128,18413,18627,18817,19016,19268,20351,20354,20361,20779,20877,21916,21973,22137,22339,24088,56150,56792,59030,65112,66442,66977,67052,67141,67629,67749,68014,69538,69716,70385,72119,79456,80986,83382,107995,208084,208628,217356,229841,244152,100502766	Acvrl1,Adcy6,Birc5,Apobec1,Bnip3,Bub1,Ccnf,Cdh1,Cit,Eps8,Lpar1,Ier3,Cxcl10,Igf1,Il1b,Itgb3,F11r,Lif,Lrpap1,Smad6,Mcm2,Mmp14,Nfe2,Notch1,Osm,Per2,Plk1,Pparg,Ptprf,Sema4a,Sema4d,Sema7a,Src,Aurkb,Tmod1,Top2a,Ttk,Vegfa,Tlr2,Mad2l1,Stap1,Mkks,Pmepa1,Spc25,Nuf2,Ndc80,Fbxo5,Spc24,Mgarp,Zwilch,Antxr1,Trip13,Spdl1,Tpx2,Recql4,Ckap2,Siglece,Cdc20,Pif1,Kntc1,Tmc8,Cenpe,Tsku,Kifc1

## Sheet: Macrophages pathways
_MEMBER_BM_Cluster1	_MEMBER_BM_Cluster2	_MEMBER_BM_Cluster3	_MEMBER_BM_Cluster4	_MEMBER_BM_Cluster5	_LogP_BM_Cluster1	_LogP_BM_Cluster2	_LogP_BM_Cluster3	_LogP_BM_Cluster4	_LogP_BM_Cluster5	GO	_PATTERN_	_RANK_	GiniIndex	Category	CategoryID	Description	PARENT_GO	LogP	Enrichment	Z-score	#TotalGeneInLibrary	#GeneInGO	#GeneInHitList	#GeneInGOAndHitList	%InGO	STDV %InGO	GeneID	Hits	Log(q-value)	EvidenceCutoff	GROUP_ID	FirstInGroupByEnrichment	FirstInGroupByLogP	BestLogPInGroup	BestEnrichmentInGroup	URL
0	0	0	1	0	0	0	0	-70.2159	0	GO:0000278	M00010	1	0	GO Biological Processes	19	mitotic cell cycle	19_GO:0009987 cellular process	-70.2159	9.52593	28.56	20836	581	384	102	26.5625	2.25386	11799|12021|12144|12189|12190|12235|12428|12442|12447|12449|12532|12544|12615|12704|13605|14056|14211|14235|16319|16551|16571|16580|16881|17215|17216|17217|17219|17865|18005|18392|18538|18669|18817|18968|18973|19348|19361|19891|20460|20877|20878|21335|22137|22154|22390|26886|26934|30939|51944|52276|52679|54124|54392|56150|66140|66197|66442|66934|66977|67052|67629|67849|68014|68298|68743|69270|697…	Birc5|Bard1|Blm|Brca1|Brca2|Bub1|Ccna2|Ccnb2|Ccne1|Ccnf|Cdc25c|Cdc45|Cenpa|Cit|Ect2|Ezh2|Smc2|Foxm1|Incenp|Kif11|Kif4|Kifc5b|Lig1|Mcm3|Mcm2|Mcm4|Mcm6|Mybl2|Nek2|Orc1|Pcna|Abcb1b|Plk1|Pola1|Pole|Kif20a|Rad51|Rpa2|Stil|Aurkb|Aurka|Tacc3|Ttk|Tubb5|Wee1|Cenph|Racgap1|Pttg1|Knstrn|Cdca8|E2f7|Cks1b|Ncapg|Mad2l1|Ska2|Cks2|Spc25|Dsn1|Nuf2|Ndc80|Spc24|Cdca5|Zwilch|Ncapd2|Anln|Gins1|Trip13|Kif18b|Poc1a|Spd…	-65.947	0	1	1	1	-70.2159	25.623
0	0	0	1	0	0	0	0	-68.3475	0	GO:1903047	M00010	1	0	GO Biological Processes	19	mitotic cell cycle process	19_GO:0009987 cellular process	-68.3475	10.2889	28.8374	20836	501	384	95	24.7396	2.20198	11799|12021|12144|12189|12190|12235|12428|12442|12447|12449|12532|12544|12615|12704|13605|14056|14211|14235|16319|16551|16571|16580|16881|17215|17216|17217|17219|17865|18005|18392|18538|18669|18817|18968|18973|19348|19361|19891|20460|20877|20878|21335|22137|26886|26934|30939|51944|52276|52679|54124|54392|56150|66197|66442|66934|66977|67052|67629|67849|68014|68298|68743|69270|69716|70218|70235|703…	Birc5|Bard1|Blm|Brca1|Brca2|Bub1|Ccna2|Ccnb2|Ccne1|Ccnf|Cdc25c|Cdc45|Cenpa|Cit|Ect2|Ezh2|Smc2|Foxm1|Incenp|Kif11|Kif4|Kifc5b|Lig1|Mcm3|Mcm2|Mcm4|Mcm6|Mybl2|Nek2|Orc1|Pcna|Abcb1b|Plk1|Pola1|Pole|Kif20a|Rad51|Rpa2|Stil|Aurkb|Aurka|Tacc3|Ttk|Cenph|Racgap1|Pttg1|Knstrn|Cdca8|E2f7|Cks1b|Ncapg|Mad2l1|Cks2|Spc25|Dsn1|Nuf2|Ndc80|Spc24|Cdca5|Zwilch|Ncapd2|Anln|Gins1|Trip13|Kif18b|Poc1a|Spdl1|Kif23|Dscc1|T…	-64.3796	0	1	0	0	-70.2159	25.623
0	0	0	1	0	0	0	0	-67.6427	0	R-MMU-1640170	M00010	1	0	Reactome Gene Sets	6	Cell Cycle		-67.6427	9.29117	27.8473	20836	584	384	100	26.0417	2.23956	12021|12144|12189|12235|12428|12442|12447|12532|12544|12545|12577|12615|14211|15270|15366|16319|16881|16906|17215|17216|17217|17218|17219|17220|18005|18392|18538|18817|18968|18973|19075|19348|19650|20873|20877|20878|22154|22390|26886|29870|30939|52276|52504|54124|54392|54563|56150|66140|66336|66442|66570|66578|66634|66934|66977|67037|67052|67141|67629|67849|68014|68298|68549|69270|69928|70024|703…	Bard1|Blm|Brca1|Bub1|Ccna2|Ccnb2|Ccne1|Cdc25c|Cdc45|Cdc7|Cdkn1c|Cenpa|Smc2|H2ax|Hmmr|Incenp|Lig1|Lmnb1|Mcm3|Mcm2|Mcm4|Mcm5|Mcm6|Mcm7|Nek2|Orc1|Pcna|Plk1|Pola1|Pole|Prim1|Kif20a|Rbl1|Plk4|Aurkb|Aurka|Tubb5|Wee1|Cenph|Gtse1|Pttg1|Cdca8|Cenpo|Cks1b|Ncapg|Nup210|Mad2l1|Ska2|Cenpp|Spc25|Cenpm|Mis18a|Mcm8|Dsn1|Nuf2|Pmf1|Ndc80|Fbxo5|Spc24|Cdca5|Zwilch|Ncapd2|Sgo2a|Gins1|Cenps|Mcm10|Spdl1|Oip5|Kif23|Cenp…	-63.8509	0	1	0	0	-70.2159	25.623
0	0	0	1	0	0	0	0	-60.1973	0	R-MMU-69278	M00010	1	0	Reactome Gene Sets	6	Cell Cycle, Mitotic		-60.1973	9.56897	26.5479	20836	499	384	88	22.9167	2.14482	12235|12428|12442|12447|12532|12544|12545|12577|12615|14211|15270|15366|16319|16881|16906|17215|17216|17217|17218|17219|17220|18005|18392|18538|18817|18968|18973|19075|19348|19650|20873|20877|20878|22154|22390|26886|29870|30939|52276|52504|54124|54392|54563|56150|66140|66336|66442|66570|66634|66934|66977|67037|67052|67141|67629|67849|68014|68298|68549|69270|69928|70024|70385|71819|71876|71909|721…	Bub1|Ccna2|Ccnb2|Ccne1|Cdc25c|Cdc45|Cdc7|Cdkn1c|Cenpa|Smc2|H2ax|Hmmr|Incenp|Lig1|Lmnb1|Mcm3|Mcm2|Mcm4|Mcm5|Mcm6|Mcm7|Nek2|Orc1|Pcna|Plk1|Pola1|Pole|Prim1|Kif20a|Rbl1|Plk4|Aurkb|Aurka|Tubb5|Wee1|Cenph|Gtse1|Pttg1|Cdca8|Cenpo|Cks1b|Ncapg|Nup210|Mad2l1|Ska2|Cenpp|Spc25|Cenpm|Mcm8|Dsn1|Nuf2|Pmf1|Ndc80|Fbxo5|Spc24|Cdca5|Zwilch|Ncapd2|Sgo2a|Gins1|Cenps|Mcm10|Spdl1|Kif23|Cenpu|Haus5|Tpx2|Rfc5|Cenpn|Ndc1…	-56.5304	0	1	0	0	-70.2159	25.623
0	0	0	1	0	0	0	0	-58.7398	0	GO:0051276	M00010	1	0	GO Biological Processes	19	chromosome organization	19_GO:0009987 cellular process	-58.7398	10.3473	26.8372	20836	430	384	82	21.3542	2.09129	11799|12144|12190|12235|12447|12544|12615|12704|14056|14211|16319|16551|16580|17215|17216|17217|17218|17219|17220|17865|18005|18538|18817|19183|19361|19366|19891|20877|20937|21973|26886|26934|30939|50878|51944|52276|52504|54392|56150|66336|66578|66634|66934|66977|67052|67849|68298|68549|69270|69716|69928|70218|70385|70645|71819|71846|72107|72119|72155|72787|73804|76044|79456|102920|105988|107435|…	Birc5|Blm|Brca2|Bub1|Ccne1|Cdc45|Cenpa|Cit|Ezh2|Smc2|Incenp|Kif11|Kifc5b|Mcm3|Mcm2|Mcm4|Mcm5|Mcm6|Mcm7|Mybl2|Nek2|Pcna|Plk1|Psmc3ip|Rad51|Rad54l|Rpa2|Aurkb|Suv39h1|Top2a|Cenph|Racgap1|Pttg1|Stag3|Knstrn|Cdca8|Cenpo|Ncapg|Mad2l1|Cenpp|Mis18a|Mcm8|Dsn1|Nuf2|Ndc80|Cdca5|Ncapd2|Sgo2a|Gins1|Trip13|Cenps|Kif18b|Spdl1|Oip5|Kif23|Syce2|Dscc1|Tpx2|Cenpn|Ndc1|Kif2c|Ncapg2|Recql4|Cenpi|Espl1|Hat1|Bmyc|Cdc20…	-55.1698	0	1	0	0	-70.2159	25.623
0	0	0	1	0	0	0	0	-57.9189	0	GO:0007059	M00010	1	0	GO Biological Processes	19	chromosome segregation	19_GO:0009987 cellular process	-57.9189	12.0579	27.8727	20836	333	384	74	19.2708	2.0128	11799|12189|12190|12235|12316|12442|12447|12704|14211|16319|16551|16571|16580|17865|18005|18817|19183|20877|20878|21973|22137|22154|26886|26934|30939|50878|51944|52276|54392|56150|66140|66442|66578|66934|66977|67037|67052|67141|67629|67849|68298|68549|69716|69928|70218|70385|70645|71819|71846|71878|71909|72107|72119|72155|72787|73804|76044|76478|105988|107995|108912|110033|208628|211651|214901|21…	Birc5|Brca1|Brca2|Bub1|Aspm|Ccnb2|Ccne1|Cit|Smc2|Incenp|Kif11|Kif4|Kifc5b|Mybl2|Nek2|Plk1|Psmc3ip|Aurkb|Aurka|Top2a|Ttk|Tubb5|Cenph|Racgap1|Pttg1|Stag3|Knstrn|Cdca8|Ncapg|Mad2l1|Ska2|Spc25|Mis18a|Dsn1|Nuf2|Pmf1|Ndc80|Fbxo5|Spc24|Cdca5|Ncapd2|Sgo2a|Trip13|Cenps|Kif18b|Spdl1|Oip5|Kif23|Syce2|Fam83d|Haus5|Dscc1|Tpx2|Cenpn|Ndc1|Kif2c|Ncapg2|Haus8|Espl1|Cdc20|Cdca2|Kif22|Kntc1|Fancd2|Chtf18|Ncaph|Dlga…	-54.4281	0	1	0	0	-70.2159	25.623
0	0	0	1	0	0	0	0	-48.9358	0	GO:0098813	M00010	1	0	GO Biological Processes	19	nuclear chromosome segregation	19_GO:0009987 cellular process	-48.9358	13.0748	26.265	20836	249	384	60	15.625	1.8529	11799|12190|12235|12316|12442|12447|12704|14211|16319|16551|16571|16580|17865|18005|18817|19183|20877|20878|21973|22137|26934|30939|50878|51944|52276|54392|56150|66442|66934|66977|67052|67141|67629|67849|68298|68549|69716|69928|70218|70385|71819|71846|71878|72107|72119|72787|73804|76044|105988|107995|110033|208628|211651|215387|229841|233406|268465|268697|381318|100502766	Birc5|Brca2|Bub1|Aspm|Ccnb2|Ccne1|Cit|Smc2|Incenp|Kif11|Kif4|Kifc5b|Mybl2|Nek2|Plk1|Psmc3ip|Aurkb|Aurka|Top2a|Ttk|Racgap1|Pttg1|Stag3|Knstrn|Cdca8|Ncapg|Mad2l1|Spc25|Dsn1|Nuf2|Ndc80|Fbxo5|Spc24|Cdca5|Ncapd2|Sgo2a|Trip13|Cenps|Kif18b|Spdl1|Kif23|Syce2|Fam83d|Dscc1|Tpx2|Ndc1|Kif2c|Ncapg2|Espl1|Cdc20|Kif22|Kntc1|Fancd2|Ncaph|Cenpe|Prc1|Eme1|Ccnb1|Nsl1|Kifc1	-45.512	0	1	0	0	-70.2159	25.623
0	0	0	1	0	0	0	0	-46.6229	0	GO:0000280	M00010	1	0	GO Biological Processes	19	nuclear division	19_GO:0009987 cellular process	-46.6229	10.7847	24.2462	20836	322	384	64	16.6667	1.90181	11799|12190|12235|12316|12442|12447|12704|14087|14211|16319|16551|16580|17865|18005|18817|19183|19361|19366|20877|20878|21973|22137|26934|30939|50878|51944|52276|54392|56150|60530|66197|66934|66977|67052|67141|67849|68298|68549|69716|69928|70218|70385|71819|71846|72107|72119|72787|73804|76044|105988|107995|110033|208628|211651|214901|215387|229841|233406|235559|268465|268697|381318|623474|1005027…	Birc5|Brca2|Bub1|Aspm|Ccnb2|Ccne1|Cit|Fanca|Smc2|Incenp|Kif11|Kifc5b|Mybl2|Nek2|Plk1|Psmc3ip|Rad51|Rad54l|Aurkb|Aurka|Top2a|Ttk|Racgap1|Pttg1|Stag3|Knstrn|Cdca8|Ncapg|Mad2l1|Fignl1|Cks2|Dsn1|Nuf2|Ndc80|Fbxo5|Cdca5|Ncapd2|Sgo2a|Trip13|Cenps|Kif18b|Spdl1|Kif23|Syce2|Dscc1|Tpx2|Ndc1|Kif2c|Ncapg2|Espl1|Cdc20|Kif22|Kntc1|Fancd2|Chtf18|Ncaph|Cenpe|Prc1|Topbp1|Eme1|Ccnb1|Nsl1|Rad54b|Kifc1	-43.2571	0	1	0	0	-70.2159	25.623
0	0	0	1	0	0	0	0	-45.4831	0	GO:0048285	M00010	1	0	GO Biological Processes	19	organelle fission	19_GO:0009987 cellular process	-45.4831	10.1058	23.5064	20836	349	384	65	16.9271	1.91362	11799|12190|12235|12316|12442|12447|12704|14087|14211|16319|16551|16580|17865|18005|18817|19183|19361|19366|20877|20878|21973|22137|26934|30939|50878|51944|52276|54392|56150|60530|66197|66934|66977|67052|67141|67849|68298|68549|69716|69928|70218|70385|71804|71819|71846|72107|72119|72787|73804|76044|105988|107995|110033|208628|211651|214901|215387|229841|233406|235559|268465|268697|381318|623474|1…	Birc5|Brca2|Bub1|Aspm|Ccnb2|Ccne1|Cit|Fanca|Smc2|Incenp|Kif11|Kifc5b|Mybl2|Nek2|Plk1|Psmc3ip|Rad51|Rad54l|Aurkb|Aurka|Top2a|Ttk|Racgap1|Pttg1|Stag3|Knstrn|Cdca8|Ncapg|Mad2l1|Fignl1|Cks2|Dsn1|Nuf2|Ndc80|Fbxo5|Cdca5|Ncapd2|Sgo2a|Trip13|Cenps|Kif18b|Spdl1|Mtfr2|Kif23|Syce2|Dscc1|Tpx2|Ndc1|Kif2c|Ncapg2|Espl1|Cdc20|Kif22|Kntc1|Fancd2|Chtf18|Ncaph|Cenpe|Prc1|Topbp1|Eme1|Ccnb1|Nsl1|Rad54b|Kifc1	-42.1684	0	1	0	0	-70.2159	25.623
0	0	0	1	0	0	0	0	-44.6482	0	R-MMU-69620	M00010	1	0	Reactome Gene Sets	6	Cell Cycle Checkpoints		-44.6482	11.5157	24.186	20836	278	384	59	15.3646	1.84022	12021|12144|12189|12235|12428|12442|12447|12532|12544|12545|12577|12615|15270|16319|17215|17216|17217|17218|17219|17220|18392|18817|20877|22390|26886|29870|52276|52504|56150|66140|66336|66442|66570|66634|66934|66977|67037|67052|67629|68014|68549|69928|70024|70385|71876|72151|72155|73804|102920|106344|107995|208628|229841|235559|236930|268697|268930|269582|327762	Bard1|Blm|Brca1|Bub1|Ccna2|Ccnb2|Ccne1|Cdc25c|Cdc45|Cdc7|Cdkn1c|Cenpa|H2ax|Incenp|Mcm3|Mcm2|Mcm4|Mcm5|Mcm6|Mcm7|Orc1|Plk1|Aurkb|Wee1|Cenph|Gtse1|Cdca8|Cenpo|Mad2l1|Ska2|Cenpp|Spc25|Cenpm|Mcm8|Dsn1|Nuf2|Pmf1|Ndc80|Spc24|Zwilch|Sgo2a|Cenps|Mcm10|Spdl1|Cenpu|Rfc5|Cenpn|Kif2c|Cenpi|Rfc4|Cdc20|Kntc1|Cenpe|Topbp1|Ercc6l|Ccnb1|Pkmyt1|Clspn|Dna2	-41.3792	0	1	0	0	-70.2159	25.623
0	0	0	1	0	0	0	0	-42.9448	0	GO:0051301	M00010	1	0	GO Biological Processes	19	cell division	19_GO:0009987 cellular process	-42.9448	7.76669	21.1997	20836	510	384	73	19.0104	2.00237	11799|12235|12316|12428|12442|12447|12449|12532|12545|12615|12704|13605|14211|14793|16319|16551|16881|18005|18817|19348|20877|20878|21335|21853|21973|22390|26934|30939|51944|52276|54124|56150|66140|66197|66442|66578|66934|66977|67037|67052|67141|67629|67849|68014|68298|68549|68743|69928|70218|70385|70645|71819|71846|71878|71909|72119|73804|74107|76044|76478|80986|107995|108912|208628|215387|21765…	Birc5|Bub1|Aspm|Ccna2|Ccnb2|Ccne1|Ccnf|Cdc25c|Cdc7|Cenpa|Cit|Ect2|Smc2|Cdca3|Incenp|Kif11|Lig1|Nek2|Plk1|Kif20a|Aurkb|Aurka|Tacc3|Timeless|Top2a|Wee1|Racgap1|Pttg1|Knstrn|Cdca8|Cks1b|Mad2l1|Ska2|Cks2|Spc25|Mis18a|Dsn1|Nuf2|Pmf1|Ndc80|Fbxo5|Spc24|Cdca5|Zwilch|Ncapd2|Sgo2a|Anln|Cenps|Kif18b|Spdl1|Oip5|Kif23|Syce2|Fam83d|Haus5|Tpx2|Kif2c|Cep55|Ncapg2|Haus8|Ckap2|Cdc20|Cdca2|Kntc1|Ncaph|Mis18bp1|Ska3…	-39.7172	0	1	0	0	-70.2159	25.623
0	0	0	1	0	0	0	0	-42.0983	0	GO:0010564	M00010	1	0	GO Biological Processes	19	regulation of cell cycle process	19_GO:0050789 regulation of biological process	-42.0983	6.23512	19.7437	20836	731	384	84	21.875	2.10962	11799|12021|12144|12189|12190|12235|12449|12532|12545|12577|12580|12704|13605|14056|14156|14211|16319|16551|16906|18005|18392|18817|19348|19361|19362|19363|19650|19891|20133|20135|20460|20873|20877|20878|21335|21853|22137|26934|51944|52276|52679|54392|56150|58186|66442|66977|67052|67141|67153|67629|67849|68014|68298|68549|69716|70235|70385|71819|71878|72119|73804|76044|76843|77011|79456|107771|10…	Birc5|Bard1|Blm|Brca1|Brca2|Bub1|Ccnf|Cdc25c|Cdc7|Cdkn1c|Cdkn2c|Cit|Ect2|Ezh2|Fen1|Smc2|Incenp|Kif11|Lmnb1|Nek2|Orc1|Plk1|Kif20a|Rad51|Rad51ap1|Rad51b|Rbl1|Rpa2|Rrm1|Rrm2|Stil|Plk4|Aurkb|Aurka|Tacc3|Timeless|Ttk|Racgap1|Knstrn|Cdca8|E2f7|Ncapg|Mad2l1|Rad18|Spc25|Nuf2|Ndc80|Fbxo5|Rnaseh2b|Spc24|Cdca5|Zwilch|Ncapd2|Sgo2a|Trip13|Poc1a|Spdl1|Kif23|Fam83d|Tpx2|Kif2c|Ncapg2|Dtl|Ticrr|Recql4|Bmyc|Cdc20|…	-38.9085	0	1	0	0	-70.2159	25.623
0	0	0	1	0	0	0	0	-36.5838	0	GO:0000819	M00010	1	0	GO Biological Processes	19	sister chromatid segregation	19_GO:0009987 cellular process	-36.5838	14.7983	23.5496	20836	154	384	42	10.9375	1.59273	11799|12235|12704|14211|16319|16551|16580|17865|18005|18817|20877|21973|26934|30939|50878|51944|52276|54392|56150|66934|66977|67052|67849|68298|68549|70218|70385|71819|72107|72119|73804|76044|105988|107995|110033|208628|215387|229841|233406|268697|381318|100502766	Birc5|Bub1|Cit|Smc2|Incenp|Kif11|Kifc5b|Mybl2|Nek2|Plk1|Aurkb|Top2a|Racgap1|Pttg1|Stag3|Knstrn|Cdca8|Ncapg|Mad2l1|Dsn1|Nuf2|Ndc80|Cdca5|Ncapd2|Sgo2a|Kif18b|Spdl1|Kif23|Dscc1|Tpx2|Kif2c|Ncapg2|Espl1|Cdc20|Kif22|Kntc1|Ncaph|Cenpe|Prc1|Ccnb1|Nsl1|Kifc1	-33.491	0	1	0	0	-70.2159	25.623
0	0	0	1	0	0	0	0	-34.0073	0	R-MMU-68877	M00010	1	0	Reactome Gene Sets	6	Mitotic Prometaphase		-34.0073	12.477	21.602	20836	187	384	43	11.1979	1.60922	12235|12442|12615|14211|16319|18005|18817|20873|20877|22154|26886|52276|52504|54392|56150|66140|66336|66442|66570|66934|66977|67037|67052|67629|67849|68014|68298|68549|69928|70385|71876|71909|72155|73710|73804|76478|102920|107995|208628|215387|229841|236930|268697	Bub1|Ccnb2|Cenpa|Smc2|Incenp|Nek2|Plk1|Plk4|Aurkb|Tubb5|Cenph|Cdca8|Cenpo|Ncapg|Mad2l1|Ska2|Cenpp|Spc25|Cenpm|Dsn1|Nuf2|Pmf1|Ndc80|Spc24|Cdca5|Zwilch|Ncapd2|Sgo2a|Cenps|Spdl1|Cenpu|Haus5|Cenpn|Tubb2b|Kif2c|Haus8|Cenpi|Cdc20|Kntc1|Ncaph|Cenpe|Ercc6l|Ccnb1	-30.9688	0	1	0	0	-70.2159	25.623
0	0	0	1	0	0	0	0	-33.146	0	GO:0000070	M00010	1	0	GO Biological Processes	19	mitotic sister chromatid segregation	19_GO:0009987 cellular process	-33.146	14.8338	22.4228	20836	139	384	38	9.89583	1.52382	11799|12704|14211|16319|16551|16580|17865|18005|18817|20877|26934|30939|51944|52276|54392|56150|66934|66977|67052|67849|68298|70218|70385|71819|72107|72119|73804|76044|105988|107995|110033|208628|215387|229841|233406|268697|381318|100502766	Birc5|Cit|Smc2|Incenp|Kif11|Kifc5b|Mybl2|Nek2|Plk1|Aurkb|Racgap1|Pttg1|Knstrn|Cdca8|Ncapg|Mad2l1|Dsn1|Nuf2|Ndc80|Cdca5|Ncapd2|Kif18b|Spdl1|Kif23|Dscc1|Tpx2|Kif2c|Ncapg2|Espl1|Cdc20|Kif22|Kntc1|Ncaph|Cenpe|Prc1|Ccnb1|Nsl1|Kifc1	-30.1323	0	1	0	0	-70.2159	25.623
0	0	0	1	0	0	0	0	-31.4517	0	GO:0140014	M00010	1	0	GO Biological Processes	19	mitotic nuclear division	19_GO:0009987 cellular process	-31.4517	12.9034	20.9699	20836	164	384	39	10.1562	1.54151	11799|12704|14211|16319|16551|16580|17865|18005|18817|20877|20878|26934|30939|51944|52276|54392|56150|66934|66977|67052|67849|68298|70218|70385|71819|72107|72119|73804|76044|105988|107995|110033|208628|215387|229841|233406|268697|381318|100502766	Birc5|Cit|Smc2|Incenp|Kif11|Kifc5b|Mybl2|Nek2|Plk1|Aurkb|Aurka|Racgap1|Pttg1|Knstrn|Cdca8|Ncapg|Mad2l1|Dsn1|Nuf2|Ndc80|Cdca5|Ncapd2|Kif18b|Spdl1|Kif23|Dscc1|Tpx2|Kif2c|Ncapg2|Espl1|Cdc20|Kif22|Kntc1|Ncaph|Cenpe|Prc1|Ccnb1|Nsl1|Kifc1	-28.4838	0	1	0	0	-70.2159	25.623
0	0	0	1	0	0	0	0	-31.1668	0	R-MMU-68886	M00010	1	0	Reactome Gene Sets	6	M Phase		-31.1668	7.65029	17.9993	20836	383	384	54	14.0625	1.77401	12235|12442|12615|14211|15270|16319|16906|18005|18817|19348|20873|20877|22154|26886|30939|52276|52504|54392|54563|56150|66140|66336|66442|66570|66934|66977|67037|67052|67141|67629|67849|68014|68298|68549|69928|70385|71819|71876|71909|72155|72787|73710|73804|76044|76478|98386|102920|105988|107995|208628|215387|229841|236930|268697	Bub1|Ccnb2|Cenpa|Smc2|H2ax|Incenp|Lmnb1|Nek2|Plk1|Kif20a|Plk4|Aurkb|Tubb5|Cenph|Pttg1|Cdca8|Cenpo|Ncapg|Nup210|Mad2l1|Ska2|Cenpp|Spc25|Cenpm|Dsn1|Nuf2|Pmf1|Ndc80|Fbxo5|Spc24|Cdca5|Zwilch|Ncapd2|Sgo2a|Cenps|Spdl1|Kif23|Cenpu|Haus5|Cenpn|Ndc1|Tubb2b|Kif2c|Ncapg2|Haus8|Lbr|Cenpi|Espl1|Cdc20|Kntc1|Ncaph|Cenpe|Ercc6l|Ccnb1	-28.2201	0	1	0	0	-70.2159	25.623
0	0	0	1	0	0	0	0	-30.6768	0	R-MMU-2500257	M00010	1	0	Reactome Gene Sets	6	Resolution of Sister Chromatid Cohesion		-30.6768	15.768	21.9495	20836	117	384	34	8.85417	1.4497	12235|12442|12615|16319|18817|20877|26886|52276|52504|56150|66140|66336|66442|66570|66934|66977|67037|67052|67629|67849|68014|68549|69928|70385|71876|72155|73710|73804|102920|107995|208628|229841|236930|268697	Bub1|Ccnb2|Cenpa|Incenp|Plk1|Aurkb|Cenph|Cdca8|Cenpo|Mad2l1|Ska2|Cenpp|Spc25|Cenpm|Dsn1|Nuf2|Pmf1|Ndc80|Spc24|Cdca5|Zwilch|Sgo2a|Cenps|Spdl1|Cenpu|Cenpn|Tubb2b|Kif2c|Cenpi|Cdc20|Kntc1|Cenpe|Ercc6l|Ccnb1	-27.7696	0	1	0	0	-70.2159	25.623
0	0	0	1	0	0	0	0	-29.1354	0	R-MMU-141424	M00010	1	0	Reactome Gene Sets	6	Amplification of signal from the kinetochores		-29.1354	18.0868	22.2592	20836	90	384	30	7.8125	1.36951	12235|12615|16319|18817|20877|26886|52276|52504|56150|66140|66336|66442|66570|66934|66977|67037|67052|67629|68014|68549|69928|70385|71876|72155|73804|102920|107995|208628|229841|236930	Bub1|Cenpa|Incenp|Plk1|Aurkb|Cenph|Cdca8|Cenpo|Mad2l1|Ska2|Cenpp|Spc25|Cenpm|Dsn1|Nuf2|Pmf1|Ndc80|Spc24|Zwilch|Sgo2a|Cenps|Spdl1|Cenpu|Cenpn|Kif2c|Cenpi|Cdc20|Kntc1|Cenpe|Ercc6l	-26.2644	0	1	0	0	-70.2159	25.623
0	0	0	1	0	0	0	0	-29.1354	0	R-MMU-141444	M00010	1	0	Reactome Gene Sets	6	Amplification of signal from unattached kinetochores via a MAD2 inhibitory signal		-29.1354	18.0868	22.2592	20836	90	384	30	7.8125	1.36951	12235|12615|16319|18817|20877|26886|52276|52504|56150|66140|66336|66442|66570|66934|66977|67037|67052|67629|68014|68549|69928|70385|71876|72155|73804|102920|107995|208628|229841|236930	Bub1|Cenpa|Incenp|Plk1|Aurkb|Cenph|Cdca8|Cenpo|Mad2l1|Ska2|Cenpp|Spc25|Cenpm|Dsn1|Nuf2|Pmf1|Ndc80|Spc24|Zwilch|Sgo2a|Cenps|Spdl1|Cenpu|Cenpn|Kif2c|Cenpi|Cdc20|Kntc1|Cenpe|Ercc6l	-26.2644	0	1	0	0	-70.2159	25.623
0	0	0	1	0	0	0	0	-28.0905	0	R-MMU-9648025	M00010	1	0	Reactome Gene Sets	6	EML4 and NUDC in mitotic spindle formation		-28.0905	15.8686	21.029	20836	106	384	31	8.07292	1.39018	12235|12615|16319|18817|20877|26886|52276|52504|56150|66140|66336|66442|66570|66934|66977|67037|67052|67629|68014|68549|69928|70385|71876|72155|73710|73804|102920|107995|208628|229841|236930	Bub1|Cenpa|Incenp|Plk1|Aurkb|Cenph|Cdca8|Cenpo|Mad2l1|Ska2|Cenpp|Spc25|Cenpm|Dsn1|Nuf2|Pmf1|Ndc80|Spc24|Zwilch|Sgo2a|Cenps|Spdl1|Cenpu|Cenpn|Tubb2b|Kif2c|Cenpi|Cdc20|Kntc1|Cenpe|Ercc6l	-25.2365	0	1	0	0	-70.2159	25.623
0	0	0	1	0	0	0	0	-27.6155	0	GO:0007051	M00010	1	0	GO Biological Processes	19	spindle organization	19_GO:0009987 cellular process	-27.6155	12.4125	19.414	20836	153	384	35	9.11458	1.46876	11799|12316|12442|16319|16551|16571|16580|17865|18005|20460|20877|20878|21335|22154|26886|26934|51944|52276|66442|66977|67052|67141|69885|70235|71819|71909|72119|76478|105988|107995|218977|229841|233406|268697|100502766	Birc5|Aspm|Ccnb2|Incenp|Kif11|Kif4|Kifc5b|Mybl2|Nek2|Stil|Aurkb|Aurka|Tacc3|Tubb5|Cenph|Racgap1|Knstrn|Cdca8|Spc25|Nuf2|Ndc80|Fbxo5|Aunip|Poc1a|Kif23|Haus5|Tpx2|Haus8|Espl1|Cdc20|Dlgap5|Cenpe|Prc1|Ccnb1|Kifc1	-24.7779	0	1	0	0	-70.2159	25.623
0	0	0	1	0	0	0	0	-27.4892	0	R-MMU-2555396	M00010	1	0	Reactome Gene Sets	6	Mitotic Metaphase and Anaphase		-27.4892	9.91058	18.1639	20836	219	384	40	10.4167	1.55888	12235|12442|12615|16319|16906|18817|20877|26886|30939|52276|52504|56150|66140|66336|66442|66570|66934|66977|67037|67052|67141|67629|67849|68014|68549|69928|70385|71876|72155|72787|73710|73804|98386|102920|105988|107995|208628|229841|236930|268697	Bub1|Ccnb2|Cenpa|Incenp|Lmnb1|Plk1|Aurkb|Cenph|Pttg1|Cdca8|Cenpo|Mad2l1|Ska2|Cenpp|Spc25|Cenpm|Dsn1|Nuf2|Pmf1|Ndc80|Fbxo5|Spc24|Cdca5|Zwilch|Sgo2a|Cenps|Spdl1|Cenpu|Cenpn|Ndc1|Tubb2b|Kif2c|Lbr|Cenpi|Espl1|Cdc20|Kntc1|Cenpe|Ercc6l|Ccnb1	-24.6674	0	1	0	0	-70.2159	25.623
0	0	0	1	0	0	0	0	-26.5912	0	GO:0051983	M00010	1	0	GO Biological Processes	19	regulation of chromosome segregation	19_GO:0050789 regulation of biological process	-26.5912	13.5651	19.5387	20836	128	384	32	8.33333	1.41042	11799|12235|12704|14211|16319|18817|20877|21335|22137|52276|54392|56150|58186|66442|66977|67052|67141|67629|68014|68298|69716|70385|73804|76044|107995|108912|208628|209334|214901|215387|229841|268697	Birc5|Bub1|Cit|Smc2|Incenp|Plk1|Aurkb|Tacc3|Ttk|Cdca8|Ncapg|Mad2l1|Rad18|Spc25|Nuf2|Ndc80|Fbxo5|Spc24|Zwilch|Ncapd2|Trip13|Spdl1|Kif2c|Ncapg2|Cdc20|Cdca2|Kntc1|Gen1|Chtf18|Ncaph|Cenpe|Ccnb1	-23.7914	0	1	0	0	-70.2159	25.623
0	0	0	1	0	0	0	0	-26.5832	0	R-MMU-69618	M00010	1	0	Reactome Gene Sets	6	Mitotic Spindle Checkpoint		-26.5832	15.2132	20.1971	20836	107	384	30	7.8125	1.36951	12235|12615|16319|18817|20877|26886|52276|52504|56150|66140|66336|66442|66570|66934|66977|67037|67052|67629|68014|68549|69928|70385|71876|72155|73804|102920|107995|208628|229841|236930	Bub1|Cenpa|Incenp|Plk1|Aurkb|Cenph|Cdca8|Cenpo|Mad2l1|Ska2|Cenpp|Spc25|Cenpm|Dsn1|Nuf2|Pmf1|Ndc80|Spc24|Zwilch|Sgo2a|Cenps|Spdl1|Cenpu|Cenpn|Kif2c|Cenpi|Cdc20|Kntc1|Cenpe|Ercc6l	-23.7914	0	1	0	0	-70.2159	25.623
0	0	0	1	0	0	0	0	-26.5462	0	GO:1905818	M00010	1	0	GO Biological Processes	19	regulation of chromosome separation	19_GO:0050789 regulation of biological process	-26.5462	19.87	21.8238	20836	71	384	26	6.77083	1.28213	11799|12235|14211|16319|18817|20877|22137|52276|54392|56150|66442|66977|67052|67141|67629|68014|68298|69716|70385|76044|107995|208628|209334|215387|229841|268697	Birc5|Bub1|Smc2|Incenp|Plk1|Aurkb|Ttk|Cdca8|Ncapg|Mad2l1|Spc25|Nuf2|Ndc80|Fbxo5|Spc24|Zwilch|Ncapd2|Trip13|Spdl1|Ncapg2|Cdc20|Kntc1|Gen1|Ncaph|Cenpe|Ccnb1	-23.7686	0	1	0	0	-70.2159	25.623
0	0	0	1	0	0	0	0	-26.4502	0	R-MMU-68882	M00010	1	0	Reactome Gene Sets	6	Mitotic Anaphase		-26.4502	9.70714	17.7082	20836	218	384	39	10.1562	1.54151	12235|12442|12615|16319|16906|18817|20877|26886|30939|52276|52504|56150|66140|66336|66442|66570|66934|66977|67037|67052|67629|67849|68014|68549|69928|70385|71876|72155|72787|73710|73804|98386|102920|105988|107995|208628|229841|236930|268697	Bub1|Ccnb2|Cenpa|Incenp|Lmnb1|Plk1|Aurkb|Cenph|Pttg1|Cdca8|Cenpo|Mad2l1|Ska2|Cenpp|Spc25|Cenpm|Dsn1|Nuf2|Pmf1|Ndc80|Spc24|Cdca5|Zwilch|Sgo2a|Cenps|Spdl1|Cenpu|Cenpn|Ndc1|Tubb2b|Kif2c|Lbr|Cenpi|Espl1|Cdc20|Kntc1|Cenpe|Ercc6l|Ccnb1	-23.6864	0	1	0	0	-70.2159	25.623
0	0	0	1	0	0	0	0	-26.2782	0	GO:1901987	M00010	1	0	GO Biological Processes	19	regulation of cell cycle phase transition	19_GO:0050789 regulation of biological process	-26.2782	6.4272	15.7478	20836	439	384	52	13.5417	1.74612	11799|12021|12144|12189|12190|12235|12532|12545|12577|12580|14056|16319|16906|18392|18817|19361|19363|19650|19891|20133|20135|20460|20877|20878|21853|22137|52276|52679|56150|66442|66977|67052|67141|67153|67629|67849|68014|69716|70385|71878|76843|77011|107995|208628|209334|211651|229841|235559|268465|268697|269582|327762	Birc5|Bard1|Blm|Brca1|Brca2|Bub1|Cdc25c|Cdc7|Cdkn1c|Cdkn2c|Ezh2|Incenp|Lmnb1|Orc1|Plk1|Rad51|Rad51b|Rbl1|Rpa2|Rrm1|Rrm2|Stil|Aurkb|Aurka|Timeless|Ttk|Cdca8|E2f7|Mad2l1|Spc25|Nuf2|Ndc80|Fbxo5|Rnaseh2b|Spc24|Cdca5|Zwilch|Trip13|Spdl1|Fam83d|Dtl|Ticrr|Cdc20|Kntc1|Gen1|Fancd2|Cenpe|Topbp1|Eme1|Ccnb1|Clspn|Dna2	-23.5278	0	1	0	0	-70.2159	25.623
0	0	0	1	0	0	0	0	-26.2447	0	R-MMU-5663220	M00010	1	0	Reactome Gene Sets	6	RHO GTPases Activate Formins		-26.2447	13.2545	19.2791	20836	131	384	32	8.33333	1.41042	12235|12615|16319|18817|20877|26886|52276|52504|56150|56419|66140|66336|66442|66570|66934|66977|67037|67052|67629|68014|68549|69928|70385|71876|72155|73710|73804|102920|107995|208628|229841|236930	Bub1|Cenpa|Incenp|Plk1|Aurkb|Cenph|Cdca8|Cenpo|Mad2l1|Diaph3|Ska2|Cenpp|Spc25|Cenpm|Dsn1|Nuf2|Pmf1|Ndc80|Spc24|Zwilch|Sgo2a|Cenps|Spdl1|Cenpu|Cenpn|Tubb2b|Kif2c|Cenpi|Cdc20|Kntc1|Cenpe|Ercc6l	-23.5072	0	1	0	0	-70.2159	25.623
0	0	0	1	0	0	0	0	-25.5662	0	GO:0090068	M00010	1	0	GO Biological Processes	19	positive regulation of cell cycle process	19_GO:0048518 positive regulation of biological process	-25.5662	8.55645	16.8004	20836	260	384	41	10.6771	1.57595	11799|12532|12545|12704|13605|14056|14156|14211|16319|16906|18392|19362|19363|20133|20135|20460|20873|20877|20878|26934|52276|52679|54392|56150|58186|67052|67141|67849|68298|68549|70235|71819|71878|76044|76843|108961|209334|215387|229841|240641|268697	Birc5|Cdc25c|Cdc7|Cit|Ect2|Ezh2|Fen1|Smc2|Incenp|Lmnb1|Orc1|Rad51ap1|Rad51b|Rrm1|Rrm2|Stil|Plk4|Aurkb|Aurka|Racgap1|Cdca8|E2f7|Ncapg|Mad2l1|Rad18|Ndc80|Fbxo5|Cdca5|Ncapd2|Sgo2a|Poc1a|Kif23|Fam83d|Ncapg2|Dtl|E2f8|Gen1|Ncaph|Cenpe|Kif20b|Ccnb1	-22.8649	0	1	0	0	-70.2159	25.623
0	0	0	1	0	0	0	0	-24.4914	0	GO:1902850	M00010	1	0	GO Biological Processes	19	microtubule cytoskeleton organization involved in mitosis	19_GO:0009987 cellular process	-24.4914	13.1275	18.5595	20836	124	384	30	7.8125	1.36951	11799|12615|16319|16551|16571|16580|17865|18005|18817|20460|20877|20878|21335|26886|26934|52276|56150|66442|66977|67052|70235|70385|71819|72119|107995|218977|229841|233406|268697|100502766	Birc5|Cenpa|Incenp|Kif11|Kif4|Kifc5b|Mybl2|Nek2|Plk1|Stil|Aurkb|Aurka|Tacc3|Cenph|Racgap1|Cdca8|Mad2l1|Spc25|Nuf2|Ndc80|Poc1a|Spdl1|Kif23|Tpx2|Cdc20|Dlgap5|Cenpe|Prc1|Ccnb1|Kifc1	-21.8022	0	1	0	0	-70.2159	25.623
1	0	0	1	0	-2.03132	0	0	-23.803	0	GO:0045786	M10010	2	0	GO Biological Processes	19	negative regulation of cell cycle	19_GO:0048519 negative regulation of biological process	-23.803	6.82044	15.2212	20836	358	384	45	11.7188	1.64138	11799|12021|12144|12189|12235|12449|12577|12580|14056|15446|18005|18392|18817|19650|19891|20460|20877|20937|21853|22137|23871|52679|56150|66442|66977|67052|67141|67629|68014|69716|70385|76843|77011|79456|107995|108961|208628|211651|214901|229841|235559|268465|269582|327762|100502766	Birc5|Bard1|Blm|Brca1|Bub1|Ccnf|Cdkn1c|Cdkn2c|Ezh2|Hpgd|Nek2|Orc1|Plk1|Rbl1|Rpa2|Stil|Aurkb|Suv39h1|Timeless|Ttk|Ets1|E2f7|Mad2l1|Spc25|Nuf2|Ndc80|Fbxo5|Spc24|Zwilch|Trip13|Spdl1|Dtl|Ticrr|Recql4|Cdc20|E2f8|Kntc1|Fancd2|Chtf18|Cenpe|Topbp1|Eme1|Clspn|Dna2|Kifc1	-21.1468	0	1	0	0	-70.2159	25.623
0	0	0	1	0	0	0	0	-23.7334	0	R-MMU-2467813	M00010	1	0	Reactome Gene Sets	6	Separation of Sister Chromatids		-23.7334	10.1366	16.9633	20836	182	384	34	8.85417	1.4497	12235|12615|16319|18817|20877|26886|30939|52276|52504|56150|66140|66336|66442|66570|66934|66977|67037|67052|67629|67849|68014|68549|69928|70385|71876|72155|73710|73804|102920|105988|107995|208628|229841|236930	Bub1|Cenpa|Incenp|Plk1|Aurkb|Cenph|Pttg1|Cdca8|Cenpo|Mad2l1|Ska2|Cenpp|Spc25|Cenpm|Dsn1|Nuf2|Pmf1|Ndc80|Spc24|Cdca5|Zwilch|Sgo2a|Cenps|Spdl1|Cenpu|Cenpn|Tubb2b|Kif2c|Cenpi|Espl1|Cdc20|Kntc1|Cenpe|Ercc6l	-21.0877	0	1	0	0	-70.2159	25.623
0	0	0	1	0	0	0	0	-23.7011	0	GO:0010948	M00010	1	0	GO Biological Processes	19	negative regulation of cell cycle process	19_GO:0048519 negative regulation of biological process	-23.7011	7.95024	15.8392	20836	273	384	40	10.4167	1.55888	11799|12021|12144|12189|12235|12449|14056|18005|18392|18817|19650|19891|20460|20877|21853|22137|52679|56150|66442|66977|67052|67141|67629|68014|69716|70385|76843|77011|79456|107995|108961|208628|211651|214901|229841|235559|268465|269582|327762|100502766	Birc5|Bard1|Blm|Brca1|Bub1|Ccnf|Ezh2|Nek2|Orc1|Plk1|Rbl1|Rpa2|Stil|Aurkb|Timeless|Ttk|E2f7|Mad2l1|Spc25|Nuf2|Ndc80|Fbxo5|Spc24|Zwilch|Trip13|Spdl1|Dtl|Ticrr|Recql4|Cdc20|E2f8|Kntc1|Fancd2|Chtf18|Cenpe|Topbp1|Eme1|Clspn|Dna2|Kifc1	-21.0656	0	1	0	0	-70.2159	25.623
0	0	0	1	0	0	0	0	-23.5867	0	GO:1901990	M00010	1	0	GO Biological Processes	19	regulation of mitotic cell cycle phase transition	19_GO:0050789 regulation of biological process	-23.5867	6.94029	15.2226	20836	344	384	44	11.4583	1.62543	11799|12021|12144|12189|12235|12532|12545|12577|12580|14056|16319|16906|18392|18817|19363|19650|19891|20133|20135|20460|20877|22137|52276|52679|56150|66442|66977|67052|67141|67153|67629|67849|68014|69716|70385|76843|77011|107995|208628|209334|229841|235559|268697|269582	Birc5|Bard1|Blm|Brca1|Bub1|Cdc25c|Cdc7|Cdkn1c|Cdkn2c|Ezh2|Incenp|Lmnb1|Orc1|Plk1|Rad51b|Rbl1|Rpa2|Rrm1|Rrm2|Stil|Aurkb|Ttk|Cdca8|E2f7|Mad2l1|Spc25|Nuf2|Ndc80|Fbxo5|Rnaseh2b|Spc24|Cdca5|Zwilch|Trip13|Spdl1|Dtl|Ticrr|Cdc20|Kntc1|Gen1|Cenpe|Topbp1|Ccnb1|Clspn	-20.9612	0	1	0	0	-70.2159	25.623
0	0	0	1	0	0	0	0	-23.4675	0	GO:0007052	M00010	1	0	GO Biological Processes	19	mitotic spindle organization	19_GO:0009987 cellular process	-23.4675	15.6752	19.1176	20836	90	384	26	6.77083	1.28213	11799|16319|16551|16571|16580|17865|18005|20460|20877|20878|21335|26886|26934|52276|66442|66977|67052|70235|71819|72119|107995|218977|229841|233406|268697|100502766	Birc5|Incenp|Kif11|Kif4|Kifc5b|Mybl2|Nek2|Stil|Aurkb|Aurka|Tacc3|Cenph|Racgap1|Cdca8|Spc25|Nuf2|Ndc80|Poc1a|Kif23|Tpx2|Cdc20|Dlgap5|Cenpe|Prc1|Ccnb1|Kifc1	-20.8518	0	1	0	0	-70.2159	25.623
0	0	0	1	0	0	0	0	-23.3791	0	GO:0045787	M00010	1	0	GO Biological Processes	19	positive regulation of cell cycle	19_GO:0048518 positive regulation of biological process	-23.3791	6.86051	15.1067	20836	348	384	44	11.4583	1.62543	11799|12021|12189|12190|12532|12545|12704|13605|14056|14156|14211|16319|16906|18392|19362|19363|20133|20135|20460|20873|20877|20878|26934|52276|52679|54392|56150|58186|67052|67141|67849|68298|68549|70235|71819|71878|76044|76843|108961|209334|215387|229841|240641|268697	Birc5|Bard1|Brca1|Brca2|Cdc25c|Cdc7|Cit|Ect2|Ezh2|Fen1|Smc2|Incenp|Lmnb1|Orc1|Rad51ap1|Rad51b|Rrm1|Rrm2|Stil|Plk4|Aurkb|Aurka|Racgap1|Cdca8|E2f7|Ncapg|Mad2l1|Rad18|Ndc80|Fbxo5|Cdca5|Ncapd2|Sgo2a|Poc1a|Kif23|Fam83d|Ncapg2|Dtl|E2f8|Gen1|Ncaph|Cenpe|Kif20b|Ccnb1	-20.7729	0	1	0	0	-70.2159	25.623
0	0	0	1	0	0	0	0	-23.1122	0	GO:0007346	M00010	1	0	GO Biological Processes	19	regulation of mitotic cell cycle	19_GO:0050789 regulation of biological process	-23.1122	5.51082	14.1606	20836	512	384	52	13.5417	1.74612	11799|12021|12144|12189|12190|12235|12532|12545|12577|12580|14056|16319|16906|18392|18817|19363|19650|19891|20133|20135|20460|20877|22137|52276|52679|54124|56150|66197|66442|66977|67052|67141|67153|67629|67849|68014|69716|70385|76843|77011|107995|108912|208628|209334|211651|218977|229841|235559|240641|268465|268697|269582	Birc5|Bard1|Blm|Brca1|Brca2|Bub1|Cdc25c|Cdc7|Cdkn1c|Cdkn2c|Ezh2|Incenp|Lmnb1|Orc1|Plk1|Rad51b|Rbl1|Rpa2|Rrm1|Rrm2|Stil|Aurkb|Ttk|Cdca8|E2f7|Cks1b|Mad2l1|Cks2|Spc25|Nuf2|Ndc80|Fbxo5|Rnaseh2b|Spc24|Cdca5|Zwilch|Trip13|Spdl1|Dtl|Ticrr|Cdc20|Cdca2|Kntc1|Gen1|Fancd2|Dlgap5|Cenpe|Topbp1|Kif20b|Eme1|Ccnb1|Clspn	-20.5153	0	1	0	0	-70.2159	25.623
0	0	0	1	0	0	0	0	-22.863	0	R-MMU-195258	M00010	1	0	Reactome Gene Sets	6	RHO GTPase Effectors		-22.863	8.43544	15.808	20836	238	384	37	9.63542	1.50581	12235|12532|12615|12704|16319|18817|20877|26886|52276|52504|56150|56419|66140|66336|66442|66570|66934|66977|67037|67052|67629|68014|68549|69928|70385|71876|72155|73710|73804|76884|102920|107995|208628|229841|233406|236930|404710	Bub1|Cdc25c|Cenpa|Cit|Incenp|Plk1|Aurkb|Cenph|Cdca8|Cenpo|Mad2l1|Diaph3|Ska2|Cenpp|Spc25|Cenpm|Dsn1|Nuf2|Pmf1|Ndc80|Spc24|Zwilch|Sgo2a|Cenps|Spdl1|Cenpu|Cenpn|Tubb2b|Kif2c|Cyfip2|Cenpi|Cdc20|Kntc1|Cenpe|Prc1|Ercc6l|Iqgap3	-20.2753	0	1	0	0	-70.2159	25.623
0	0	0	1	0	0	0	0	-22.3451	0	GO:0033044	M00010	1	0	GO Biological Processes	19	regulation of chromosome organization	19_GO:0050789 regulation of biological process	-22.3451	8.16112	15.4816	20836	246	384	37	9.63542	1.50581	11799|12235|12704|14156|14211|16319|17216|18005|18817|20877|21335|21973|22137|52276|54392|56150|66442|66977|67052|67141|67629|67849|68014|68298|68549|69716|70385|79456|107771|107995|208084|208628|209334|215387|218973|229841|268697	Birc5|Bub1|Cit|Fen1|Smc2|Incenp|Mcm2|Nek2|Plk1|Aurkb|Tacc3|Top2a|Ttk|Cdca8|Ncapg|Mad2l1|Spc25|Nuf2|Ndc80|Fbxo5|Spc24|Cdca5|Zwilch|Ncapd2|Sgo2a|Trip13|Spdl1|Recql4|Bmyc|Cdc20|Pif1|Kntc1|Gen1|Ncaph|Wdhd1|Cenpe|Ccnb1	-19.7663	0	1	0	0	-70.2159	25.623
0	0	0	1	0	0	0	0	-21.9844	0	GO:0033047	M00010	1	0	GO Biological Processes	19	regulation of mitotic sister chromatid segregation	19_GO:0050789 regulation of biological process	-21.9844	20.7176	20.063	20836	55	384	21	5.46875	1.16029	11799|12235|16319|18817|20877|22137|52276|56150|66442|66977|67052|67141|67629|68014|69716|70385|107995|208628|209334|229841|268697	Birc5|Bub1|Incenp|Plk1|Aurkb|Ttk|Cdca8|Mad2l1|Spc25|Nuf2|Ndc80|Fbxo5|Spc24|Zwilch|Trip13|Spdl1|Cdc20|Kntc1|Gen1|Cenpe|Ccnb1	-19.4144	0	1	0	0	-70.2159	25.623
0	0	0	1	0	0	0	0	-21.4073	0	GO:0010965	M00010	1	0	GO Biological Processes	19	regulation of mitotic sister chromatid separation	19_GO:0050789 regulation of biological process	-21.4073	19.646	19.4846	20836	58	384	21	5.46875	1.16029	11799|12235|16319|18817|20877|22137|52276|56150|66442|66977|67052|67141|67629|68014|69716|70385|107995|208628|209334|229841|268697	Birc5|Bub1|Incenp|Plk1|Aurkb|Ttk|Cdca8|Mad2l1|Spc25|Nuf2|Ndc80|Fbxo5|Spc24|Zwilch|Trip13|Spdl1|Cdc20|Kntc1|Gen1|Cenpe|Ccnb1	-18.8544	0	1	0	0	-70.2159	25.623
0	0	0	1	0	0	0	0	-21.1975	0	GO:0007093	M00010	1	0	GO Biological Processes	19	mitotic cell cycle checkpoint signaling	19_GO:0023052 signaling	-21.1975	11.5098	16.5977	20836	132	384	28	7.29167	1.32681	11799|12021|12144|12189|12235|18392|18817|19891|20460|20877|22137|56150|66442|66977|67052|67629|68014|69716|70385|76843|77011|107995|208628|211651|229841|235559|268465|269582	Birc5|Bard1|Blm|Brca1|Bub1|Orc1|Plk1|Rpa2|Stil|Aurkb|Ttk|Mad2l1|Spc25|Nuf2|Ndc80|Spc24|Zwilch|Trip13|Spdl1|Dtl|Ticrr|Cdc20|Kntc1|Fancd2|Cenpe|Topbp1|Eme1|Clspn	-18.6528	0	1	0	0	-70.2159	25.623
0	0	0	1	0	0	0	0	-21.1134	0	GO:0000075	M00010	1	0	GO Biological Processes	19	cell cycle checkpoint signaling	19_GO:0023052 signaling	-21.1134	10.2378	16.0221	20836	159	384	30	7.8125	1.36951	11799|12021|12144|12189|12235|18392|18817|19891|20460|20877|21853|22137|56150|66442|66977|67052|67629|68014|69716|70385|76843|77011|107995|208628|211651|229841|235559|268465|269582|327762	Birc5|Bard1|Blm|Brca1|Bub1|Orc1|Plk1|Rpa2|Stil|Aurkb|Timeless|Ttk|Mad2l1|Spc25|Nuf2|Ndc80|Spc24|Zwilch|Trip13|Spdl1|Dtl|Ticrr|Cdc20|Kntc1|Fancd2|Cenpe|Topbp1|Eme1|Clspn|Dna2	-18.5769	0	1	0	0	-70.2159	25.623
0	0	0	1	0	0	0	0	-20.7515	0	GO:0051985	M00010	1	0	GO Biological Processes	19	negative regulation of chromosome segregation	19_GO:0048519 negative regulation of biological process	-20.7515	25.0433	20.593	20836	39	384	18	4.6875	1.07865	11799|12235|18817|20877|22137|56150|66442|66977|67052|67141|67629|68014|69716|70385|107995|208628|214901|229841	Birc5|Bub1|Plk1|Aurkb|Ttk|Mad2l1|Spc25|Nuf2|Ndc80|Fbxo5|Spc24|Zwilch|Trip13|Spdl1|Cdc20|Kntc1|Chtf18|Cenpe	-18.2307	0	1	0	0	-70.2159	25.623
0	0	0	1	0	0	0	0	-20.43	0	R-MMU-9716542	M00010	1	0	Reactome Gene Sets	6	Signaling by Rho GTPases, Miro GTPases and RHOBTB3		-20.43	4.81492	12.8356	20836	586	384	52	13.5417	1.74612	12235|12447|12532|12615|12704|12709|13605|16319|16906|18817|20877|26886|26934|52276|52504|56150|56419|66140|66336|66442|66570|66934|66977|67037|67052|67629|68014|68549|68743|69928|70385|71085|71876|72155|72536|73710|73804|73910|76884|98386|102920|107995|208628|218581|224014|229841|230098|232201|233071|233406|236930|404710	Bub1|Ccne1|Cdc25c|Cenpa|Cit|Ckb|Ect2|Incenp|Lmnb1|Plk1|Aurkb|Cenph|Racgap1|Cdca8|Cenpo|Mad2l1|Diaph3|Ska2|Cenpp|Spc25|Cenpm|Dsn1|Nuf2|Pmf1|Ndc80|Spc24|Zwilch|Sgo2a|Anln|Cenps|Spdl1|Arhgap19|Cenpu|Cenpn|Tagap|Tubb2b|Kif2c|Arhgap18|Cyfip2|Lbr|Cenpi|Cdc20|Kntc1|Depdc1b|Fgd4|Cenpe|Arhgef39|Arhgap25|Arhgap33|Prc1|Ercc6l|Iqgap3	-17.9392	0	1	0	0	-70.2159	25.623
0	0	0	1	0	0	0	0	-20.3703	0	GO:1901988	M00010	1	0	GO Biological Processes	19	negative regulation of cell cycle phase transition	19_GO:0048519 negative regulation of biological process	-20.3703	8.05613	14.712	20836	229	384	34	8.85417	1.4497	11799|12021|12144|12189|12235|14056|18392|18817|19650|19891|20460|20877|21853|22137|52679|56150|66442|66977|67052|67141|67629|68014|69716|70385|76843|77011|107995|208628|211651|229841|235559|268465|269582|327762	Birc5|Bard1|Blm|Brca1|Bub1|Ezh2|Orc1|Plk1|Rbl1|Rpa2|Stil|Aurkb|Timeless|Ttk|E2f7|Mad2l1|Spc25|Nuf2|Ndc80|Fbxo5|Spc24|Zwilch|Trip13|Spdl1|Dtl|Ticrr|Cdc20|Kntc1|Fancd2|Cenpe|Topbp1|Eme1|Clspn|Dna2	-17.8866	0	1	0	0	-70.2159	25.623
0	0	0	1	0	0	0	0	-20.1588	0	R-MMU-194315	M00010	1	0	Reactome Gene Sets	6	Signaling by Rho GTPases		-20.1588	4.84638	12.77	20836	571	384	51	13.2812	1.73185	12235|12532|12615|12704|12709|13605|16319|16906|18817|20877|26886|26934|52276|52504|56150|56419|66140|66336|66442|66570|66934|66977|67037|67052|67629|68014|68549|68743|69928|70385|71085|71876|72155|72536|73710|73804|73910|76884|98386|102920|107995|208628|218581|224014|229841|230098|232201|233071|233406|236930|404710	Bub1|Cdc25c|Cenpa|Cit|Ckb|Ect2|Incenp|Lmnb1|Plk1|Aurkb|Cenph|Racgap1|Cdca8|Cenpo|Mad2l1|Diaph3|Ska2|Cenpp|Spc25|Cenpm|Dsn1|Nuf2|Pmf1|Ndc80|Spc24|Zwilch|Sgo2a|Anln|Cenps|Spdl1|Arhgap19|Cenpu|Cenpn|Tagap|Tubb2b|Kif2c|Arhgap18|Cyfip2|Lbr|Cenpi|Cdc20|Kntc1|Depdc1b|Fgd4|Cenpe|Arhgef39|Arhgap25|Arhgap33|Prc1|Ercc6l|Iqgap3	-17.6822	0	1	0	0	-70.2159	25.623
0	0	0	1	0	0	0	0	-19.8436	0	GO:0033046	M00010	1	0	GO Biological Processes	19	negative regulation of sister chromatid segregation	19_GO:0048519 negative regulation of biological process	-19.8436	25.623	20.2607	20836	36	384	17	4.42708	1.04969	11799|12235|18817|20877|22137|56150|66442|66977|67052|67141|67629|68014|69716|70385|107995|208628|229841	Birc5|Bub1|Plk1|Aurkb|Ttk|Mad2l1|Spc25|Nuf2|Ndc80|Fbxo5|Spc24|Zwilch|Trip13|Spdl1|Cdc20|Kntc1|Cenpe	-17.4072	0	1	0	0	-70.2159	25.623
0	0	0	1	0	0	0	0	-19.8436	0	GO:0033048	M00010	1	0	GO Biological Processes	19	negative regulation of mitotic sister chromatid segregation	19_GO:0048519 negative regulation of biological process	-19.8436	25.623	20.2607	20836	36	384	17	4.42708	1.04969	11799|12235|18817|20877|22137|56150|66442|66977|67052|67141|67629|68014|69716|70385|107995|208628|229841	Birc5|Bub1|Plk1|Aurkb|Ttk|Mad2l1|Spc25|Nuf2|Ndc80|Fbxo5|Spc24|Zwilch|Trip13|Spdl1|Cdc20|Kntc1|Cenpe	-17.4072	0	1	0	0	-70.2159	25.623
0	0	0	1	0	0	0	0	-19.8436	0	GO:0045841	M00010	1	0	GO Biological Processes	19	negative regulation of mitotic metaphase/anaphase transition	19_GO:0048519 negative regulation of biological process	-19.8436	25.623	20.2607	20836	36	384	17	4.42708	1.04969	11799|12235|18817|20877|22137|56150|66442|66977|67052|67141|67629|68014|69716|70385|107995|208628|229841	Birc5|Bub1|Plk1|Aurkb|Ttk|Mad2l1|Spc25|Nuf2|Ndc80|Fbxo5|Spc24|Zwilch|Trip13|Spdl1|Cdc20|Kntc1|Cenpe	-17.4072	0	1	0	0	-70.2159	25.623
0	0	0	1	0	0	0	0	-19.8436	0	GO:0071174	M00010	1	0	GO Biological Processes	19	mitotic spindle checkpoint signaling	19_GO:0023052 signaling	-19.8436	25.623	20.2607	20836	36	384	17	4.42708	1.04969	11799|12235|18817|20460|20877|22137|56150|66442|66977|67052|67629|68014|69716|70385|107995|208628|229841	Birc5|Bub1|Plk1|Stil|Aurkb|Ttk|Mad2l1|Spc25|Nuf2|Ndc80|Spc24|Zwilch|Trip13|Spdl1|Cdc20|Kntc1|Cenpe	-17.4072	0	1	0	0	-70.2159	25.623
0	0	0	1	0	0	0	0	-19.8436	0	GO:2000816	M00010	1	0	GO Biological Processes	19	negative regulation of mitotic sister chromatid separation	19_GO:0048519 negative regulation of biological process	-19.8436	25.623	20.2607	20836	36	384	17	4.42708	1.04969	11799|12235|18817|20877|22137|56150|66442|66977|67052|67141|67629|68014|69716|70385|107995|208628|229841	Birc5|Bub1|Plk1|Aurkb|Ttk|Mad2l1|Spc25|Nuf2|Ndc80|Fbxo5|Spc24|Zwilch|Trip13|Spdl1|Cdc20|Kntc1|Cenpe	-17.4072	0	1	0	0	-70.2159	25.623
0	0	0	1	0	0	0	0	-19.6114	0	GO:0045930	M00010	1	0	GO Biological Processes	19	negative regulation of mitotic cell cycle	19_GO:0048519 negative regulation of biological process	-19.6114	7.95819	14.3791	20836	225	384	33	8.59375	1.43026	11799|12021|12144|12189|12235|12577|14056|18392|18817|19650|19891|20460|20877|22137|52679|56150|66442|66977|67052|67141|67629|68014|69716|70385|76843|77011|107995|208628|211651|229841|235559|268465|269582	Birc5|Bard1|Blm|Brca1|Bub1|Cdkn1c|Ezh2|Orc1|Plk1|Rbl1|Rpa2|Stil|Aurkb|Ttk|E2f7|Mad2l1|Spc25|Nuf2|Ndc80|Fbxo5|Spc24|Zwilch|Trip13|Spdl1|Dtl|Ticrr|Cdc20|Kntc1|Fancd2|Cenpe|Topbp1|Eme1|Clspn	-17.1876	0	1	0	0	-70.2159	25.623
0	0	0	1	0	0	0	0	-19.5837	0	GO:0031577	M00010	1	0	GO Biological Processes	19	spindle checkpoint signaling	19_GO:0023052 signaling	-19.5837	24.9305	19.963	20836	37	384	17	4.42708	1.04969	11799|12235|18817|20460|20877|22137|56150|66442|66977|67052|67629|68014|69716|70385|107995|208628|229841	Birc5|Bub1|Plk1|Stil|Aurkb|Ttk|Mad2l1|Spc25|Nuf2|Ndc80|Spc24|Zwilch|Trip13|Spdl1|Cdc20|Kntc1|Cenpe	-17.166	0	1	0	0	-70.2159	25.623
0	0	0	1	0	0	0	0	-19.3704	0	GO:1901991	M00010	1	0	GO Biological Processes	19	negative regulation of mitotic cell cycle phase transition	19_GO:0048519 negative regulation of biological process	-19.3704	9.42247	14.9738	20836	167	384	29	7.55208	1.34839	11799|12021|12144|12189|12235|14056|18392|18817|19650|19891|20877|22137|52679|56150|66442|66977|67052|67141|67629|68014|69716|70385|76843|77011|107995|208628|229841|235559|269582	Birc5|Bard1|Blm|Brca1|Bub1|Ezh2|Orc1|Plk1|Rbl1|Rpa2|Aurkb|Ttk|E2f7|Mad2l1|Spc25|Nuf2|Ndc80|Fbxo5|Spc24|Zwilch|Trip13|Spdl1|Dtl|Ticrr|Cdc20|Kntc1|Cenpe|Topbp1|Clspn	-16.9648	0	1	0	0	-70.2159	25.623
0	0	0	1	0	0	0	0	-19.3334	0	GO:1902100	M00010	1	0	GO Biological Processes	19	negative regulation of metaphase/anaphase transition of cell cycle	19_GO:0048519 negative regulation of biological process	-19.3334	24.2744	19.6768	20836	38	384	17	4.42708	1.04969	11799|12235|18817|20877|22137|56150|66442|66977|67052|67141|67629|68014|69716|70385|107995|208628|229841	Birc5|Bub1|Plk1|Aurkb|Ttk|Mad2l1|Spc25|Nuf2|Ndc80|Fbxo5|Spc24|Zwilch|Trip13|Spdl1|Cdc20|Kntc1|Cenpe	-16.9395	0	1	0	0	-70.2159	25.623
0	0	0	1	0	0	0	0	-19.3334	0	GO:1905819	M00010	1	0	GO Biological Processes	19	negative regulation of chromosome separation	19_GO:0048519 negative regulation of biological process	-19.3334	24.2744	19.6768	20836	38	384	17	4.42708	1.04969	11799|12235|18817|20877|22137|56150|66442|66977|67052|67141|67629|68014|69716|70385|107995|208628|229841	Birc5|Bub1|Plk1|Aurkb|Ttk|Mad2l1|Spc25|Nuf2|Ndc80|Fbxo5|Spc24|Zwilch|Trip13|Spdl1|Cdc20|Kntc1|Cenpe	-16.9395	0	1	0	0	-70.2159	25.623
0	0	0	1	0	0	0	0	-19.1172	0	GO:0051225	M00010	1	0	GO Biological Processes	19	spindle assembly	19_GO:0009987 cellular process	-19.1172	13.4192	16.4473	20836	93	384	23	5.98958	1.21093	11799|12316|12442|16319|16551|16580|17865|18005|20877|20878|22154|26934|52276|67052|67141|71819|71909|72119|76478|107995|229841|233406|100502766	Birc5|Aspm|Ccnb2|Incenp|Kif11|Kifc5b|Mybl2|Nek2|Aurkb|Aurka|Tubb5|Racgap1|Cdca8|Ndc80|Fbxo5|Kif23|Haus5|Tpx2|Haus8|Cdc20|Cenpe|Prc1|Kifc1	-16.7404	0	1	0	0	-70.2159	25.623
0	0	0	1	0	0	0	0	-18.6747	0	GO:0007094	M00010	1	0	GO Biological Processes	19	mitotic spindle assembly checkpoint signaling	19_GO:0023052 signaling	-18.6747	25.5343	19.618	20836	34	384	16	4.16667	1.01973	11799|12235|18817|20877|22137|56150|66442|66977|67052|67629|68014|69716|70385|107995|208628|229841	Birc5|Bub1|Plk1|Aurkb|Ttk|Mad2l1|Spc25|Nuf2|Ndc80|Spc24|Zwilch|Trip13|Spdl1|Cdc20|Kntc1|Cenpe	-16.3143	0	1	0	0	-70.2159	25.623
0	0	0	1	0	0	0	0	-18.6747	0	GO:0071173	M00010	1	0	GO Biological Processes	19	spindle assembly checkpoint signaling	19_GO:0023052 signaling	-18.6747	25.5343	19.618	20836	34	384	16	4.16667	1.01973	11799|12235|18817|20877|22137|56150|66442|66977|67052|67629|68014|69716|70385|107995|208628|229841	Birc5|Bub1|Plk1|Aurkb|Ttk|Mad2l1|Spc25|Nuf2|Ndc80|Spc24|Zwilch|Trip13|Spdl1|Cdc20|Kntc1|Cenpe	-16.3143	0	1	0	0	-70.2159	25.623
0	0	0	1	0	0	0	0	-17.9327	0	GO:0033045	M00010	1	0	GO Biological Processes	19	regulation of sister chromatid segregation	19_GO:0050789 regulation of biological process	-17.9327	11.9999	15.4092	20836	104	384	23	5.98958	1.21093	11799|12235|12704|16319|18817|20877|21335|22137|52276|56150|66442|66977|67052|67141|67629|68014|69716|70385|107995|208628|209334|229841|268697	Birc5|Bub1|Cit|Incenp|Plk1|Aurkb|Tacc3|Ttk|Cdca8|Mad2l1|Spc25|Nuf2|Ndc80|Fbxo5|Spc24|Zwilch|Trip13|Spdl1|Cdc20|Kntc1|Gen1|Cenpe|Ccnb1	-15.5775	0	1	0	0	-70.2159	25.623
0	0	0	1	0	0	0	0	-17.8933	0	GO:0000226	M00010	1	0	GO Biological Processes	19	microtubule cytoskeleton organization	19_GO:0009987 cellular process	-17.8933	4.66223	11.8933	20836	547	384	47	12.2396	1.6725	11799|12189|12190|12316|12442|12615|16319|16551|16571|16580|17865|18005|18817|19348|20460|20873|20877|20878|21335|22154|22390|26886|26934|51944|52276|56150|66442|66977|67052|67141|69885|70218|70235|70385|71819|71909|72119|73710|73804|76478|105988|107995|218977|229841|233406|268697|100502766	Birc5|Brca1|Brca2|Aspm|Ccnb2|Cenpa|Incenp|Kif11|Kif4|Kifc5b|Mybl2|Nek2|Plk1|Kif20a|Stil|Plk4|Aurkb|Aurka|Tacc3|Tubb5|Wee1|Cenph|Racgap1|Knstrn|Cdca8|Mad2l1|Spc25|Nuf2|Ndc80|Fbxo5|Aunip|Kif18b|Poc1a|Spdl1|Kif23|Haus5|Tpx2|Tubb2b|Kif2c|Haus8|Espl1|Cdc20|Dlgap5|Cenpe|Prc1|Ccnb1|Kifc1	-15.5434	0	1	0	0	-70.2159	25.623
0	0	0	1	0	0	0	0	-17.7239	0	GO:2001251	M00010	1	0	GO Biological Processes	19	negative regulation of chromosome organization	19_GO:0048519 negative regulation of biological process	-17.7239	13.7285	15.921	20836	83	384	21	5.46875	1.16029	11799|12235|17216|18817|20877|21973|22137|56150|66442|66977|67052|67141|67629|68014|69716|70385|79456|107995|208084|208628|229841	Birc5|Bub1|Mcm2|Plk1|Aurkb|Top2a|Ttk|Mad2l1|Spc25|Nuf2|Ndc80|Fbxo5|Spc24|Zwilch|Trip13|Spdl1|Recql4|Cdc20|Pif1|Kntc1|Cenpe	-15.3792	0	1	0	0	-70.2159	25.623
0	0	0	1	0	0	0	0	-17.6079	0	GO:0045839	M00010	1	0	GO Biological Processes	19	negative regulation of mitotic nuclear division	19_GO:0048519 negative regulation of biological process	-17.6079	20.0528	17.7257	20836	46	384	17	4.42708	1.04969	11799|12235|18817|20877|22137|56150|66442|66977|67052|67141|67629|68014|69716|70385|107995|208628|229841	Birc5|Bub1|Plk1|Aurkb|Ttk|Mad2l1|Spc25|Nuf2|Ndc80|Fbxo5|Spc24|Zwilch|Trip13|Spdl1|Cdc20|Kntc1|Cenpe	-15.2684	0	1	0	0	-70.2159	25.623
0	0	0	1	0	0	0	0	-16.9345	0	GO:0030071	M00010	1	0	GO Biological Processes	19	regulation of mitotic metaphase/anaphase transition	19_GO:0050789 regulation of biological process	-16.9345	12.6608	15.1906	20836	90	384	21	5.46875	1.16029	11799|12235|16319|18817|20877|22137|52276|56150|66442|66977|67052|67141|67629|68014|69716|70385|107995|208628|209334|229841|268697	Birc5|Bub1|Incenp|Plk1|Aurkb|Ttk|Cdca8|Mad2l1|Spc25|Nuf2|Ndc80|Fbxo5|Spc24|Zwilch|Trip13|Spdl1|Cdc20|Kntc1|Gen1|Cenpe|Ccnb1	-14.6101	0	1	0	0	-70.2159	25.623
0	0	0	1	0	0	0	0	-16.6277	0	GO:0007088	M00010	1	0	GO Biological Processes	19	regulation of mitotic nuclear division	19_GO:0050789 regulation of biological process	-16.6277	10.5762	14.294	20836	118	384	23	5.98958	1.21093	11799|12235|16319|18817|20877|22137|52276|56150|66442|66977|67052|67141|67629|68014|69716|70385|107995|108912|208628|209334|229841|240641|268697	Birc5|Bub1|Incenp|Plk1|Aurkb|Ttk|Cdca8|Mad2l1|Spc25|Nuf2|Ndc80|Fbxo5|Spc24|Zwilch|Trip13|Spdl1|Cdc20|Cdca2|Kntc1|Gen1|Cenpe|Kif20b|Ccnb1	-14.313	0	1	0	0	-70.2159	25.623
0	0	0	1	0	0	0	0	-16.6188	0	GO:1902099	M00010	1	0	GO Biological Processes	19	regulation of metaphase/anaphase transition of cell cycle	19_GO:0050789 regulation of biological process	-16.6188	12.2524	14.902	20836	93	384	21	5.46875	1.16029	11799|12235|16319|18817|20877|22137|52276|56150|66442|66977|67052|67141|67629|68014|69716|70385|107995|208628|209334|229841|268697	Birc5|Bub1|Incenp|Plk1|Aurkb|Ttk|Cdca8|Mad2l1|Spc25|Nuf2|Ndc80|Fbxo5|Spc24|Zwilch|Trip13|Spdl1|Cdc20|Kntc1|Gen1|Cenpe|Ccnb1	-14.3089	0	1	0	0	-70.2159	25.623
0	0	0	1	0	0	0	0	-15.9325	0	GO:0051784	M00010	1	0	GO Biological Processes	19	negative regulation of nuclear division	19_GO:0048519 negative regulation of biological process	-15.9325	16.4719	15.8858	20836	56	384	17	4.42708	1.04969	11799|12235|18817|20877|22137|56150|66442|66977|67052|67141|67629|68014|69716|70385|107995|208628|229841	Birc5|Bub1|Plk1|Aurkb|Ttk|Mad2l1|Spc25|Nuf2|Ndc80|Fbxo5|Spc24|Zwilch|Trip13|Spdl1|Cdc20|Kntc1|Cenpe	-13.6367	0	1	0	0	-70.2159	25.623
0	0	0	1	0	0	0	0	-15.1336	0	GO:0051783	M00010	1	0	GO Biological Processes	19	regulation of nuclear division	19_GO:0050789 regulation of biological process	-15.1336	8.56743	12.8306	20836	152	384	24	6.25	1.23526	11799|12235|16319|18817|19362|20877|22137|52276|56150|66442|66977|67052|67141|67629|68014|69716|70385|107995|108912|208628|209334|229841|240641|268697	Birc5|Bub1|Incenp|Plk1|Rad51ap1|Aurkb|Ttk|Cdca8|Mad2l1|Spc25|Nuf2|Ndc80|Fbxo5|Spc24|Zwilch|Trip13|Spdl1|Cdc20|Cdca2|Kntc1|Gen1|Cenpe|Kif20b|Ccnb1	-12.8603	0	1	0	0	-70.2159	25.623
0	0	0	1	0	0	0	0	-13.333	0	GO:0140694	M00010	1	0	GO Biological Processes	19	non-membrane-bounded organelle assembly	19_GO:0009987 cellular process	-13.333	5.27296	10.5381	20836	319	384	31	8.07292	1.39018	11799|12316|12442|12615|16319|16551|16580|17865|18005|20873|20877|20878|21916|22154|26886|26934|52276|67052|67141|69928|71819|71909|72119|72155|76478|107995|208628|218977|229841|233406|100502766	Birc5|Aspm|Ccnb2|Cenpa|Incenp|Kif11|Kifc5b|Mybl2|Nek2|Plk4|Aurkb|Aurka|Tmod1|Tubb5|Cenph|Racgap1|Cdca8|Ndc80|Fbxo5|Cenps|Kif23|Haus5|Tpx2|Cenpn|Haus8|Cdc20|Kntc1|Dlgap5|Cenpe|Prc1|Kifc1	-11.1097	0	1	0	0	-70.2159	25.623
0	0	0	1	0	0	0	0	-12.6742	0	GO:0090307	M00010	1	0	GO Biological Processes	19	mitotic spindle assembly	19_GO:0009987 cellular process	-12.6742	15.1929	13.7678	20836	50	384	14	3.64583	0.956463	11799|16319|16551|16580|17865|18005|20877|26934|52276|71819|72119|107995|233406|100502766	Birc5|Incenp|Kif11|Kifc5b|Mybl2|Nek2|Aurkb|Racgap1|Cdca8|Kif23|Tpx2|Cdc20|Prc1|Kifc1	-10.4771	0	1	0	0	-70.2159	25.623
0	0	0	1	0	0	0	0	-9.69959	0	GO:0010639	M00010	1	0	GO Biological Processes	19	negative regulation of organelle organization	19_GO:0048519 negative regulation of biological process	-9.69959	4.18538	8.38915	20836	363	384	28	7.29167	1.32681	11799|12235|12449|17216|18817|19016|20877|21916|21973|22137|56150|59030|66442|66977|67052|67141|67629|68014|69716|70385|72119|79456|80986|107995|208084|208628|229841|100502766	Birc5|Bub1|Ccnf|Mcm2|Plk1|Pparg|Aurkb|Tmod1|Top2a|Ttk|Mad2l1|Mkks|Spc25|Nuf2|Ndc80|Fbxo5|Spc24|Zwilch|Trip13|Spdl1|Tpx2|Recql4|Ckap2|Cdc20|Pif1|Kntc1|Cenpe|Kifc1	-7.64283	0	1	0	0	-70.2159	25.623
0	0	0	1	0	0	0	0	-39.982	0	GO:0006260	M00010	1	0	GO Biological Processes	19	DNA replication	19_GO:0008152 metabolic process	-39.982	14.168	24.3124	20836	180	384	47	12.2396	1.6725	12021|12144|12189|12190|12447|12544|14156|16881|17215|17216|17217|17218|17219|17220|18392|18538|18968|18973|19075|19361|19891|20133|21853|22036|27221|56452|66634|69270|69928|70024|72107|72151|76843|77011|79456|80905|106344|110749|209334|212377|214901|218973|235559|245688|268465|272551|327762	Bard1|Blm|Brca1|Brca2|Ccne1|Cdc45|Fen1|Lig1|Mcm3|Mcm2|Mcm4|Mcm5|Mcm6|Mcm7|Orc1|Pcna|Pola1|Pole|Prim1|Rad51|Rpa2|Rrm1|Timeless|Traip|Chaf1a|Orc6|Mcm8|Gins1|Cenps|Mcm10|Dscc1|Rfc5|Dtl|Ticrr|Recql4|Polh|Rfc4|Chaf1b|Gen1|Mms22l|Chtf18|Wdhd1|Topbp1|Rbbp7|Eme1|Gins2|Dna2	-36.827	0	2	1	1	-39.982	54.2604
0	0	0	1	0	0	0	0	-37.0024	0	GO:0006259	M00010	1	0	GO Biological Processes	19	DNA metabolic process	19_GO:0008152 metabolic process	-37.0024	5.86193	18.2189	20836	722	384	78	20.3125	2.05311	11810|12021|12144|12189|12190|12447|12544|12545|14056|14087|14156|14211|14235|15270|16881|17215|17216|17217|17218|17219|17220|18140|18392|18538|18968|18973|19075|19183|19361|19362|19363|19366|19891|20133|21853|21877|21973|22036|22256|27221|30939|56452|58186|66634|67153|67196|67849|69270|69716|69885|69928|70024|70603|72107|72151|76843|77011|79456|80905|106344|110033|110749|208084|208836|209334|211…	Apobec1|Bard1|Blm|Brca1|Brca2|Ccne1|Cdc45|Cdc7|Ezh2|Fanca|Fen1|Smc2|Foxm1|H2ax|Lig1|Mcm3|Mcm2|Mcm4|Mcm5|Mcm6|Mcm7|Uhrf1|Orc1|Pcna|Pola1|Pole|Prim1|Psmc3ip|Rad51|Rad51ap1|Rad51b|Rad54l|Rpa2|Rrm1|Timeless|Tk1|Top2a|Traip|Ung|Chaf1a|Pttg1|Orc6|Rad18|Mcm8|Rnaseh2b|Ube2t|Cdca5|Gins1|Trip13|Aunip|Cenps|Mcm10|Mutyh|Dscc1|Rfc5|Dtl|Ticrr|Recql4|Polh|Rfc4|Kif22|Chaf1b|Pif1|Fanci|Gen1|Fancd2|Mms22l|Chtf18|H…	-33.8796	0	2	0	0	-39.982	54.2604
0	0	0	1	0	0	0	0	-35.9176	0	GO:0006281	M00010	1	0	GO Biological Processes	19	DNA repair	19_GO:0008152 metabolic process	-35.9176	7.3263	19.0908	20836	474	384	64	16.6667	1.90181	12021|12144|12189|12190|12544|12545|14087|14156|14211|14235|15270|16881|17215|17216|17217|17218|17219|17220|18140|18538|18968|18973|19361|19362|19363|19366|19891|20133|21853|22036|22256|27221|30939|58186|66634|67153|67196|67849|69716|69885|69928|70603|72151|76843|77011|79456|80905|106344|110033|110749|208084|208836|209334|211651|212377|217216|218973|234258|235559|268465|269582|272551|327762|623474	Bard1|Blm|Brca1|Brca2|Cdc45|Cdc7|Fanca|Fen1|Smc2|Foxm1|H2ax|Lig1|Mcm3|Mcm2|Mcm4|Mcm5|Mcm6|Mcm7|Uhrf1|Pcna|Pola1|Pole|Rad51|Rad51ap1|Rad51b|Rad54l|Rpa2|Rrm1|Timeless|Traip|Ung|Chaf1a|Pttg1|Rad18|Mcm8|Rnaseh2b|Ube2t|Cdca5|Trip13|Aunip|Cenps|Mutyh|Rfc5|Dtl|Ticrr|Recql4|Polh|Rfc4|Kif22|Chaf1b|Pif1|Fanci|Gen1|Fancd2|Mms22l|Hrob|Wdhd1|Neil3|Topbp1|Eme1|Clspn|Gins2|Dna2|Rad54b	-32.8528	0	2	0	0	-39.982	54.2604
0	0	0	1	0	0	0	0	-32.738	0	GO:0006261	M00010	1	0	GO Biological Processes	19	DNA-templated DNA replication	19_GO:0008152 metabolic process	-32.738	16.0113	22.7856	20836	122	384	36	9.375	1.48746	12021|12144|12189|12190|12447|12544|16881|17215|17216|17217|17218|17219|17220|18392|18538|18968|18973|19075|19361|20133|21853|22036|56452|69270|69928|70024|72151|79456|106344|209334|212377|218973|235559|268465|272551|327762	Bard1|Blm|Brca1|Brca2|Ccne1|Cdc45|Lig1|Mcm3|Mcm2|Mcm4|Mcm5|Mcm6|Mcm7|Orc1|Pcna|Pola1|Pole|Prim1|Rad51|Rrm1|Timeless|Traip|Orc6|Gins1|Cenps|Mcm10|Rfc5|Recql4|Rfc4|Gen1|Mms22l|Wdhd1|Topbp1|Eme1|Gins2|Dna2	-29.7478	0	2	0	0	-39.982	54.2604
0	0	0	1	0	0	0	0	-30.9509	0	GO:0006974	M00010	1	0	GO Biological Processes	19	cellular response to DNA damage stimulus	19_GO:0050896 response to stimulus	-30.9509	5.34326	16.2636	20836	721	384	71	18.4896	1.98109	12021|12144|12189|12190|12419|12544|12545|14087|14156|14211|14235|15270|16881|17215|17216|17217|17218|17219|17220|18140|18538|18817|18968|18973|19361|19362|19363|19366|19891|20133|20937|21853|21973|22036|22256|27221|30939|52679|58186|66634|67153|67196|67849|69716|69885|69928|70024|70603|72151|76843|77011|79456|80905|106344|107771|110033|110749|208084|208836|209334|211651|212377|217216|218973|2342…	Bard1|Blm|Brca1|Brca2|Cbx5|Cdc45|Cdc7|Fanca|Fen1|Smc2|Foxm1|H2ax|Lig1|Mcm3|Mcm2|Mcm4|Mcm5|Mcm6|Mcm7|Uhrf1|Pcna|Plk1|Pola1|Pole|Rad51|Rad51ap1|Rad51b|Rad54l|Rpa2|Rrm1|Suv39h1|Timeless|Top2a|Traip|Ung|Chaf1a|Pttg1|E2f7|Rad18|Mcm8|Rnaseh2b|Ube2t|Cdca5|Trip13|Aunip|Cenps|Mcm10|Mutyh|Rfc5|Dtl|Ticrr|Recql4|Polh|Rfc4|Bmyc|Kif22|Chaf1b|Pif1|Fanci|Gen1|Fancd2|Mms22l|Hrob|Wdhd1|Neil3|Topbp1|Eme1|Clspn|Gins…	-28.0244	0	2	0	0	-39.982	54.2604
0	0	0	1	0	0	0	0	-24.3794	0	mmu04110	M00010	1	0	KEGG Pathway	24	Cell cycle - Mus musculus (house mouse)		-24.3794	13.0225	18.4733	20836	125	384	30	7.8125	1.36951	12235|12428|12442|12447|12532|12544|12545|12577|12580|17127|17215|17216|17217|17218|17219|17220|18392|18538|18817|19650|22137|22390|30939|56150|56452|105988|107995|242705|268697|268930	Bub1|Ccna2|Ccnb2|Ccne1|Cdc25c|Cdc45|Cdc7|Cdkn1c|Cdkn2c|Smad3|Mcm3|Mcm2|Mcm4|Mcm5|Mcm6|Mcm7|Orc1|Pcna|Plk1|Rbl1|Ttk|Wee1|Pttg1|Mad2l1|Orc6|Espl1|Cdc20|E2f2|Ccnb1|Pkmyt1	-21.7015	0	2	0	0	-39.982	54.2604
0	0	0	1	0	0	0	0	-24.0443	0	GO:0006310	M00010	1	0	GO Biological Processes	19	DNA recombination	19_GO:0008152 metabolic process	-24.0443	8.73685	16.3788	20836	236	384	38	9.89583	1.52382	12021|12144|12189|12190|12544|12545|14056|15270|16881|17215|17216|17217|17218|17219|17220|19183|19361|19362|19363|19366|19891|21973|22256|66634|69716|69885|69928|79456|208084|209334|211651|212377|214901|217216|235559|268465|272551|623474	Bard1|Blm|Brca1|Brca2|Cdc45|Cdc7|Ezh2|H2ax|Lig1|Mcm3|Mcm2|Mcm4|Mcm5|Mcm6|Mcm7|Psmc3ip|Rad51|Rad51ap1|Rad51b|Rad54l|Rpa2|Top2a|Ung|Mcm8|Trip13|Aunip|Cenps|Recql4|Pif1|Gen1|Fancd2|Mms22l|Chtf18|Hrob|Topbp1|Eme1|Gins2|Rad54b	-21.3774	0	2	0	0	-39.982	54.2604
0	0	0	1	0	0	0	0	-20.6453	0	GO:0090329	M00010	1	0	GO Biological Processes	19	regulation of DNA-templated DNA replication	19_GO:0008152 metabolic process	-20.6453	20.0965	19.2531	20836	54	384	20	5.20833	1.13388	12144|12545|17215|17216|17217|17218|17219|17220|18538|21853|52679|67141|69270|72107|72151|77011|106344|108961|214901|272551	Blm|Cdc7|Mcm3|Mcm2|Mcm4|Mcm5|Mcm6|Mcm7|Pcna|Timeless|E2f7|Fbxo5|Gins1|Dscc1|Rfc5|Ticrr|Rfc4|E2f8|Chtf18|Gins2	-18.1322	0	2	0	0	-39.982	54.2604
0	0	0	1	0	0	0	0	-20.1139	0	mmu03030	M00010	1	0	KEGG Pathway	24	DNA replication - Mus musculus (house mouse)		-20.1139	26.3551	20.5708	20836	35	384	17	4.42708	1.04969	14156|16881|17215|17216|17217|17218|17219|17220|18538|18968|18973|19075|19891|67153|72151|106344|327762	Fen1|Lig1|Mcm3|Mcm2|Mcm4|Mcm5|Mcm6|Mcm7|Pcna|Pola1|Pole|Prim1|Rpa2|Rnaseh2b|Rfc5|Rfc4|Dna2	-17.6442	0	2	0	0	-39.982	54.2604
0	0	0	1	0	0	0	0	-19.6565	0	GO:0000725	M00010	1	0	GO Biological Processes	19	recombinational repair	19_GO:0008152 metabolic process	-19.6565	12.2208	16.2418	20836	111	384	25	6.51042	1.25898	12144|12189|12190|12544|12545|15270|17215|17216|17217|17218|17219|17220|19361|19362|19363|19366|19891|66634|69885|79456|209334|212377|217216|272551|623474	Blm|Brca1|Brca2|Cdc45|Cdc7|H2ax|Mcm3|Mcm2|Mcm4|Mcm5|Mcm6|Mcm7|Rad51|Rad51ap1|Rad51b|Rad54l|Rpa2|Mcm8|Aunip|Recql4|Gen1|Mms22l|Hrob|Gins2|Rad54b	-17.2264	0	2	0	0	-39.982	54.2604
0	0	0	1	0	0	0	0	-19.5737	0	WP413	M00010	1	0	WikiPathways	27	G1 to S cell cycle control		-19.5737	18.0868	18.1614	20836	60	384	20	5.20833	1.13388	12447|12544|12577|12580|17215|17216|17217|17218|17219|17220|18392|18538|18973|19075|19650|19891|22390|56452|242705|268930	Ccne1|Cdc45|Cdkn1c|Cdkn2c|Mcm3|Mcm2|Mcm4|Mcm5|Mcm6|Mcm7|Orc1|Pcna|Pole|Prim1|Rbl1|Rpa2|Wee1|Orc6|E2f2|Pkmyt1	-17.1621	0	2	0	0	-39.982	54.2604
0	0	0	1	0	0	0	0	-19.2335	0	GO:0006302	M00010	1	0	GO Biological Processes	19	double-strand break repair	19_GO:0008152 metabolic process	-19.2335	8.45263	14.4746	20836	199	384	31	8.07292	1.39018	12144|12189|12190|12544|12545|15270|16881|17215|17216|17217|17218|17219|17220|18968|19361|19362|19363|19366|19891|66634|67849|69716|69885|79456|209334|211651|212377|268465|272551|327762|623474	Blm|Brca1|Brca2|Cdc45|Cdc7|H2ax|Lig1|Mcm3|Mcm2|Mcm4|Mcm5|Mcm6|Mcm7|Pola1|Rad51|Rad51ap1|Rad51b|Rad54l|Rpa2|Mcm8|Cdca5|Trip13|Aunip|Recql4|Gen1|Fancd2|Mms22l|Eme1|Gins2|Dna2|Rad54b	-16.851	0	2	0	0	-39.982	54.2604
0	0	0	1	0	0	0	0	-18.8448	0	GO:0000724	M00010	1	0	GO Biological Processes	19	double-strand break repair via homologous recombination	19_GO:0008152 metabolic process	-18.8448	12.1706	15.8735	20836	107	384	24	6.25	1.23526	12144|12189|12190|12544|12545|15270|17215|17216|17217|17218|17219|17220|19361|19362|19363|19366|19891|66634|69885|79456|209334|212377|272551|623474	Blm|Brca1|Brca2|Cdc45|Cdc7|H2ax|Mcm3|Mcm2|Mcm4|Mcm5|Mcm6|Mcm7|Rad51|Rad51ap1|Rad51b|Rad54l|Rpa2|Mcm8|Aunip|Recql4|Gen1|Mms22l|Gins2|Rad54b	-16.4734	0	2	0	0	-39.982	54.2604
0	0	0	1	0	0	0	0	-17.4873	0	GO:0006270	M00010	1	0	GO Biological Processes	19	DNA replication initiation	19_GO:0008152 metabolic process	-17.4873	29.2171	19.7269	20836	26	384	14	3.64583	0.956463	12447|12544|17215|17216|17217|17218|17219|17220|18392|18968|19075|56452|70024|235559	Ccne1|Cdc45|Mcm3|Mcm2|Mcm4|Mcm5|Mcm6|Mcm7|Orc1|Pola1|Prim1|Orc6|Mcm10|Topbp1	-15.1528	0	2	0	0	-39.982	54.2604
0	0	0	1	0	0	0	0	-17.005	0	R-MMU-176187	M00010	1	0	Reactome Gene Sets	6	Activation of ATR in response to replication stress		-17.005	23.9384	18.3419	20836	34	384	15	3.90625	0.988694	12532|12544|12545|17215|17216|17217|17218|17219|17220|18392|66634|70024|72151|106344|269582	Cdc25c|Cdc45|Cdc7|Mcm3|Mcm2|Mcm4|Mcm5|Mcm6|Mcm7|Orc1|Mcm8|Mcm10|Rfc5|Rfc4|Clspn	-14.6756	0	2	0	0	-39.982	54.2604
0	0	0	1	0	0	0	0	-16.7407	0	R-MMU-69481	M00010	1	0	Reactome Gene Sets	6	G2/M Checkpoints		-16.7407	8.87277	13.6545	20836	159	384	26	6.77083	1.28213	12021|12144|12189|12442|12532|12544|12545|15270|17215|17216|17217|17218|17219|17220|18392|22390|29870|66634|70024|72151|106344|235559|268697|268930|269582|327762	Bard1|Blm|Brca1|Ccnb2|Cdc25c|Cdc45|Cdc7|H2ax|Mcm3|Mcm2|Mcm4|Mcm5|Mcm6|Mcm7|Orc1|Wee1|Gtse1|Mcm8|Mcm10|Rfc5|Rfc4|Topbp1|Ccnb1|Pkmyt1|Clspn|Dna2	-14.4212	0	2	0	0	-39.982	54.2604
0	0	0	1	0	0	0	0	-16.3386	0	R-MMU-68962	M00010	1	0	Reactome Gene Sets	6	Activation of the pre-replicative complex		-16.3386	25.3215	18.2663	20836	30	384	14	3.64583	0.956463	12544|12545|17215|17216|17217|17218|17219|17220|18392|18968|18973|19075|66634|70024	Cdc45|Cdc7|Mcm3|Mcm2|Mcm4|Mcm5|Mcm6|Mcm7|Orc1|Pola1|Pole|Prim1|Mcm8|Mcm10	-14.0334	0	2	0	0	-39.982	54.2604
0	0	0	1	0	0	0	0	-16.2063	0	R-MMU-69306	M00010	1	0	Reactome Gene Sets	6	DNA Replication		-16.2063	10.1463	13.9402	20836	123	384	23	5.98958	1.21093	12428|12447|12544|12545|16881|17215|17216|17217|17218|17219|17220|18392|18538|18968|18973|19075|66634|69270|70024|72151|106344|272551|327762	Ccna2|Ccne1|Cdc45|Cdc7|Lig1|Mcm3|Mcm2|Mcm4|Mcm5|Mcm6|Mcm7|Orc1|Pcna|Pola1|Pole|Prim1|Mcm8|Gins1|Mcm10|Rfc5|Rfc4|Gins2|Dna2	-13.9058	0	2	0	0	-39.982	54.2604
0	0	0	1	0	0	0	0	-15.8453	0	GO:0006268	M00010	1	0	GO Biological Processes	19	DNA unwinding involved in DNA replication	19_GO:0008152 metabolic process	-15.8453	32.5562	19.3462	20836	20	384	12	3.125	0.887902	12144|12544|17215|17216|17217|17218|17219|17220|19361|69270|79456|272551	Blm|Cdc45|Mcm3|Mcm2|Mcm4|Mcm5|Mcm6|Mcm7|Rad51|Gins1|Recql4|Gins2	-13.5541	0	2	0	0	-39.982	54.2604
0	0	0	1	0	0	0	0	-15.6879	0	R-MMU-69242	M00010	1	0	Reactome Gene Sets	6	S Phase		-15.6879	9.0434	13.2713	20836	144	384	24	6.25	1.23526	12428|12447|12577|16881|17215|17216|17217|17218|17219|17220|18392|18538|18968|18973|19075|22390|54124|66634|67849|69270|72151|106344|272551|327762	Ccna2|Ccne1|Cdkn1c|Lig1|Mcm3|Mcm2|Mcm4|Mcm5|Mcm6|Mcm7|Orc1|Pcna|Pola1|Pole|Prim1|Wee1|Cks1b|Mcm8|Cdca5|Gins1|Rfc5|Rfc4|Gins2|Dna2	-13.4013	0	2	0	0	-39.982	54.2604
0	0	0	1	0	0	0	0	-15.59	0	GO:1902969	M00010	1	0	GO Biological Processes	19	mitotic DNA replication	19_GO:0008152 metabolic process	-15.59	45.217	20.9939	20836	12	384	10	2.60417	0.812716	12190|12544|16881|17215|17216|17217|17219|18968|19361|69270	Brca2|Cdc45|Lig1|Mcm3|Mcm2|Mcm4|Mcm6|Pola1|Rad51|Gins1	-13.3078	0	2	0	0	-39.982	54.2604
0	0	0	1	0	0	0	0	-15.1493	0	GO:0033260	M00010	1	0	GO Biological Processes	19	nuclear DNA replication	19_GO:0008152 metabolic process	-15.1493	29.5966	18.3883	20836	22	384	12	3.125	0.887902	12190|12544|16881|17215|17216|17217|17219|18538|18968|19361|69270|327762	Brca2|Cdc45|Lig1|Mcm3|Mcm2|Mcm4|Mcm6|Pcna|Pola1|Rad51|Gins1|Dna2	-12.8716	0	2	0	0	-39.982	54.2604
0	0	0	1	0	0	0	0	-14.8362	0	GO:0044786	M00010	1	0	GO Biological Processes	19	cell cycle DNA replication	19_GO:0008152 metabolic process	-14.8362	28.3098	17.956	20836	23	384	12	3.125	0.887902	12190|12544|16881|17215|17216|17217|17219|18538|18968|19361|69270|327762	Brca2|Cdc45|Lig1|Mcm3|Mcm2|Mcm4|Mcm6|Pcna|Pola1|Rad51|Gins1|Dna2	-12.5673	0	2	0	0	-39.982	54.2604
0	0	0	1	0	0	0	0	-14.0072	0	GO:0006275	M00010	1	0	GO Biological Processes	19	regulation of DNA replication	19_GO:0008152 metabolic process	-14.0072	8.65021	12.355	20836	138	384	22	5.72917	1.18596	12144|12428|12545|17215|17216|17217|17218|17219|17220|18538|21853|52679|67141|69270|72107|72151|77011|106344|108961|214901|272551|327762	Blm|Ccna2|Cdc7|Mcm3|Mcm2|Mcm4|Mcm5|Mcm6|Mcm7|Pcna|Timeless|E2f7|Fbxo5|Gins1|Dscc1|Rfc5|Ticrr|Rfc4|E2f8|Chtf18|Gins2|Dna2	-11.7511	0	2	0	0	-39.982	54.2604
0	0	0	1	0	0	0	0	-13.7234	0	R-MMU-453279	M00010	1	0	Reactome Gene Sets	6	Mitotic G1 phase and G1/S transition		-13.7234	8.97219	12.3479	20836	127	384	21	5.46875	1.16029	12428|12447|12544|12545|12577|17215|17216|17217|17218|17219|17220|18392|18968|18973|19075|19650|22390|54124|66634|70024|242705	Ccna2|Ccne1|Cdc45|Cdc7|Cdkn1c|Mcm3|Mcm2|Mcm4|Mcm5|Mcm6|Mcm7|Orc1|Pola1|Pole|Prim1|Rbl1|Wee1|Cks1b|Mcm8|Mcm10|E2f2	-11.4757	0	2	0	0	-39.982	54.2604
0	0	0	1	0	0	0	0	-13.4613	0	GO:0051052	M00010	1	0	GO Biological Processes	19	regulation of DNA metabolic process	19_GO:0008152 metabolic process	-13.4613	4.03021	9.8869	20836	552	384	41	10.6771	1.57595	11810|12021|12144|12189|12428|12545|14235|17215|17216|17217|17218|17219|17220|18005|18538|19016|19361|19362|19891|20877|20937|21853|21939|52679|58186|60530|66578|67141|69270|69885|72107|72151|77011|106344|107771|108961|208084|214901|243529|272551|327762	Apobec1|Bard1|Blm|Brca1|Ccna2|Cdc7|Foxm1|Mcm3|Mcm2|Mcm4|Mcm5|Mcm6|Mcm7|Nek2|Pcna|Pparg|Rad51|Rad51ap1|Rpa2|Aurkb|Suv39h1|Timeless|Cd40|E2f7|Rad18|Fignl1|Mis18a|Fbxo5|Gins1|Aunip|Dscc1|Rfc5|Ticrr|Rfc4|Bmyc|E2f8|Pif1|Chtf18|H1f10|Gins2|Dna2	-11.2298	0	2	0	0	-39.982	54.2604
0	0	0	1	0	0	0	0	-13.4566	0	R-MMU-69239	M00010	1	0	Reactome Gene Sets	6	Synthesis of DNA		-13.4566	9.35524	12.3648	20836	116	384	20	5.20833	1.13388	12428|12447|16881|17215|17216|17217|17218|17219|17220|18392|18538|18968|18973|19075|66634|69270|72151|106344|272551|327762	Ccna2|Ccne1|Lig1|Mcm3|Mcm2|Mcm4|Mcm5|Mcm6|Mcm7|Orc1|Pcna|Pola1|Pole|Prim1|Mcm8|Gins1|Rfc5|Rfc4|Gins2|Dna2	-11.229	0	2	0	0	-39.982	54.2604
0	0	0	1	0	0	0	0	-13.3295	0	GO:0000727	M00010	1	0	GO Biological Processes	19	double-strand break repair via break-induced replication	19_GO:0008152 metabolic process	-13.3295	40.6953	18.847	20836	12	384	9	2.34375	0.77204	12544|12545|17215|17216|17217|17218|17219|17220|272551	Cdc45|Cdc7|Mcm3|Mcm2|Mcm4|Mcm5|Mcm6|Mcm7|Gins2	-11.1097	0	2	0	0	-39.982	54.2604
0	0	0	1	0	0	0	0	-13.2904	0	R-MMU-69206	M00010	1	0	Reactome Gene Sets	6	G1/S Transition		-13.2904	9.91296	12.4857	20836	104	384	19	4.94792	1.10669	12428|12447|12544|12545|12577|17215|17216|17217|17218|17219|17220|18392|18968|18973|19075|22390|54124|66634|70024	Ccna2|Ccne1|Cdc45|Cdc7|Cdkn1c|Mcm3|Mcm2|Mcm4|Mcm5|Mcm6|Mcm7|Orc1|Pola1|Pole|Prim1|Wee1|Cks1b|Mcm8|Mcm10	-11.0784	0	2	0	0	-39.982	54.2604
0	0	0	1	0	0	0	0	-12.8247	0	GO:0006271	M00010	1	0	GO Biological Processes	19	DNA strand elongation involved in DNA replication	19_GO:0008152 metabolic process	-12.8247	37.5649	18.07	20836	13	384	9	2.34375	0.77204	16881|17215|17217|17220|18538|18968|18973|69270|327762	Lig1|Mcm3|Mcm4|Mcm7|Pcna|Pola1|Pole|Gins1|Dna2	-10.6239	0	2	0	0	-39.982	54.2604
0	0	0	1	0	0	0	0	-12.5926	0	GO:0032508	M00010	1	0	GO Biological Processes	19	DNA duplex unwinding	19_GO:0009987 cellular process	-12.5926	17.2045	14.2313	20836	41	384	13	3.38542	0.922915	12144|12544|17215|17216|17217|17218|17219|17220|19361|66634|69270|79456|272551	Blm|Cdc45|Mcm3|Mcm2|Mcm4|Mcm5|Mcm6|Mcm7|Rad51|Mcm8|Gins1|Recql4|Gins2	-10.4028	0	2	0	0	-39.982	54.2604
0	0	0	1	0	0	0	0	-11.8109	0	GO:0071103	M00010	1	0	GO Biological Processes	19	DNA conformation change	19_GO:0009987 cellular process	-11.8109	13.3271	12.7697	20836	57	384	14	3.64583	0.956463	12144|12544|17215|17216|17217|17218|17219|17220|19361|21973|66634|69270|79456|272551	Blm|Cdc45|Mcm3|Mcm2|Mcm4|Mcm5|Mcm6|Mcm7|Rad51|Top2a|Mcm8|Gins1|Recql4|Gins2	-9.63888	0	2	0	0	-39.982	54.2604
0	0	0	1	0	0	0	0	-11.6038	0	GO:0032392	M00010	1	0	GO Biological Processes	19	DNA geometric change	19_GO:0009987 cellular process	-11.6038	14.6955	13.0163	20836	48	384	13	3.38542	0.922915	12144|12544|17215|17216|17217|17218|17219|17220|19361|66634|69270|79456|272551	Blm|Cdc45|Mcm3|Mcm2|Mcm4|Mcm5|Mcm6|Mcm7|Rad51|Mcm8|Gins1|Recql4|Gins2	-9.43526	0	2	0	0	-39.982	54.2604
1	0	0	1	0	-3.72028	0	0	-5.542	0	WP5242	M10010	2	0	WikiPathways	27	Comprehensive IL-17A signaling pathway		-11.0417	6.02418	9.80167	20836	102	746	22	2.94906	0.619402	13649|14268|14825|16000|16176|17127|17130|17215|17216|17217|17218|17219|17220|17387|18392|18538|18793|19225|20304|20310|20311|24099	Egfr|Fn1|Cxcl1|Igf1|Il1b|Smad3|Smad6|Mcm3|Mcm2|Mcm4|Mcm5|Mcm6|Mcm7|Mmp14|Orc1|Pcna|Plaur|Ptgs2|Ccl5|Cxcl2|Cxcl5|Tnfsf13b	-8.81808	0	2	0	0	-39.982	54.2604
0	0	0	1	0	0	0	0	-11.0276	0	GO:0022616	M00010	1	0	GO Biological Processes	19	DNA strand elongation	19_GO:0008152 metabolic process	-11.0276	27.1302	15.1969	20836	18	384	9	2.34375	0.77204	16881|17215|17217|17220|18538|18968|18973|69270|327762	Lig1|Mcm3|Mcm4|Mcm7|Pcna|Pola1|Pole|Gins1|Dna2	-8.89974	0	2	0	0	-39.982	54.2604
0	0	0	1	0	0	0	0	-10.4236	0	CORUM:122	M00010	1	0	CORUM	33	MCM complex		-10.4236	54.2604	17.8785	20836	6	384	6	1.5625	0.632885	17215|17216|17217|17218|17219|17220	Mcm3|Mcm2|Mcm4|Mcm5|Mcm6|Mcm7	-8.32645	0	2	0	0	-39.982	54.2604
0	0	0	1	0	0	0	0	-8.97189	0	GO:0030174	M00010	1	0	GO Biological Processes	19	regulation of DNA-templated DNA replication initiation	19_GO:0008152 metabolic process	-8.97189	29.2171	13.9446	20836	13	384	7	1.82292	0.682689	17215|17216|17217|17218|17219|17220|77011	Mcm3|Mcm2|Mcm4|Mcm5|Mcm6|Mcm7|Ticrr	-6.95336	0	2	0	0	-39.982	54.2604
0	0	0	1	0	0	0	0	-8.54036	0	R-MMU-69002	M00010	1	0	Reactome Gene Sets	6	DNA Replication Pre-Initiation		-8.54036	7.8314	9.24051	20836	97	384	14	3.64583	0.956463	12544|12545|17215|17216|17217|17218|17219|17220|18392|18968|18973|19075|66634|70024	Cdc45|Cdc7|Mcm3|Mcm2|Mcm4|Mcm5|Mcm6|Mcm7|Orc1|Pola1|Pole|Prim1|Mcm8|Mcm10	-6.55016	0	2	0	0	-39.982	54.2604
0	0	0	1	0	0	0	0	-6.71253	0	GO:0051054	M00010	1	0	GO Biological Processes	19	positive regulation of DNA metabolic process	19_GO:0048518 positive regulation of biological process	-6.71253	3.66175	6.63723	20836	326	384	22	5.72917	1.18596	11810|12144|12189|12545|14235|18005|18538|19361|19362|20877|21853|21939|52679|69270|72107|72151|106344|107771|108961|214901|272551|327762	Apobec1|Blm|Brca1|Cdc7|Foxm1|Nek2|Pcna|Rad51|Rad51ap1|Aurkb|Timeless|Cd40|E2f7|Gins1|Dscc1|Rfc5|Rfc4|Bmyc|E2f8|Chtf18|Gins2|Dna2	-4.85351	0	2	0	0	-39.982	54.2604
0	0	0	1	0	0	0	0	-6.25203	0	GO:1902292	M00010	1	0	GO Biological Processes	19	cell cycle DNA replication initiation	19_GO:0008152 metabolic process	-6.25203	43.4083	12.995	20836	5	384	4	1.04167	0.518114	17215|17216|17217|18968	Mcm3|Mcm2|Mcm4|Pola1	-4.43178	0	2	0	0	-39.982	54.2604
0	0	0	1	0	0	0	0	-6.25203	0	GO:1902315	M00010	1	0	GO Biological Processes	19	nuclear cell cycle DNA replication initiation	19_GO:0008152 metabolic process	-6.25203	43.4083	12.995	20836	5	384	4	1.04167	0.518114	17215|17216|17217|18968	Mcm3|Mcm2|Mcm4|Pola1	-4.43178	0	2	0	0	-39.982	54.2604
0	0	0	1	0	0	0	0	-6.25203	0	GO:1902975	M00010	1	0	GO Biological Processes	19	mitotic DNA replication initiation	19_GO:0008152 metabolic process	-6.25203	43.4083	12.995	20836	5	384	4	1.04167	0.518114	17215|17216|17217|18968	Mcm3|Mcm2|Mcm4|Pola1	-4.43178	0	2	0	0	-39.982	54.2604
0	0	0	1	0	0	0	0	-5.26857	0	R-MMU-68949	M00010	1	0	Reactome Gene Sets	6	Orc1 removal from chromatin		-5.26857	6.97634	6.86282	20836	70	384	9	2.34375	0.77204	12428|17215|17216|17217|17218|17219|17220|18392|66634	Ccna2|Mcm3|Mcm2|Mcm4|Mcm5|Mcm6|Mcm7|Orc1|Mcm8	-3.57249	0	2	0	0	-39.982	54.2604
0	0	0	1	0	0	0	0	-5.16382	0	R-MMU-69052	M00010	1	0	Reactome Gene Sets	6	Switching of origins to a post-replicative state		-5.16382	5.96268	6.50092	20836	91	384	10	2.60417	0.812716	12428|12447|17215|17216|17217|17218|17219|17220|18392|66634	Ccna2|Ccne1|Mcm3|Mcm2|Mcm4|Mcm5|Mcm6|Mcm7|Orc1|Mcm8	-3.47694	0	2	0	0	-39.982	54.2604
0	0	0	1	0	0	0	0	-3.87174	0	R-MMU-68867	M00010	1	0	Reactome Gene Sets	6	Assembly of the pre-replicative complex		-3.87174	5.2937	5.33804	20836	82	384	8	2.08333	0.728857	17215|17216|17217|17218|17219|17220|18392|66634	Mcm3|Mcm2|Mcm4|Mcm5|Mcm6|Mcm7|Orc1|Mcm8	-2.3556	0	2	0	0	-39.982	54.2604
0	0	0	1	0	0	0	0	-26.1155	0	GO:0140013	M00010	1	0	GO Biological Processes	19	meiotic nuclear division	19_GO:0022414 reproductive process	-26.1155	10.7921	18.13	20836	181	384	36	9.375	1.48746	11799|12190|12235|12316|12442|12447|14087|14211|16319|18817|19183|19361|19366|20878|21973|22137|30939|50878|60530|66197|66977|67052|67141|68549|69716|69928|71846|72787|105988|211651|214901|215387|229841|235559|268465|623474	Birc5|Brca2|Bub1|Aspm|Ccnb2|Ccne1|Fanca|Smc2|Incenp|Plk1|Psmc3ip|Rad51|Rad54l|Aurka|Top2a|Ttk|Pttg1|Stag3|Fignl1|Cks2|Nuf2|Ndc80|Fbxo5|Sgo2a|Trip13|Cenps|Syce2|Ndc1|Espl1|Fancd2|Chtf18|Ncaph|Cenpe|Topbp1|Eme1|Rad54b	-23.3906	0	3	1	1	-26.1155	15.1424
0	0	0	1	0	0	0	0	-25.5656	0	GO:1903046	M00010	1	0	GO Biological Processes	19	meiotic cell cycle process	19_GO:0022414 reproductive process	-25.5656	9.98824	17.5455	20836	201	384	37	9.63542	1.50581	11799|12190|12235|12316|12442|12447|14087|14211|16319|18817|19183|19361|19366|20878|21973|22137|30939|50878|60530|66197|66977|67052|67141|68298|68549|69716|69928|71846|72787|105988|211651|214901|215387|229841|235559|268465|623474	Birc5|Brca2|Bub1|Aspm|Ccnb2|Ccne1|Fanca|Smc2|Incenp|Plk1|Psmc3ip|Rad51|Rad54l|Aurka|Top2a|Ttk|Pttg1|Stag3|Fignl1|Cks2|Nuf2|Ndc80|Fbxo5|Ncapd2|Sgo2a|Trip13|Cenps|Syce2|Ndc1|Espl1|Fancd2|Chtf18|Ncaph|Cenpe|Topbp1|Eme1|Rad54b	-22.8649	0	3	0	0	-26.1155	15.1424
0	0	0	1	0	0	0	0	-21.5413	0	GO:0051321	M00010	1	0	GO Biological Processes	19	meiotic cell cycle	19_GO:0022414 reproductive process	-21.5413	6.97883	14.5562	20836	311	384	40	10.4167	1.55888	11799|12190|12235|12316|12442|12447|14087|14211|15270|16319|18005|18817|19183|19361|19362|19366|20878|21973|22137|30939|50878|60530|66197|66977|67052|67141|68298|68549|69716|69928|71846|72787|105988|211651|214901|215387|229841|235559|268465|623474	Birc5|Brca2|Bub1|Aspm|Ccnb2|Ccne1|Fanca|Smc2|H2ax|Incenp|Nek2|Plk1|Psmc3ip|Rad51|Rad51ap1|Rad54l|Aurka|Top2a|Ttk|Pttg1|Stag3|Fignl1|Cks2|Nuf2|Ndc80|Fbxo5|Ncapd2|Sgo2a|Trip13|Cenps|Syce2|Ndc1|Espl1|Fancd2|Chtf18|Ncaph|Cenpe|Topbp1|Eme1|Rad54b	-18.9799	0	3	0	0	-26.1155	15.1424
0	0	0	1	0	0	0	0	-20.7847	0	GO:0045132	M00010	1	0	GO Biological Processes	19	meiotic chromosome segregation	19_GO:0022414 reproductive process	-20.7847	12.5962	16.8609	20836	112	384	26	6.77083	1.28213	12190|12235|12316|12442|12447|14211|18817|19183|20878|21973|22137|30939|50878|66977|67052|67141|68549|69716|69928|71846|72787|105988|211651|215387|229841|268465	Brca2|Bub1|Aspm|Ccnb2|Ccne1|Smc2|Plk1|Psmc3ip|Aurka|Top2a|Ttk|Pttg1|Stag3|Nuf2|Ndc80|Fbxo5|Sgo2a|Trip13|Cenps|Syce2|Ndc1|Espl1|Fancd2|Ncaph|Cenpe|Eme1	-18.2562	0	3	0	0	-26.1155	15.1424
0	0	0	1	0	0	0	0	-20.4835	0	GO:0007127	M00010	1	0	GO Biological Processes	19	meiosis I	19_GO:0022414 reproductive process	-20.4835	11.5357	16.3185	20836	127	384	27	7.03125	1.30473	11799|12190|12442|12447|18817|19183|19361|19366|20878|21973|30939|50878|66197|67052|67141|68549|69716|69928|71846|72787|105988|211651|214901|229841|235559|268465|623474	Birc5|Brca2|Ccnb2|Ccne1|Plk1|Psmc3ip|Rad51|Rad54l|Aurka|Top2a|Pttg1|Stag3|Cks2|Ndc80|Fbxo5|Sgo2a|Trip13|Cenps|Syce2|Ndc1|Espl1|Fancd2|Chtf18|Cenpe|Topbp1|Eme1|Rad54b	-17.9854	0	3	0	0	-26.1155	15.1424
0	0	0	1	0	0	0	0	-20.4835	0	GO:0061982	M00010	1	0	GO Biological Processes	19	meiosis I cell cycle process	19_GO:0022414 reproductive process	-20.4835	11.5357	16.3185	20836	127	384	27	7.03125	1.30473	11799|12190|12442|12447|18817|19183|19361|19366|20878|21973|30939|50878|66197|67052|67141|68549|69716|69928|71846|72787|105988|211651|214901|229841|235559|268465|623474	Birc5|Brca2|Ccnb2|Ccne1|Plk1|Psmc3ip|Rad51|Rad54l|Aurka|Top2a|Pttg1|Stag3|Cks2|Ndc80|Fbxo5|Sgo2a|Trip13|Cenps|Syce2|Ndc1|Espl1|Fancd2|Chtf18|Cenpe|Topbp1|Eme1|Rad54b	-17.9854	0	3	0	0	-26.1155	15.1424
0	0	0	1	0	0	0	0	-10.9257	0	GO:0007143	M00010	1	0	GO Biological Processes	19	female meiotic nuclear division	19_GO:0022414 reproductive process	-10.9257	15.1424	12.7202	20836	43	384	12	3.125	0.887902	12442|18817|20878|21973|22137|50878|67052|67141|68549|69716|215387|229841	Ccnb2|Plk1|Aurka|Top2a|Ttk|Stag3|Ndc80|Fbxo5|Sgo2a|Trip13|Ncaph|Cenpe	-8.80287	0	3	0	0	-26.1155	15.1424
0	0	0	1	0	0	0	0	-8.81732	0	GO:0007292	M00010	1	0	GO Biological Processes	19	female gamete generation	19_GO:0022414 reproductive process	-8.81732	5.95541	8.72981	20836	164	384	18	4.6875	1.07865	12190|12316|12442|15212|18817|20878|21973|22137|50878|66634|67052|67141|68549|69716|215387|217216|229841|268697	Brca2|Aspm|Ccnb2|Hexb|Plk1|Aurka|Top2a|Ttk|Stag3|Mcm8|Ndc80|Fbxo5|Sgo2a|Trip13|Ncaph|Hrob|Cenpe|Ccnb1	-6.80605	0	3	0	0	-26.1155	15.1424
0	0	0	1	0	0	0	0	-8.55328	0	GO:0070192	M00010	1	0	GO Biological Processes	19	chromosome organization involved in meiotic cell cycle	19_GO:0022414 reproductive process	-8.55328	8.70846	9.52453	20836	81	384	13	3.38542	0.922915	12235|12447|14211|19183|19361|50878|68298|68549|69716|71846|72787|211651|215387	Bub1|Ccne1|Smc2|Psmc3ip|Rad51|Stag3|Ncapd2|Sgo2a|Trip13|Syce2|Ndc1|Fancd2|Ncaph	-6.56079	0	3	0	0	-26.1155	15.1424
0	0	0	1	0	0	0	0	-7.22894	0	GO:0045143	M00010	1	0	GO Biological Processes	19	homologous chromosome segregation	19_GO:0022414 reproductive process	-7.22894	8.52664	8.64307	20836	70	384	11	2.86458	0.851244	12190|12447|18817|19183|30939|50878|69716|71846|72787|105988|211651	Brca2|Ccne1|Plk1|Psmc3ip|Pttg1|Stag3|Trip13|Syce2|Ndc1|Espl1|Fancd2	-5.32921	0	3	0	0	-26.1155	15.1424
0	0	0	1	0	0	0	0	-4.86288	0	GO:0007140	M00010	1	0	GO Biological Processes	19	male meiotic nuclear division	19_GO:0022414 reproductive process	-4.86288	7.23472	6.62684	20836	60	384	8	2.08333	0.728857	12190|14087|19361|50878|60530|68549|69716|214901	Brca2|Fanca|Rad51|Stag3|Fignl1|Sgo2a|Trip13|Chtf18	-3.21422	0	3	0	0	-26.1155	15.1424
0	0	0	1	0	0	0	0	-4.08732	0	GO:0007129	M00010	1	0	GO Biological Processes	19	homologous chromosome pairing at meiosis	19_GO:0022414 reproductive process	-4.08732	6.66356	5.86691	20836	57	384	7	1.82292	0.682689	12447|19183|50878|69716|71846|72787|211651	Ccne1|Psmc3ip|Stag3|Trip13|Syce2|Ndc1|Fancd2	-2.54591	0	3	0	0	-26.1155	15.1424
0	0	0	1	0	0	0	0	-3.80646	0	GO:0022412	M00010	1	0	GO Biological Processes	19	cellular process involved in reproduction in multicellular organism	19_GO:0022414 reproductive process	-3.80646	2.34144	4.29883	20836	533	384	23	5.98958	1.21093	12190|12316|12442|14087|14276|15212|18817|19361|20878|21973|22137|50878|59030|60530|67052|67141|68549|69310|69716|214901|215387|229841|268697	Brca2|Aspm|Ccnb2|Fanca|Folr2|Hexb|Plk1|Rad51|Aurka|Top2a|Ttk|Stag3|Mkks|Fignl1|Ndc80|Fbxo5|Sgo2a|Pacrg|Trip13|Chtf18|Ncaph|Cenpe|Ccnb1	-2.29943	0	3	0	0	-26.1155	15.1424
0	0	0	1	0	0	0	0	-19.3003	0	R-MMU-73886	M00010	1	0	Reactome Gene Sets	6	Chromosome Maintenance		-19.3003	11.1084	15.6567	20836	127	384	26	6.77083	1.28213	12144|12428|12615|15270|16881|18538|18968|19075|26886|52504|66336|66570|66578|69928|70645|71876|72107|72151|72155|102920|106344|208084|214901|217653|245688|327762	Blm|Ccna2|Cenpa|H2ax|Lig1|Pcna|Pola1|Prim1|Cenph|Cenpo|Cenpp|Cenpm|Mis18a|Cenps|Oip5|Cenpu|Dscc1|Rfc5|Cenpn|Cenpi|Rfc4|Pif1|Chtf18|Mis18bp1|Rbbp7|Dna2	-16.9122	0	4	1	1	-19.3003	31.006
0	0	0	1	0	0	0	0	-13.5201	0	GO:0034508	M00010	1	0	GO Biological Processes	19	centromere complex assembly	19_GO:0009987 cellular process	-13.5201	23.2545	16.1464	20836	28	384	12	3.125	0.887902	12615|26886|52504|66336|66578|69928|70645|72155|102920|208628|218977|229841	Cenpa|Cenph|Cenpo|Cenpp|Mis18a|Cenps|Oip5|Cenpn|Cenpi|Kntc1|Dlgap5|Cenpe	-11.2806	0	4	0	0	-19.3003	31.006
0	0	0	1	0	0	0	0	-12.494	0	GO:0051383	M00010	1	0	GO Biological Processes	19	kinetochore organization	19_GO:0009987 cellular process	-12.494	28.5581	16.4669	20836	19	384	10	2.60417	0.812716	12615|14211|26886|66977|67052|69928|72155|208628|218977|229841	Cenpa|Smc2|Cenph|Nuf2|Ndc80|Cenps|Cenpn|Kntc1|Dlgap5|Cenpe	-10.3114	0	4	0	0	-19.3003	31.006
0	0	0	1	0	0	0	0	-10.5685	0	GO:0065004	M00010	1	0	GO Biological Processes	19	protein-DNA complex assembly	19_GO:0009987 cellular process	-10.5685	6.61712	9.89553	20836	164	384	20	5.20833	1.13388	12544|12615|17216|19361|26886|27221|52504|66336|66578|66929|69928|70645|72155|102920|107435|108671|110749|208628|218977|229841	Cdc45|Cenpa|Mcm2|Rad51|Cenph|Chaf1a|Cenpo|Cenpp|Mis18a|Asf1b|Cenps|Oip5|Cenpn|Cenpi|Hat1|Dnajc9|Chaf1b|Kntc1|Dlgap5|Cenpe	-8.46393	0	4	0	0	-19.3003	31.006
0	0	0	1	0	0	0	0	-10.3788	0	GO:0071824	M00010	1	0	GO Biological Processes	19	protein-DNA complex subunit organization	19_GO:0009987 cellular process	-10.3788	6.09342	9.58683	20836	187	384	21	5.46875	1.16029	12544|12615|17216|19361|26886|27221|52504|66336|66578|66929|69928|70645|72155|102920|107435|107771|108671|110749|208628|218977|229841	Cdc45|Cenpa|Mcm2|Rad51|Cenph|Chaf1a|Cenpo|Cenpp|Mis18a|Asf1b|Cenps|Oip5|Cenpn|Cenpi|Hat1|Bmyc|Dnajc9|Chaf1b|Kntc1|Dlgap5|Cenpe	-8.28599	0	4	0	0	-19.3003	31.006
0	0	0	1	0	0	0	0	-9.68541	0	R-MMU-606279	M00010	1	0	Reactome Gene Sets	6	Deposition of new CENPA-containing nucleosomes at the centromere		-9.68541	9.49557	10.4318	20836	80	384	14	3.64583	0.956463	12615|15270|26886|52504|66336|66570|66578|69928|70645|71876|72155|102920|217653|245688	Cenpa|H2ax|Cenph|Cenpo|Cenpp|Cenpm|Mis18a|Cenps|Oip5|Cenpu|Cenpn|Cenpi|Mis18bp1|Rbbp7	-7.63394	0	4	0	0	-19.3003	31.006
0	0	0	1	0	0	0	0	-9.68541	0	R-MMU-774815	M00010	1	0	Reactome Gene Sets	6	Nucleosome assembly		-9.68541	9.49557	10.4318	20836	80	384	14	3.64583	0.956463	12615|15270|26886|52504|66336|66570|66578|69928|70645|71876|72155|102920|217653|245688	Cenpa|H2ax|Cenph|Cenpo|Cenpp|Cenpm|Mis18a|Cenps|Oip5|Cenpu|Cenpn|Cenpi|Mis18bp1|Rbbp7	-7.63394	0	4	0	0	-19.3003	31.006
0	0	0	1	0	0	0	0	-8.67778	0	GO:0051382	M00010	1	0	GO Biological Processes	19	kinetochore assembly	19_GO:0009987 cellular process	-8.67778	27.1302	13.4011	20836	14	384	7	1.82292	0.682689	12615|26886|69928|72155|208628|218977|229841	Cenpa|Cenph|Cenps|Cenpn|Kntc1|Dlgap5|Cenpe	-6.68067	0	4	0	0	-19.3003	31.006
0	0	0	1	0	0	0	0	-5.41969	0	GO:0031055	M00010	1	0	GO Biological Processes	19	chromatin remodeling at centromere	19_GO:0009987 cellular process	-5.41969	31.006	10.8797	20836	7	384	4	1.04167	0.518114	12615|66336|66578|70645	Cenpa|Cenpp|Mis18a|Oip5	-3.70096	0	4	0	0	-19.3003	31.006
0	0	0	1	0	0	0	0	-5.41969	0	GO:0034080	M00010	1	0	GO Biological Processes	19	CENP-A containing chromatin assembly	19_GO:0009987 cellular process	-5.41969	31.006	10.8797	20836	7	384	4	1.04167	0.518114	12615|66336|66578|70645	Cenpa|Cenpp|Mis18a|Oip5	-3.70096	0	4	0	0	-19.3003	31.006
0	0	0	1	0	0	0	0	-14.8136	0	R-MMU-73894	M00010	1	0	Reactome Gene Sets	6	DNA Repair		-14.8136	5.9648	11.502	20836	282	384	31	8.07292	1.39018	12021|12144|12189|12190|12428|14087|15270|16881|18538|18973|19361|19362|19363|21853|22256|58186|67196|69928|70603|72151|76843|80905|106344|208836|209334|211651|234258|235559|268465|269582|327762	Bard1|Blm|Brca1|Brca2|Ccna2|Fanca|H2ax|Lig1|Pcna|Pole|Rad51|Rad51ap1|Rad51b|Timeless|Ung|Rad18|Ube2t|Cenps|Mutyh|Rfc5|Dtl|Polh|Rfc4|Fanci|Gen1|Fancd2|Neil3|Topbp1|Eme1|Clspn|Dna2	-12.549	0	5	1	1	-14.8136	20.3477
0	0	0	1	0	0	0	0	-13.6158	0	R-MMU-5685942	M00010	1	0	Reactome Gene Sets	6	HDR through Homologous Recombination (HRR)		-13.6158	15.3567	14.3395	20836	53	384	15	3.90625	0.988694	12021|12144|12189|12190|18538|18973|19361|19362|19363|72151|80905|106344|209334|268465|327762	Bard1|Blm|Brca1|Brca2|Pcna|Pole|Rad51|Rad51ap1|Rad51b|Rfc5|Polh|Rfc4|Gen1|Eme1|Dna2	-11.3722	0	5	0	0	-14.8136	20.3477
0	0	0	1	0	0	0	0	-13.1646	0	R-MMU-5693567	M00010	1	0	Reactome Gene Sets	6	HDR through Homologous Recombination (HRR) or Single Strand Annealing (SSA)		-13.1646	9.0434	12.108	20836	120	384	20	5.20833	1.13388	12021|12144|12189|12190|12428|15270|18538|18973|19361|19362|19363|21853|72151|80905|106344|209334|235559|268465|269582|327762	Bard1|Blm|Brca1|Brca2|Ccna2|H2ax|Pcna|Pole|Rad51|Rad51ap1|Rad51b|Timeless|Rfc5|Polh|Rfc4|Gen1|Topbp1|Eme1|Clspn|Dna2	-10.9563	0	5	0	0	-14.8136	20.3477
0	0	0	1	0	0	0	0	-12.9532	0	R-MMU-5693538	M00010	1	0	Reactome Gene Sets	6	Homology Directed Repair		-12.9532	8.82283	11.9231	20836	123	384	20	5.20833	1.13388	12021|12144|12189|12190|12428|15270|18538|18973|19361|19362|19363|21853|72151|80905|106344|209334|235559|268465|269582|327762	Bard1|Blm|Brca1|Brca2|Ccna2|H2ax|Pcna|Pole|Rad51|Rad51ap1|Rad51b|Timeless|Rfc5|Polh|Rfc4|Gen1|Topbp1|Eme1|Clspn|Dna2	-10.7487	0	5	0	0	-14.8136	20.3477
0	0	0	1	0	0	0	0	-12.2872	0	GO:0045005	M00010	1	0	GO Biological Processes	19	DNA-templated DNA replication maintenance of fidelity	19_GO:0008152 metabolic process	-12.2872	14.3329	13.3169	20836	53	384	14	3.64583	0.956463	12021|12144|12189|12190|18538|18973|19361|21853|22036|69928|209334|212377|268465|327762	Bard1|Blm|Brca1|Brca2|Pcna|Pole|Rad51|Timeless|Traip|Cenps|Gen1|Mms22l|Eme1|Dna2	-10.1116	0	5	0	0	-14.8136	20.3477
0	0	0	1	0	0	0	0	-11.2927	0	R-MMU-5693532	M00010	1	0	Reactome Gene Sets	6	DNA Double-Strand Break Repair		-11.2927	7.23472	10.5007	20836	150	384	20	5.20833	1.13388	12021|12144|12189|12190|12428|15270|18538|18973|19361|19362|19363|21853|72151|80905|106344|209334|235559|268465|269582|327762	Bard1|Blm|Brca1|Brca2|Ccna2|H2ax|Pcna|Pole|Rad51|Rad51ap1|Rad51b|Timeless|Rfc5|Polh|Rfc4|Gen1|Topbp1|Eme1|Clspn|Dna2	-9.14101	0	5	0	0	-14.8136	20.3477
0	0	0	1	0	0	0	0	-10.543	0	GO:0031297	M00010	1	0	GO Biological Processes	19	replication fork processing	19_GO:0008152 metabolic process	-10.543	14.1549	12.2386	20836	46	384	12	3.125	0.887902	12021|12144|12189|12190|18538|19361|22036|69928|209334|212377|268465|327762	Bard1|Blm|Brca1|Brca2|Pcna|Rad51|Traip|Cenps|Gen1|Mms22l|Eme1|Dna2	-8.4414	0	5	0	0	-14.8136	20.3477
0	0	0	1	0	0	0	0	-9.89827	0	R-MMU-5693537	M00010	1	0	Reactome Gene Sets	6	Resolution of D-Loop Structures		-9.89827	17.5034	12.5998	20836	31	384	10	2.60417	0.812716	12021|12144|12189|12190|19361|19362|19363|209334|268465|327762	Bard1|Blm|Brca1|Brca2|Rad51|Rad51ap1|Rad51b|Gen1|Eme1|Dna2	-7.83072	0	5	0	0	-14.8136	20.3477
0	0	0	1	0	0	0	0	-9.89827	0	R-MMU-5693568	M00010	1	0	Reactome Gene Sets	6	Resolution of D-loop Structures through Holliday Junction Intermediates		-9.89827	17.5034	12.5998	20836	31	384	10	2.60417	0.812716	12021|12144|12189|12190|19361|19362|19363|209334|268465|327762	Bard1|Blm|Brca1|Brca2|Rad51|Rad51ap1|Rad51b|Gen1|Eme1|Dna2	-7.83072	0	5	0	0	-14.8136	20.3477
0	0	0	1	0	0	0	0	-9.85679	0	mmu03440	M00010	1	0	KEGG Pathway	24	Homologous recombination - Mus musculus (house mouse)		-9.85679	14.5577	11.9067	20836	41	384	11	2.86458	0.851244	12021|12144|12189|12190|19361|19363|19366|19891|235559|268465|623474	Bard1|Blm|Brca1|Brca2|Rad51|Rad51b|Rad54l|Rpa2|Topbp1|Eme1|Rad54b	-7.79195	0	5	0	0	-14.8136	20.3477
0	0	0	1	0	0	0	0	-8.06887	0	GO:0010212	M00010	1	0	GO Biological Processes	19	response to ionizing radiation	19_GO:0050896 response to stimulus	-8.06887	6.11385	8.37846	20836	142	384	16	4.16667	1.01973	11810|12021|12144|12189|12190|13605|15270|19361|19362|19366|60530|77011|107771|211651|235559|623474	Apobec1|Bard1|Blm|Brca1|Brca2|Ect2|H2ax|Rad51|Rad51ap1|Rad54l|Fignl1|Ticrr|Bmyc|Fancd2|Topbp1|Rad54b	-6.11379	0	5	0	0	-14.8136	20.3477
0	0	0	1	0	0	0	0	-7.99238	0	R-MMU-5693579	M00010	1	0	Reactome Gene Sets	6	Homologous DNA Pairing and Strand Exchange		-7.99238	17.3633	11.2173	20836	25	384	8	2.08333	0.728857	12021|12144|12189|12190|19361|19362|19363|327762	Bard1|Blm|Brca1|Brca2|Rad51|Rad51ap1|Rad51b|Dna2	-6.03939	0	5	0	0	-14.8136	20.3477
0	0	0	1	0	0	0	0	-7.03683	0	R-MMU-5693616	M00010	1	0	Reactome Gene Sets	6	Presynaptic phase of homologous DNA pairing and strand exchange		-7.03683	17.2647	10.4586	20836	22	384	7	1.82292	0.682689	12021|12144|12189|12190|19361|19363|327762	Bard1|Blm|Brca1|Brca2|Rad51|Rad51b|Dna2	-5.15527	0	5	0	0	-14.8136	20.3477
0	0	0	1	0	0	0	0	-6.93992	0	R-MMU-5685938	M00010	1	0	Reactome Gene Sets	6	HDR through Single Strand Annealing (SSA)		-6.93992	13.154	9.57435	20836	33	384	8	2.08333	0.728857	12021|12144|12189|19361|72151|106344|235559|327762	Bard1|Blm|Brca1|Rad51|Rfc5|Rfc4|Topbp1|Dna2	-5.06891	0	5	0	0	-14.8136	20.3477
0	0	0	1	0	0	0	0	-6.44918	0	R-MMU-6804756	M00010	1	0	Reactome Gene Sets	6	Regulation of TP53 Activity through Phosphorylation		-6.44918	7.19114	7.74397	20836	83	384	11	2.86458	0.851244	12021|12144|12189|12428|20877|20878|72119|72151|106344|235559|327762	Bard1|Blm|Brca1|Ccna2|Aurkb|Aurka|Tpx2|Rfc5|Rfc4|Topbp1|Dna2	-4.60998	0	5	0	0	-14.8136	20.3477
0	0	0	1	0	0	0	0	-6.34233	0	R-MMU-5693607	M00010	1	0	Reactome Gene Sets	6	Processing of DNA double-strand break ends		-6.34233	7.02194	7.62291	20836	85	384	11	2.86458	0.851244	12021|12144|12189|12428|15270|21853|72151|106344|235559|269582|327762	Bard1|Blm|Brca1|Ccna2|H2ax|Timeless|Rfc5|Rfc4|Topbp1|Clspn|Dna2	-4.50954	0	5	0	0	-14.8136	20.3477
0	0	0	1	0	0	0	0	-6.23848	0	R-MMU-69473	M00010	1	0	Reactome Gene Sets	6	G2/M DNA damage checkpoint		-6.23848	6.86051	7.5057	20836	87	384	11	2.86458	0.851244	12021|12144|12189|12532|15270|22390|72151|106344|235559|268697|327762	Bard1|Blm|Brca1|Cdc25c|H2ax|Wee1|Rfc5|Rfc4|Topbp1|Ccnb1|Dna2	-4.42284	0	5	0	0	-14.8136	20.3477
0	0	0	1	0	0	0	0	-6.07928	0	GO:0009314	M00010	1	0	GO Biological Processes	19	response to radiation	19_GO:0050896 response to stimulus	-6.07928	3.0621	6.01126	20836	443	384	25	6.51042	1.25898	11810|12021|12144|12189|12190|13605|15270|18538|19016|19361|19362|19366|20877|52033|54652|58186|60530|76843|77011|80905|107771|108012|211651|235559|623474	Apobec1|Bard1|Blm|Brca1|Brca2|Ect2|H2ax|Pcna|Pparg|Rad51|Rad51ap1|Rad54l|Aurkb|Pbk|Cacna1f|Rad18|Fignl1|Dtl|Ticrr|Polh|Bmyc|Ap1s2|Fancd2|Topbp1|Rad54b	-4.28015	0	5	0	0	-14.8136	20.3477
0	0	0	1	0	0	0	0	-5.75207	0	R-MMU-3700989	M00010	1	0	Reactome Gene Sets	6	Transcriptional Regulation by TP53		-5.75207	3.59215	6.059	20836	287	384	19	4.94792	1.10669	12021|12144|12189|12428|12447|12532|12577|18538|20877|20878|52679|72119|72151|106344|108961|235559|245688|268697|327762	Bard1|Blm|Brca1|Ccna2|Ccne1|Cdc25c|Cdkn1c|Pcna|Aurkb|Aurka|E2f7|Tpx2|Rfc5|Rfc4|E2f8|Topbp1|Rbbp7|Ccnb1|Dna2	-3.99366	0	5	0	0	-14.8136	20.3477
0	0	0	1	0	0	0	0	-5.57775	0	GO:0006513	M00010	1	0	GO Biological Processes	19	protein monoubiquitination	19_GO:0008152 metabolic process	-5.57775	6.61712	6.98336	20836	82	384	10	2.60417	0.812716	12021|12189|12190|14087|18140|19361|58186|67196|76843|103737	Bard1|Brca1|Brca2|Fanca|Uhrf1|Rad51|Rad18|Ube2t|Dtl|Pex12	-3.83255	0	5	0	0	-14.8136	20.3477
0	0	0	1	0	0	0	0	-5.41684	0	GO:2000001	M00010	1	0	GO Biological Processes	19	regulation of DNA damage checkpoint	19_GO:0023052 signaling	-5.41684	13.5651	8.43936	20836	24	384	6	1.5625	0.632885	12021|12189|12190|19361|19891|67153	Bard1|Brca1|Brca2|Rad51|Rpa2|Rnaseh2b	-3.69934	0	5	0	0	-14.8136	20.3477
0	0	0	1	0	0	0	0	-4.73113	0	R-MMU-5633007	M00010	1	0	Reactome Gene Sets	6	Regulation of TP53 Activity		-4.73113	4.42942	5.71748	20836	147	384	12	3.125	0.887902	12021|12144|12189|12428|20877|20878|72119|72151|106344|235559|245688|327762	Bard1|Blm|Brca1|Ccna2|Aurkb|Aurka|Tpx2|Rfc5|Rfc4|Topbp1|Rbbp7|Dna2	-3.10166	0	5	0	0	-14.8136	20.3477
0	0	0	1	0	0	0	0	-4.69912	0	GO:0071479	M00010	1	0	GO Biological Processes	19	cellular response to ionizing radiation	19_GO:0050896 response to stimulus	-4.69912	5.95541	6.1607	20836	82	384	9	2.34375	0.77204	12021|12144|12189|12190|13605|15270|19361|19362|60530	Bard1|Blm|Brca1|Brca2|Ect2|H2ax|Rad51|Rad51ap1|Fignl1	-3.07657	0	5	0	0	-14.8136	20.3477
0	0	0	1	0	0	0	0	-4.36041	0	GO:0071478	M00010	1	0	GO Biological Processes	19	cellular response to radiation	19_GO:0050896 response to stimulus	-4.36041	3.79239	5.24165	20836	186	384	13	3.38542	0.922915	12021|12144|12189|12190|13605|15270|18538|19361|19362|20877|52033|60530|80905	Bard1|Blm|Brca1|Brca2|Ect2|H2ax|Pcna|Rad51|Rad51ap1|Aurkb|Pbk|Fignl1|Polh	-2.78077	0	5	0	0	-14.8136	20.3477
0	0	0	1	0	0	0	0	-3.55774	0	GO:0010390	M00010	1	0	GO Biological Processes	19	histone monoubiquitination	19_GO:0008152 metabolic process	-3.55774	8.47819	5.80086	20836	32	384	5	1.30208	0.578506	12021|12189|12190|18140|19361	Bard1|Brca1|Brca2|Uhrf1|Rad51	-2.09428	0	5	0	0	-14.8136	20.3477
0	0	0	1	0	0	0	0	-3.48854	0	GO:0085020	M00010	1	0	GO Biological Processes	19	protein K6-linked ubiquitination	19_GO:0008152 metabolic process	-3.48854	20.3477	7.4997	20836	8	384	3	0.78125	0.44929	12021|12189|67196	Bard1|Brca1|Ube2t	-2.03913	0	5	0	0	-14.8136	20.3477
0	0	0	1	0	0	0	0	-3.36102	0	GO:0035518	M00010	1	0	GO Biological Processes	19	histone H2A monoubiquitination	19_GO:0008152 metabolic process	-3.36102	10.8521	6.04003	20836	20	384	4	1.04167	0.518114	12021|12189|12190|19361	Bard1|Brca1|Brca2|Rad51	-1.9328	0	5	0	0	-14.8136	20.3477
0	0	0	1	0	0	0	0	-3.23675	0	GO:0071214	M00010	1	0	GO Biological Processes	19	cellular response to abiotic stimulus	19_GO:0050896 response to stimulus	-3.23675	2.56854	3.98376	20836	338	384	16	4.16667	1.01973	12021|12144|12189|12190|13605|15270|18538|19361|19362|20276|20708|20877|52033|60530|80905|238377	Bard1|Blm|Brca1|Brca2|Ect2|H2ax|Pcna|Rad51|Rad51ap1|Scnn1a|Serpinb6b|Aurkb|Pbk|Fignl1|Polh|Gpr68	-1.83408	0	5	0	0	-14.8136	20.3477
0	0	0	1	0	0	0	0	-3.23675	0	GO:0104004	M00010	1	0	GO Biological Processes	19	cellular response to environmental stimulus	19_GO:0050896 response to stimulus	-3.23675	2.56854	3.98376	20836	338	384	16	4.16667	1.01973	12021|12144|12189|12190|13605|15270|18538|19361|19362|20276|20708|20877|52033|60530|80905|238377	Bard1|Blm|Brca1|Brca2|Ect2|H2ax|Pcna|Rad51|Rad51ap1|Scnn1a|Serpinb6b|Aurkb|Pbk|Fignl1|Polh|Gpr68	-1.83408	0	5	0	0	-14.8136	20.3477
0	0	0	1	0	0	0	0	-3.19767	0	GO:0051865	M00010	1	0	GO Biological Processes	19	protein autoubiquitination	19_GO:0008152 metabolic process	-3.19767	4.80789	4.64632	20836	79	384	7	1.82292	0.682689	12021|12189|12190|18140|19361|58186|67196	Bard1|Brca1|Brca2|Uhrf1|Rad51|Rad18|Ube2t	-1.79931	0	5	0	0	-14.8136	20.3477
0	0	0	1	0	0	0	0	-2.99745	0	GO:0016574	M00010	1	0	GO Biological Processes	19	histone ubiquitination	19_GO:0008152 metabolic process	-2.99745	6.45957	4.85298	20836	42	384	5	1.30208	0.578506	12021|12189|12190|18140|19361	Bard1|Brca1|Brca2|Uhrf1|Rad51	-1.64072	0	5	0	0	-14.8136	20.3477
0	0	0	1	0	0	0	0	-2.9758	0	GO:0033522	M00010	1	0	GO Biological Processes	19	histone H2A ubiquitination	19_GO:0008152 metabolic process	-2.9758	8.68167	5.26591	20836	25	384	4	1.04167	0.518114	12021|12189|12190|19361	Bard1|Brca1|Brca2|Rad51	-1.62224	0	5	0	0	-14.8136	20.3477
0	0	0	1	0	0	0	0	-14.1852	0	GO:1901976	M00010	1	0	GO Biological Processes	19	regulation of cell cycle checkpoint	19_GO:0023052 signaling	-14.1852	16.6103	14.9902	20836	49	384	15	3.90625	0.988694	11799|12021|12189|12190|16319|19361|19891|20877|20878|52276|56150|67052|67153|209334|268697	Birc5|Bard1|Brca1|Brca2|Incenp|Rad51|Rpa2|Aurkb|Aurka|Cdca8|Mad2l1|Ndc80|Rnaseh2b|Gen1|Ccnb1	-11.9248	0	6	1	1	-14.1852	47.4779
0	0	0	1	0	0	0	0	-13.9244	0	GO:0051231	M00010	1	0	GO Biological Processes	19	spindle elongation	19_GO:0009987 cellular process	-13.9244	44.3949	19.7259	20836	11	384	9	2.34375	0.77204	11799|16319|16551|16571|20877|26934|52276|71819|233406	Birc5|Incenp|Kif11|Kif4|Aurkb|Racgap1|Cdca8|Kif23|Prc1	-11.6725	0	6	0	0	-14.1852	47.4779
0	0	0	1	0	0	0	0	-12.494	0	GO:0051988	M00010	1	0	GO Biological Processes	19	regulation of attachment of spindle microtubules to kinetochore	19_GO:0050789 regulation of biological process	-12.494	28.5581	16.4669	20836	19	384	10	2.60417	0.812716	11799|13605|16319|18005|20877|26934|51944|52276|229841|268697	Birc5|Ect2|Incenp|Nek2|Aurkb|Racgap1|Knstrn|Cdca8|Cenpe|Ccnb1	-10.3114	0	6	0	0	-14.1852	47.4779
0	0	0	1	0	0	0	0	-11.4904	0	GO:0051302	M00010	1	0	GO Biological Processes	19	regulation of cell division	19_GO:0050789 regulation of biological process	-11.4904	6.55895	10.321	20836	182	384	22	5.72917	1.18596	11799|12144|12190|12316|12704|13605|16319|18817|19348|19650|20877|20878|26934|52276|52679|56452|70218|71819|107771|108961|233406|240641	Birc5|Blm|Brca2|Aspm|Cit|Ect2|Incenp|Plk1|Kif20a|Rbl1|Aurkb|Aurka|Racgap1|Cdca8|E2f7|Orc6|Kif18b|Kif23|Bmyc|E2f8|Prc1|Kif20b	-9.32521	0	6	0	0	-14.1852	47.4779
0	0	0	1	0	0	0	0	-11.3302	0	GO:0032465	M00010	1	0	GO Biological Processes	19	regulation of cytokinesis	19_GO:0050789 regulation of biological process	-11.3302	9.97893	11.4995	20836	87	384	16	4.16667	1.01973	11799|12190|12704|13605|16319|18817|19348|20877|20878|26934|52276|52679|71819|108961|233406|240641	Birc5|Brca2|Cit|Ect2|Incenp|Plk1|Kif20a|Aurkb|Aurka|Racgap1|Cdca8|E2f7|Kif23|E2f8|Prc1|Kif20b	-9.17189	0	6	0	0	-14.1852	47.4779
0	0	0	1	0	0	0	0	-11.2687	0	GO:0000022	M00010	1	0	GO Biological Processes	19	mitotic spindle elongation	19_GO:0009987 cellular process	-11.2687	47.4779	18.0161	20836	8	384	7	1.82292	0.682689	11799|16319|20877|26934|52276|71819|233406	Birc5|Incenp|Aurkb|Racgap1|Cdca8|Kif23|Prc1	-9.12683	0	6	0	0	-14.1852	47.4779
0	0	0	1	0	0	0	0	-11.2687	0	GO:0051256	M00010	1	0	GO Biological Processes	19	mitotic spindle midzone assembly	19_GO:0009987 cellular process	-11.2687	47.4779	18.0161	20836	8	384	7	1.82292	0.682689	11799|16319|20877|26934|52276|71819|233406	Birc5|Incenp|Aurkb|Racgap1|Cdca8|Kif23|Prc1	-9.12683	0	6	0	0	-14.1852	47.4779
0	0	0	1	0	0	0	0	-10.2452	0	GO:0000281	M00010	1	0	GO Biological Processes	19	mitotic cytokinesis	19_GO:0009987 cellular process	-10.2452	10.4061	11.0311	20836	73	384	14	3.64583	0.956463	11799|12615|12704|13605|16319|18817|19348|20877|26934|52276|68743|71819|74107|80986	Birc5|Cenpa|Cit|Ect2|Incenp|Plk1|Kif20a|Aurkb|Racgap1|Cdca8|Anln|Kif23|Cep55|Ckap2	-8.16098	0	6	0	0	-14.1852	47.4779
0	0	0	1	0	0	0	0	-9.83755	0	GO:0090231	M00010	1	0	GO Biological Processes	19	regulation of spindle checkpoint	19_GO:0023052 signaling	-9.83755	21.2323	13.3026	20836	23	384	9	2.34375	0.77204	11799|16319|20877|20878|52276|56150|67052|209334|268697	Birc5|Incenp|Aurkb|Aurka|Cdca8|Mad2l1|Ndc80|Gen1|Ccnb1	-7.77542	0	6	0	0	-14.1852	47.4779
0	0	0	1	0	0	0	0	-9.67404	0	GO:0051255	M00010	1	0	GO Biological Processes	19	spindle midzone assembly	19_GO:0009987 cellular process	-9.67404	34.5294	15.2414	20836	11	384	7	1.82292	0.682689	11799|16319|20877|26934|52276|71819|233406	Birc5|Incenp|Aurkb|Racgap1|Cdca8|Kif23|Prc1	-7.6252	0	6	0	0	-14.1852	47.4779
0	0	0	1	0	0	0	0	-9.30076	0	GO:0090232	M00010	1	0	GO Biological Processes	19	positive regulation of spindle checkpoint	19_GO:0023052 signaling	-9.30076	31.6519	14.5533	20836	12	384	7	1.82292	0.682689	11799|16319|20877|52276|56150|67052|209334	Birc5|Incenp|Aurkb|Cdca8|Mad2l1|Ndc80|Gen1	-7.25969	0	6	0	0	-14.1852	47.4779
0	0	0	1	0	0	0	0	-9.30076	0	GO:0090267	M00010	1	0	GO Biological Processes	19	positive regulation of mitotic cell cycle spindle assembly checkpoint	19_GO:0023052 signaling	-9.30076	31.6519	14.5533	20836	12	384	7	1.82292	0.682689	11799|16319|20877|52276|56150|67052|209334	Birc5|Incenp|Aurkb|Cdca8|Mad2l1|Ndc80|Gen1	-7.25969	0	6	0	0	-14.1852	47.4779
0	0	0	1	0	0	0	0	-8.92657	0	GO:0000910	M00010	1	0	GO Biological Processes	19	cytokinesis	19_GO:0009987 cellular process	-8.92657	7.6066	9.38805	20836	107	384	15	3.90625	0.988694	11799|12615|12704|13605|16319|18817|19348|20877|26934|52276|68743|71819|74107|80986|233406	Birc5|Cenpa|Cit|Ect2|Incenp|Plk1|Kif20a|Aurkb|Racgap1|Cdca8|Anln|Kif23|Cep55|Ckap2|Prc1	-6.91047	0	6	0	0	-14.1852	47.4779
0	0	0	1	0	0	0	0	-8.68986	0	GO:0090266	M00010	1	0	GO Biological Processes	19	regulation of mitotic cell cycle spindle assembly checkpoint	19_GO:0023052 signaling	-8.68986	20.6706	12.3576	20836	21	384	8	2.08333	0.728857	11799|16319|20877|52276|56150|67052|209334|268697	Birc5|Incenp|Aurkb|Cdca8|Mad2l1|Ndc80|Gen1|Ccnb1	-6.68808	0	6	0	0	-14.1852	47.4779
0	0	0	1	0	0	0	0	-8.68986	0	GO:1903504	M00010	1	0	GO Biological Processes	19	regulation of mitotic spindle checkpoint	19_GO:0023052 signaling	-8.68986	20.6706	12.3576	20836	21	384	8	2.08333	0.728857	11799|16319|20877|52276|56150|67052|209334|268697	Birc5|Incenp|Aurkb|Cdca8|Mad2l1|Ndc80|Gen1|Ccnb1	-6.68808	0	6	0	0	-14.1852	47.4779
0	0	0	1	0	0	0	0	-8.4117	0	GO:1901978	M00010	1	0	GO Biological Processes	19	positive regulation of cell cycle checkpoint	19_GO:0023052 signaling	-8.4117	25.3215	12.9116	20836	15	384	7	1.82292	0.682689	11799|16319|20877|52276|56150|67052|209334	Birc5|Incenp|Aurkb|Cdca8|Mad2l1|Ndc80|Gen1	-6.43497	0	6	0	0	-14.1852	47.4779
0	0	0	1	0	0	0	0	-8.36342	0	GO:0061640	M00010	1	0	GO Biological Processes	19	cytoskeleton-dependent cytokinesis	19_GO:0009987 cellular process	-8.36342	7.59646	9.0603	20836	100	384	14	3.64583	0.956463	11799|12615|12704|13605|16319|18817|19348|20877|26934|52276|68743|71819|74107|80986	Birc5|Cenpa|Cit|Ect2|Incenp|Plk1|Kif20a|Aurkb|Racgap1|Cdca8|Anln|Kif23|Cep55|Ckap2	-6.39113	0	6	0	0	-14.1852	47.4779
0	0	0	1	0	0	0	0	-7.53692	0	GO:0032467	M00010	1	0	GO Biological Processes	19	positive regulation of cytokinesis	19_GO:0048518 positive regulation of biological process	-7.53692	12.5216	9.86826	20836	39	384	9	2.34375	0.77204	11799|12704|13605|16319|20877|26934|52276|71819|240641	Birc5|Cit|Ect2|Incenp|Aurkb|Racgap1|Cdca8|Kif23|Kif20b	-5.61236	0	6	0	0	-14.1852	47.4779
0	0	0	1	0	0	0	0	-7.49878	0	GO:0051987	M00010	1	0	GO Biological Processes	19	positive regulation of attachment of spindle microtubules to kinetochore	19_GO:0048518 positive regulation of biological process	-7.49878	27.1302	12.4064	20836	12	384	6	1.5625	0.632885	11799|16319|20877|52276|229841|268697	Birc5|Incenp|Aurkb|Cdca8|Cenpe|Ccnb1	-5.57813	0	6	0	0	-14.1852	47.4779
0	0	0	1	0	0	0	0	-7.37461	0	GO:1903490	M00010	1	0	GO Biological Processes	19	positive regulation of mitotic cytokinesis	19_GO:0048518 positive regulation of biological process	-7.37461	38.7574	13.6903	20836	7	384	5	1.30208	0.578506	11799|16319|20877|52276|240641	Birc5|Incenp|Aurkb|Cdca8|Kif20b	-5.46359	0	6	0	0	-14.1852	47.4779
0	0	0	1	0	0	0	0	-6.60972	0	GO:1902412	M00010	1	0	GO Biological Processes	19	regulation of mitotic cytokinesis	19_GO:0050789 regulation of biological process	-6.60972	30.1447	11.9829	20836	9	384	5	1.30208	0.578506	11799|16319|20877|52276|240641	Birc5|Incenp|Aurkb|Cdca8|Kif20b	-4.75906	0	6	0	0	-14.1852	47.4779
0	0	0	1	0	0	0	0	-5.12503	0	GO:1902423	M00010	1	0	GO Biological Processes	19	regulation of attachment of mitotic spindle microtubules to kinetochore	19_GO:0051179 localization	-5.12503	27.1302	10.1288	20836	8	384	4	1.04167	0.518114	11799|16319|20877|52276	Birc5|Incenp|Aurkb|Cdca8	-3.44267	0	6	0	0	-14.1852	47.4779
0	0	0	1	0	0	0	0	-5.12503	0	GO:1902425	M00010	1	0	GO Biological Processes	19	positive regulation of attachment of mitotic spindle microtubules to kinetochore	19_GO:0051179 localization	-5.12503	27.1302	10.1288	20836	8	384	4	1.04167	0.518114	11799|16319|20877|52276	Birc5|Incenp|Aurkb|Cdca8	-3.44267	0	6	0	0	-14.1852	47.4779
1	0	0	1	0	-2.30342	0	0	-4.6141	0	GO:0051781	M10010	2	0	GO Biological Processes	19	positive regulation of cell division	19_GO:0048518 positive regulation of biological process	-5.06598	4.32255	5.87972	20836	84	746	13	1.74263	0.479088	11799|12704|13605|16176|16319|18654|20877|22339|26934|52276|54635|71819|240641	Birc5|Cit|Ect2|Il1b|Incenp|Pgf|Aurkb|Vegfa|Racgap1|Cdca8|Pdgfc|Kif23|Kif20b	-3.30218	0	6	0	0	-14.1852	47.4779
0	0	0	1	0	0	0	0	-5.04785	0	R-MMU-4615885	M00010	1	0	Reactome Gene Sets	6	SUMOylation of DNA replication proteins		-5.04785	9.26397	7.25765	20836	41	384	7	1.82292	0.682689	16319|18538|20877|21973|52276|54563|72787	Incenp|Pcna|Aurkb|Top2a|Cdca8|Nup210|Ndc1	-3.37879	0	6	0	0	-14.1852	47.4779
0	0	0	1	0	0	0	0	-4.97145	0	GO:1901970	M00010	1	0	GO Biological Processes	19	positive regulation of mitotic sister chromatid separation	19_GO:0048518 positive regulation of biological process	-4.97145	15.9589	8.45454	20836	17	384	5	1.30208	0.578506	11799|16319|20877|52276|229841	Birc5|Incenp|Aurkb|Cdca8|Cenpe	-3.31529	0	6	0	0	-14.1852	47.4779
0	0	0	1	0	0	0	0	-4.14763	0	GO:0090235	M00010	1	0	GO Biological Processes	19	regulation of metaphase plate congression	19_GO:0051179 localization	-4.14763	16.6955	7.75658	20836	13	384	4	1.04167	0.518114	11799|16319|20877|52276	Birc5|Incenp|Aurkb|Cdca8	-2.59998	0	6	0	0	-14.1852	47.4779
0	0	0	1	0	0	0	0	-2.62499	0	R-MMU-3108232	M00010	1	0	Reactome Gene Sets	6	SUMO E3 ligases SUMOylate target proteins		-2.62499	3.1506	3.68244	20836	155	384	9	2.34375	0.77204	12144|12189|16319|18538|20877|21973|52276|54563|72787	Blm|Brca1|Incenp|Pcna|Aurkb|Top2a|Cdca8|Nup210|Ndc1	-1.35079	0	6	0	0	-14.1852	47.4779
0	0	0	1	0	0	0	0	-2.51419	0	R-MMU-2990846	M00010	1	0	Reactome Gene Sets	6	SUMOylation		-2.51419	3.03319	3.54865	20836	161	384	9	2.34375	0.77204	12144|12189|16319|18538|20877|21973|52276|54563|72787	Blm|Brca1|Incenp|Pcna|Aurkb|Top2a|Cdca8|Nup210|Ndc1	-1.27517	0	6	0	0	-14.1852	47.4779
1	1	0	0	0	-7.94902	-7.06845	0	0	0	GO:0050900	M11000	2	0	GO Biological Processes	19	leukocyte migration	19_GO:0002376 immune system process	-13.9327	4.4223	10.2756	20836	240	746	38	5.09383	0.805008	11486|12768|13051|13731|13860|14825|15945|16176|16401|16403|16456|17101|18578|18750|20201|20296|20304|20305|20306|20310|20311|20343|20344|20737|22339|24088|50930|56744|57349|58217|58218|74748|98365|109700|238871|270152|321019|330122	Ada|Ccr1|Cx3cr1|Emp2|Eps8|Cxcl1|Cxcl10|Il1b|Itga4|Itga6|F11r|Lyst|Pde4b|Prkca|S100a8|Ccl2|Ccl5|Ccl6|Ccl7|Cxcl2|Cxcl5|Sell|Selp|Spn|Vegfa|Tlr2|Tnfsf14|Pf4|Ppbp|Trem1|Trem3|Slamf8|Slamf9|Itga1|Pde4d|Jaml|Gpr183|Cxcl3	-11.533	0	7	1	1	-13.9327	7.35008
1	1	1	0	0	-8.75966	-4.91987	-2.41131	0	0	GO:0030595	M11100	3	0	GO Biological Processes	19	leukocyte chemotaxis	19_GO:0040011 locomotion	-13.0038	5.58606	10.4915	20836	140	746	28	3.75335	0.695878	12768|13051|14825|15945|16176|17101|18578|18750|20201|20296|20304|20305|20306|20310|20311|22339|50930|56744|57349|58217|58218|74748|98365|109700|238871|270152|321019|330122	Ccr1|Cx3cr1|Cxcl1|Cxcl10|Il1b|Lyst|Pde4b|Prkca|S100a8|Ccl2|Ccl5|Ccl6|Ccl7|Cxcl2|Cxcl5|Vegfa|Tnfsf14|Pf4|Ppbp|Trem1|Trem3|Slamf8|Slamf9|Itga1|Pde4d|Jaml|Gpr183|Cxcl3	-10.6662	0	7	0	0	-13.9327	7.35008
1	1	1	0	0	-8.78392	-6.40893	-3.04491	0	0	GO:0071621	M11100	3	0	GO Biological Processes	19	granulocyte chemotaxis	19_GO:0040011 locomotion	-12.8834	7.31508	11.1754	20836	84	746	22	2.94906	0.619402	14825|15945|16176|17101|18578|18750|20201|20296|20304|20305|20306|20310|20311|22339|56744|57349|58217|58218|109700|238871|270152|330122	Cxcl1|Cxcl10|Il1b|Lyst|Pde4b|Prkca|S100a8|Ccl2|Ccl5|Ccl6|Ccl7|Cxcl2|Cxcl5|Vegfa|Pf4|Ppbp|Trem1|Trem3|Itga1|Pde4d|Jaml|Cxcl3	-10.5638	0	7	0	0	-13.9327	7.35008
1	1	1	0	0	-9.09506	-7.01457	-2.78932	0	0	GO:0097530	M11100	3	0	GO Biological Processes	19	granulocyte migration	19_GO:0002376 immune system process	-12.7725	6.50803	10.7984	20836	103	746	24	3.21716	0.64605	13731|14825|15945|16176|17101|18578|18750|20201|20296|20304|20305|20306|20310|20311|22339|24088|56744|57349|58217|58218|109700|238871|270152|330122	Emp2|Cxcl1|Cxcl10|Il1b|Lyst|Pde4b|Prkca|S100a8|Ccl2|Ccl5|Ccl6|Ccl7|Cxcl2|Cxcl5|Vegfa|Tlr2|Pf4|Ppbp|Trem1|Trem3|Itga1|Pde4d|Jaml|Cxcl3	-10.472	0	7	0	0	-13.9327	7.35008
1	1	0	0	0	-11.0257	-4.82442	0	0	0	GO:0060326	M11000	2	0	GO Biological Processes	19	cell chemotaxis	19_GO:0040011 locomotion	-12.6336	4.58557	9.84306	20836	201	746	33	4.42359	0.752824	12768|13051|13836|14388|14745|14825|15370|15945|16176|17101|18578|18750|20201|20296|20304|20305|20306|20310|20311|22339|50930|56744|57349|58217|58218|74748|98365|109700|238130|238871|270152|321019|330122	Ccr1|Cx3cr1|Epha2|Gab1|Lpar1|Cxcl1|Nr4a1|Cxcl10|Il1b|Lyst|Pde4b|Prkca|S100a8|Ccl2|Ccl5|Ccl6|Ccl7|Cxcl2|Cxcl5|Vegfa|Tnfsf14|Pf4|Ppbp|Trem1|Trem3|Slamf8|Slamf9|Itga1|Dock4|Pde4d|Jaml|Gpr183|Cxcl3	-10.347	0	7	0	0	-13.9327	7.35008
1	1	0	0	0	-8.43827	-7.43777	0	0	0	GO:1990266	M11000	2	0	GO Biological Processes	19	neutrophil migration	19_GO:0002376 immune system process	-12.1109	6.75238	10.5971	20836	91	746	22	2.94906	0.619402	13731|14825|15945|16176|18578|18750|20201|20296|20304|20305|20306|20310|20311|24088|56744|57349|58217|58218|109700|238871|270152|330122	Emp2|Cxcl1|Cxcl10|Il1b|Pde4b|Prkca|S100a8|Ccl2|Ccl5|Ccl6|Ccl7|Cxcl2|Cxcl5|Tlr2|Pf4|Ppbp|Trem1|Trem3|Itga1|Pde4d|Jaml|Cxcl3	-9.85055	0	7	0	0	-13.9327	7.35008
1	1	0	0	0	-7.93732	-6.70967	0	0	0	GO:0030593	M11000	2	0	GO Biological Processes	19	neutrophil chemotaxis	19_GO:0040011 locomotion	-11.8124	7.35008	10.6868	20836	76	746	20	2.68097	0.591391	14825|15945|16176|18578|18750|20201|20296|20304|20305|20306|20310|20311|56744|57349|58217|58218|109700|238871|270152|330122	Cxcl1|Cxcl10|Il1b|Pde4b|Prkca|S100a8|Ccl2|Ccl5|Ccl6|Ccl7|Cxcl2|Cxcl5|Pf4|Ppbp|Trem1|Trem3|Itga1|Pde4d|Jaml|Cxcl3	-9.5563	0	7	0	0	-13.9327	7.35008
1	1	1	0	0	-7.64423	-5.96498	-2.40266	0	0	GO:0097529	M11100	3	0	GO Biological Processes	19	myeloid leukocyte migration	19_GO:0002376 immune system process	-9.69513	4.75409	8.61902	20836	141	746	24	3.21716	0.64605	13731|14825|15945|16176|17101|18578|18750|20201|20296|20304|20305|20306|20310|20311|22339|24088|56744|57349|58217|58218|109700|238871|270152|330122	Emp2|Cxcl1|Cxcl10|Il1b|Lyst|Pde4b|Prkca|S100a8|Ccl2|Ccl5|Ccl6|Ccl7|Cxcl2|Cxcl5|Vegfa|Tlr2|Pf4|Ppbp|Trem1|Trem3|Itga1|Pde4d|Jaml|Cxcl3	-7.54345	0	7	0	0	-13.9327	7.35008
1	1	0	0	0	-8.62347	-5.32566	0	0	0	mmu04060	M11000	2	0	KEGG Pathway	24	Cytokine-cytokine receptor interaction - Mus musculus (house mouse)		-8.79716	3.25216	7.46834	20836	292	746	34	4.55764	0.763609	11482|12768|12778|12983|12984|13051|14559|14562|14825|15945|16176|16177|16178|16181|16190|16878|16880|18413|20296|20304|20305|20306|20310|20311|21939|21950|24099|50930|56708|56744|57349|107527|320100|330122	Acvrl1|Ccr1|Ackr3|Csf2rb|Csf2rb2|Cx3cr1|Gdf1|Gdf3|Cxcl1|Cxcl10|Il1b|Il1r1|Il1r2|Il1rn|Il4ra|Lif|Lifr|Osm|Ccl2|Ccl5|Ccl6|Ccl7|Cxcl2|Cxcl5|Cd40|Tnfsf9|Tnfsf13b|Tnfsf14|Clcf1|Pf4|Ppbp|Il1rl2|Relt|Cxcl3	-6.71005	0	7	0	0	-13.9327	7.35008
1	0	1	0	0	-7.41427	0	-3.00069	0	0	mmu05323	M10100	2	0	KEGG Pathway	24	Rheumatoid arthritis - Mus musculus (house mouse)		-7.98575	5.45764	8.02865	20836	87	746	17	2.27882	0.546361	12519|12524|13038|13039|14281|14825|14961|14999|16176|20296|20304|20310|20311|22339|24088|24099|330122	Cd80|Cd86|Ctsk|Ctsl|Fos|Cxcl1|H2-Ab1|H2-DMb1|Il1b|Ccl2|Ccl5|Cxcl2|Cxcl5|Vegfa|Tlr2|Tnfsf13b|Cxcl3	-5.95735	0	7	0	0	-13.9327	7.35008
1	1	0	0	0	-4.78616	-4.51223	0	0	0	GO:0070098	M11000	2	0	GO Biological Processes	19	chemokine-mediated signaling pathway	19_GO:0023052 signaling	-7.15878	5.92461	7.7215	20836	66	746	14	1.87668	0.496834	12768|12778|13051|14825|15945|20296|20304|20305|20306|20310|20311|56744|57349|330122	Ccr1|Ackr3|Cx3cr1|Cxcl1|Cxcl10|Ccl2|Ccl5|Ccl6|Ccl7|Cxcl2|Cxcl5|Pf4|Ppbp|Cxcl3	-5.20369	0	7	0	0	-13.9327	7.35008
1	1	0	0	0	-4.43404	-4.2157	0	0	0	GO:1990868	M11000	2	0	GO Biological Processes	19	response to chemokine	19_GO:0050896 response to stimulus	-6.35432	5.14505	6.97589	20836	76	746	14	1.87668	0.496834	12768|12778|13051|14825|15945|20296|20304|20305|20306|20310|20311|56744|57349|330122	Ccr1|Ackr3|Cx3cr1|Cxcl1|Cxcl10|Ccl2|Ccl5|Ccl6|Ccl7|Cxcl2|Cxcl5|Pf4|Ppbp|Cxcl3	-4.47454	0	7	0	0	-13.9327	7.35008
1	1	0	0	0	-4.43404	-4.2157	0	0	0	GO:1990869	M11000	2	0	GO Biological Processes	19	cellular response to chemokine	19_GO:0050896 response to stimulus	-6.35432	5.14505	6.97589	20836	76	746	14	1.87668	0.496834	12768|12778|13051|14825|15945|20296|20304|20305|20306|20310|20311|56744|57349|330122	Ccr1|Ackr3|Cx3cr1|Cxcl1|Cxcl10|Ccl2|Ccl5|Ccl6|Ccl7|Cxcl2|Cxcl5|Pf4|Ppbp|Cxcl3	-4.47454	0	7	0	0	-13.9327	7.35008
1	1	0	0	0	-4.89088	-3.7551	0	0	0	mmu04061	M11000	2	0	KEGG Pathway	24	Viral protein interaction with cytokine and cytokine receptor - Mus musculus (house mouse)		-5.86561	4.41005	6.41924	20836	95	746	15	2.01072	0.513921	12768|12778|13051|14825|15945|20296|20304|20305|20306|20310|20311|50930|56744|57349|330122	Ccr1|Ackr3|Cx3cr1|Cxcl1|Cxcl10|Ccl2|Ccl5|Ccl6|Ccl7|Cxcl2|Cxcl5|Tnfsf14|Pf4|Ppbp|Cxcl3	-4.02029	0	7	0	0	-13.9327	7.35008
1	0	0	0	0	-5.54954	0	0	0	0	GO:0071216	M10000	1	0	GO Biological Processes	19	cellular response to biotic stimulus	19_GO:0050896 response to stimulus	-5.63658	2.57818	5.52562	20836	325	746	30	4.02145	0.719298	12491|12519|12524|12608|13051|14130|14825|15945|16176|17079|18126|18128|18578|19204|19260|19401|20296|20304|20310|20311|22169|24088|56644|56744|56792|57349|60533|238871|268465|330122	Cd36|Cd80|Cd86|Cebpb|Cx3cr1|Fcgr2b|Cxcl1|Cxcl10|Il1b|Cd180|Nos2|Notch1|Pde4b|Ptafr|Ptpn22|Rara|Ccl2|Ccl5|Cxcl2|Cxcl5|Cmpk2|Tlr2|Clec7a|Pf4|Stap1|Ppbp|Cd274|Pde4d|Eme1|Cxcl3	-3.80854	0	7	0	0	-13.9327	7.35008
1	1	0	0	0	-3.00681	-3.66218	0	0	0	R-MMU-380108	M11000	2	0	Reactome Gene Sets	6	Chemokine receptors bind chemokines		-5.56832	5.6895	6.649	20836	54	746	11	1.47453	0.441298	12778|13051|14825|15945|20304|20306|20310|20311|56744|57349|330122	Ackr3|Cx3cr1|Cxcl1|Cxcl10|Ccl5|Ccl7|Cxcl2|Cxcl5|Pf4|Ppbp|Cxcl3	-3.74757	0	7	0	0	-13.9327	7.35008
1	1	0	0	0	-5.38549	-3.40468	0	0	0	mmu04668	M11000	2	0	KEGG Pathway	24	TNF signaling pathway - Mus musculus (house mouse)		-5.56782	3.95473	6.06886	20836	113	746	16	2.14477	0.530412	12608|12702|14281|14825|15945|16176|16878|17387|19225|20296|20304|20310|20311|74568|231991|330122	Cebpb|Socs3|Fos|Cxcl1|Cxcl10|Il1b|Lif|Mmp14|Ptgs2|Ccl2|Ccl5|Cxcl2|Cxcl5|Mlkl|Creb5|Cxcl3	-3.74757	0	7	0	0	-13.9327	7.35008
1	0	0	0	0	-5.32658	0	0	0	0	GO:0002237	M10000	1	0	GO Biological Processes	19	response to molecule of bacterial origin	19_GO:0044419 biological process involved in interspecies interaction between organisms	-5.32658	4.34407	6.08577	20836	395	170	14	8.23529	2.1084	12519|12524|12608|14130|14825|16176|18578|19401|20310|20311|20568|24088|56744|211770	Cd80|Cd86|Cebpb|Fcgr2b|Cxcl1|Il1b|Pde4b|Rara|Cxcl2|Cxcl5|Slpi|Tlr2|Pf4|Trib1	-3.62255	0	7	0	0	-13.9327	7.35008
1	0	0	0	0	-5.19149	0	0	0	0	GO:0071219	M10000	1	0	GO Biological Processes	19	cellular response to molecule of bacterial origin	19_GO:0044419 biological process involved in interspecies interaction between organisms	-5.19149	4.93549	6.20613	20836	298	170	12	7.05882	1.96447	12519|12524|12608|14130|14825|16176|18578|19401|20310|20311|24088|56744	Cd80|Cd86|Cebpb|Fcgr2b|Cxcl1|Il1b|Pde4b|Rara|Cxcl2|Cxcl5|Tlr2|Pf4	-3.50118	0	7	0	0	-13.9327	7.35008
1	0	0	0	0	-4.20811	0	0	0	0	GO:0032496	M10000	1	0	GO Biological Processes	19	response to lipopolysaccharide	19_GO:0044419 biological process involved in interspecies interaction between organisms	-4.82722	2.3089	4.92874	20836	375	746	31	4.1555	0.730677	12491|12519|12524|12608|13051|14825|15945|16176|17079|17130|18104|18126|18578|19204|19225|19260|19401|20201|20296|20304|20310|20311|20568|22169|56744|56792|57349|60533|211770|238871|330122	Cd36|Cd80|Cd86|Cebpb|Cx3cr1|Cxcl1|Cxcl10|Il1b|Cd180|Smad6|Nqo1|Nos2|Pde4b|Ptafr|Ptgs2|Ptpn22|Rara|S100a8|Ccl2|Ccl5|Cxcl2|Cxcl5|Slpi|Cmpk2|Pf4|Stap1|Ppbp|Cd274|Trib1|Pde4d|Cxcl3	-3.08832	0	7	0	0	-13.9327	7.35008
1	1	0	0	0	-2.40715	-3.94752	0	0	0	R-MMU-372790	M11000	2	0	Reactome Gene Sets	6	Signaling by GPCR		-4.51107	1.95187	4.56287	20836	601	746	42	5.63003	0.843923	11512|11541|12768|12778|13051|13605|13649|14268|14289|14744|14745|14825|15945|16995|18576|18578|18619|18750|18752|18798|19204|19734|20304|20305|20306|20310|20311|20779|23945|26382|29863|56744|57349|216152|224014|230098|231871|238377|238871|321019|330122|381810	Adcy6|Adora2b|Ccr1|Ackr3|Cx3cr1|Ect2|Egfr|Fn1|Fpr2|Gpr65|Lpar1|Cxcl1|Cxcl10|Ltb4r1|Pde3b|Pde4b|Penk|Prkca|Prkcg|Plcb4|Ptafr|Rgs16|Ccl5|Ccl6|Ccl7|Cxcl2|Cxcl5|Src|Mgll|Fgd2|Pde7b|Pf4|Ppbp|Plppr3|Fgd4|Arhgef39|Daglb|Gpr68|Pde4d|Gpr183|Cxcl3|Lpar5	-2.79739	0	7	0	0	-13.9327	7.35008
1	1	0	0	0	-2.61057	-2.95374	0	0	0	R-MMU-388396	M11000	2	0	Reactome Gene Sets	6	GPCR downstream signalling		-4.41477	1.97039	4.51438	20836	567	746	40	5.36193	0.824753	11512|11541|12768|12778|13051|13605|13649|14268|14289|14744|14745|14825|15945|16995|18576|18578|18619|18750|18752|18798|19204|19734|20304|20305|20310|20311|20779|23945|26382|29863|56744|57349|224014|230098|231871|238377|238871|321019|330122|381810	Adcy6|Adora2b|Ccr1|Ackr3|Cx3cr1|Ect2|Egfr|Fn1|Fpr2|Gpr65|Lpar1|Cxcl1|Cxcl10|Ltb4r1|Pde3b|Pde4b|Penk|Prkca|Prkcg|Plcb4|Ptafr|Rgs16|Ccl5|Ccl6|Cxcl2|Cxcl5|Src|Mgll|Fgd2|Pde7b|Pf4|Ppbp|Fgd4|Arhgef39|Daglb|Gpr68|Pde4d|Gpr183|Cxcl3|Lpar5	-2.71284	0	7	0	0	-13.9327	7.35008
1	0	0	0	0	-3.87801	0	0	0	0	GO:0071222	M10000	1	0	GO Biological Processes	19	cellular response to lipopolysaccharide	19_GO:0044419 biological process involved in interspecies interaction between organisms	-4.35359	2.4245	4.69085	20836	288	746	25	3.35121	0.658915	12491|12519|12524|12608|13051|14825|15945|16176|17079|18126|18578|19204|19260|19401|20296|20304|20310|20311|22169|56744|56792|57349|60533|238871|330122	Cd36|Cd80|Cd86|Cebpb|Cx3cr1|Cxcl1|Cxcl10|Il1b|Cd180|Nos2|Pde4b|Ptafr|Ptpn22|Rara|Ccl2|Ccl5|Cxcl2|Cxcl5|Cmpk2|Pf4|Stap1|Ppbp|Cd274|Pde4d|Cxcl3	-2.65867	0	7	0	0	-13.9327	7.35008
[truncated: 1,028 more rows]
