# Supplementary material for: The tumor microenvironment shows a hierarchy of cell-cell interactions dominated by fibroblasts
Source: Nat Commun. 2023 Sep 19;14:5810. doi: 10.1038/s41467-023-41518-w (PMC10509226; doi:10.1038/s41467-023-41518-w)
Supplement: Supplementary file 6 — Supplementary Data 3 [file 41467_2023_41518_MOESM6_ESM.xlsx]

## Sheet: READ ME
Supplementary Data 3. RNA-seq data of differentially expressed genes (DEGs) of fibroblasts mono-cultured (only) or co-cultured with macrophages in cancer CM vs. DMEM. This file contains three sheets - 1. RNA-seq DEGs; rld valuse 2-3.Pathway analysis using Metascape.

## Sheet: FB DEG CM  ALL
Symbol	Mammary_CO_CM_1.rld	Mammary_CO_CM_2.rld	Mammary_CO_CM_3.rld	Mammary_CO_CM_4.rld	Mammary_ONLY_CM_3.rld	Mammary_ONLY_CM_4.rld	Mammary_ONLY_DMEM_1.rld	Mammary_ONLY_DMEM_2.rld	Mammary_ONLY_DMEM_3.rld	Mammary_CO_DMEM_1.rld	Mammary_CO_DMEM_2.rld	Mammary_CO_DMEM_3.rld	cluster	baseMean	log2FoldChange	lfcSE	stat	pvalue	padj
Rarres2	14.0695	14.4763	13.0381	13.0418	14.1561	14.0661	10.6525	11.2422	11.3004	11.7939	12.3275	13.0551	1	11952.1	-2.85414	0.585723	-4.87286	1.09994e-06	3.17509e-05
Spp1	13.7914	14.1461	13.9811	14.2212	13.6808	13.2754	12.7118	12.7161	12.6985	11.5609	12.4852	12.7664	1	11608.9	-1.84062	0.28309	-6.50189	7.9316e-11	6.66048e-09
Timp1	13.4718	13.9599	13.5539	13.7816	13.9315	13.8409	12.4987	12.6306	12.5221	12.3394	12.7899	12.7078	1	10743.8	-1.65985	0.151419	-10.9619	5.82468e-28	6.84771e-25
Fn1	13.2343	13.0611	13.4778	13.5806	13.1783	13.2529	14.2353	14.0162	13.9904	14.1891	14.0963	13.5756	2	13877.3	1.01693	0.172392	5.89896	3.65806e-09	2.16009e-07
Serpine1	13.0921	13.6404	12.7498	12.8147	13.2585	13.2035	11.5939	11.786	12.1314	11.3295	12.3924	12.0103	1	7082.43	-1.72732	0.263162	-6.56373	5.2478e-11	4.58544e-09
Dcn	12.7189	12.5905	12.4658	12.5932	13.4327	13.0865	11.7585	11.9313	11.3357	11.695	11.5562	11.9011	1	5801.82	-1.62179	0.202459	-8.01046	1.14278e-15	2.59271e-13
Crlf1	12.2103	11.9898	12.2085	12.2197	12.3447	12.3003	10.878	11.265	11.231	10.8405	10.9875	11.4584	1	3709.24	-1.54302	0.162961	-9.46859	2.83647e-21	1.46725e-18
Gsto1	11.8402	12.3522	11.5732	12.0744	11.7974	11.5973	11.076	11.1711	11.0082	10.1696	10.5446	10.7515	1	3018.12	-1.60811	0.244606	-6.57428	4.88906e-11	4.30354e-09
Tnc	11.7554	11.8067	11.5117	11.4529	12.2799	11.9975	10.6644	10.7747	10.6455	10.4724	10.5638	10.8913	1	2827.9	-1.65991	0.163253	-10.1677	2.76443e-24	2.23435e-21
Hmox1	11.4917	11.5633	11.6271	11.7512	11.4216	11.0782	11.3478	10.8116	11.0649	10.213	10.4497	10.1985	1	2421.59	-1.23081	0.257652	-4.77701	1.77922e-06	4.84397e-05
Vegfa	11.4369	11.8994	11.2395	10.9843	11.6174	11.3301	10.2822	10.4207	10.4644	10.6078	10.9227	10.7605	1	2272.87	-1.1934	0.204854	-5.82561	5.69039e-09	3.10498e-07
Cebpb	11.4213	11.662	11.5498	11.3109	11.9986	11.6007	10.5113	10.5642	10.7016	10.3655	10.55	10.6982	1	2452.79	-1.49834	0.142838	-10.4898	9.62401e-26	8.88984e-23
Lrrc32	11.3643	11.156	11.0945	11.4696	11.43	11.2234	10.1922	10.5742	10.733	9.67557	10.5773	10.5539	1	2037.94	-1.25516	0.220998	-5.67952	1.3507e-08	6.64156e-07
Ier3	11.3049	11.8947	10.9494	10.9426	11.3039	11.2943	10.2588	10.1271	10.4047	10.2435	10.8651	10.5992	1	2078.63	-1.2201	0.229738	-5.31085	1.09114e-07	4.26303e-06
Ltbp2	11.1541	10.8477	10.5648	10.8371	11.3205	11.168	8.69354	9.25972	9.43466	9.56821	9.92515	10.1456	1	1574.37	-2.03829	0.296071	-6.88447	5.80022e-12	6.52247e-10
Slc48a1	10.9749	10.7107	10.5981	10.7234	10.5537	10.9522	10.2716	10.0751	10.2045	9.95841	9.69986	10.0302	1	1440.74	-1.06209	0.148551	-7.14965	8.69964e-13	1.23631e-10
Fbn1	10.9108	10.9283	11.0175	11.3089	10.6194	11.2036	11.8553	11.8746	11.6656	11.9828	11.8626	11.5971	2	2934.88	1.13425	0.165713	6.84463	7.66764e-12	8.26316e-10
Saa3	10.6393	10.0911	12.6942	12.4113	12.5886	12.0142	7.8369	8.37829	8.06221	8.86743	8.77834	8.84308	1	3449.71	-5.15294	0.604871	-8.51908	1.60832e-17	4.62196e-15
Sfrp1	10.5983	9.86949	11.7132	11.5569	10.5374	10.9541	12.9154	12.8079	12.9135	12.856	12.096	11.982	2	4913.46	2.22087	0.493917	4.49644	6.91011e-06	0.000155954
Cck	10.5669	11.6663	11.5329	11.7243	10.8511	10.7526	7.78435	8.90829	8.70184	8.13151	8.98421	9.35355	1	1864.47	-3.45666	0.439968	-7.85661	3.94672e-15	7.85216e-13
Tmsb4x	10.5355	10.981	11.005	11.4698	10.7866	10.3359	12.025	11.6775	11.8288	11.4747	12.2139	11.0837	2	2855.39	1.26779	0.284114	4.46226	8.10987e-06	0.000178971
Postn	10.4734	10.2572	11.0702	11.1086	10.902	10.7022	12.1907	11.8386	11.8949	12.0618	11.693	11.3717	2	2937.15	1.47612	0.232035	6.36162	1.99633e-10	1.57418e-08
Ctsh	10.4541	10.4018	10.3209	10.4501	10.8007	10.6718	9.42509	9.58611	9.6811	9.47036	9.71639	9.75288	1	1179.76	-1.32424	0.135481	-9.77438	1.45049e-22	9.37888e-20
Por	10.4038	10.4344	10.0697	10.183	10.0365	10.3079	9.32162	9.53992	9.57409	9.33715	9.53532	9.78095	1	1005.94	-1.01958	0.145497	-7.00758	2.42484e-12	2.93066e-10
Sdc1	10.3568	10.5791	10.2171	10.0057	10.6843	10.4398	9.55373	9.63789	9.55239	9.55931	9.9196	9.73089	1	1117.21	-1.05503	0.168496	-6.26143	3.81454e-10	2.85142e-08
Ccl2	10.2772	10.3873	11.2585	11.2398	11.1666	11.0644	9.47498	9.35825	9.49614	9.54681	10.2363	9.53074	1	1535.89	-1.86682	0.278063	-6.71367	1.89783e-11	1.83155e-09
Myl9	10.2681	10.0254	10.5134	10.8742	9.86034	10.4348	10.721	11.2861	11.4829	10.7805	11.1658	11.1955	2	1862.31	1.09232	0.249635	4.37567	1.21062e-05	0.00025498
Cxcl5	10.2308	10.5532	11.3616	10.6983	11.0792	11.4741	8.31124	7.89048	8.17514	8.70871	8.67706	8.25095	1	1513.04	-3.79353	0.305309	-12.4252	1.90723e-35	4.93286e-32
Rgs16	10.2154	10.3175	9.05636	9.48062	9.78764	9.51147	8.61598	8.71983	8.88057	8.868	9.09621	9.11738	1	726.979	-1.26777	0.253238	-5.00624	5.55034e-07	1.7464e-05
Sod3	10.1608	9.61881	11.4129	11.3301	10.563	10.9432	11.6917	11.8607	11.8489	12.0324	11.4065	11.2932	2	2766.69	1.21904	0.438983	2.77696	0.00548701	0.0367658
Rbp4	10.0878	10.1048	9.92882	9.89832	10.523	10.6364	8.45594	8.82412	8.81883	9.085	8.8026	9.49656	1	928.224	-1.82943	0.259461	-7.0509	1.77767e-12	2.25381e-10
Mmp3	9.96634	10.4056	9.50164	9.98167	10.3518	9.72287	8.47987	8.34282	8.43034	7.15813	8.16263	7.48649	1	787.489	-3.06129	0.317665	-9.63683	5.58886e-22	3.07057e-19
Chd3	9.89972	10.0781	10.2219	10.2672	9.93757	10.0288	10.5628	10.8168	10.8553	10.9245	10.8363	10.8123	2	1476.82	1.06278	0.116085	9.15526	5.42267e-20	2.26213e-17
Ptprn	9.88175	9.80966	9.87286	9.84813	9.69225	9.9584	8.51297	8.57507	8.70351	8.49496	8.84119	8.98841	1	713.843	-1.65219	0.137734	-11.9956	3.74891e-33	8.08015e-30
Aplp1	9.76237	9.43325	9.29004	9.39672	9.83854	9.82871	8.75815	8.91183	8.88377	9.0539	8.76937	8.99185	1	650.035	-1.05066	0.159174	-6.60071	4.09197e-11	3.70051e-09
Serpinb2	9.73353	10.7061	7.65671	7.47181	10.1679	9.67491	5.09342	5.79006	5.92941	5.8235	6.43109	5.87458	1	722.567	-6.39791	0.951757	-6.72221	1.78991e-11	1.751e-09
Gadd45g	9.73331	9.65415	10.1432	10.4382	9.85544	10.1266	10.8102	10.7828	10.9353	10.9551	10.8152	10.7255	2	1491.75	1.16184	0.185845	6.25165	4.06128e-10	3.01842e-08
Ptgs1	9.72731	9.69272	9.57718	9.4616	9.83623	9.22754	8.02394	8.40885	8.29485	8.01759	8.35695	8.54043	1	595.725	-1.92303	0.181781	-10.5788	3.73643e-26	4.02662e-23
Phlda1	9.7268	9.99759	9.50184	9.21795	9.35318	9.12821	8.41101	8.77219	8.54507	8.46584	9.29088	8.86695	1	612.857	-1.01778	0.220789	-4.60974	4.03169e-06	9.76362e-05
Grem2	9.71854	9.74722	9.74923	9.57732	9.84571	10.0222	7.44543	7.75415	7.81994	7.50983	8.17282	8.0305	1	655.501	-2.92232	0.206114	-14.1781	1.25107e-45	1.61788e-41
Blvrb	9.71517	9.73903	9.45442	9.90401	9.52819	10.008	8.73918	8.64091	8.72718	8.7139	8.46779	9.20655	1	681.359	-1.40358	0.195286	-7.18733	6.60719e-13	9.82117e-11
Fgf7	9.68833	9.59757	9.5208	9.86377	8.92486	9.87754	8.78575	8.79388	8.80583	8.32157	8.25578	8.44465	1	623.178	-1.58639	0.224433	-7.06841	1.56714e-12	2.02663e-10
Abcc1	9.65234	9.87002	9.26462	9.13504	9.55499	9.47653	8.2223	8.36219	8.31177	8.22111	8.62399	8.63169	1	573.61	-1.61226	0.188393	-8.55795	1.14895e-17	3.45541e-15
H6pd	9.64824	9.65755	9.16028	9.06875	9.44706	9.50268	8.60705	8.794	8.92358	8.37702	8.69251	8.98213	1	578.841	-1.02558	0.193164	-5.30936	1.10009e-07	4.27217e-06
Fosl1	9.62884	9.89143	9.48404	9.22457	9.81842	9.5843	8.25976	8.56564	8.43845	8.25382	8.58953	8.79101	1	616.523	-1.65016	0.189255	-8.71923	2.80093e-18	9.05539e-16
Nid2	9.61696	9.26308	9.59381	8.92924	10.5085	10.2901	7.8629	8.3198	8.00178	8.56893	8.37793	8.74573	1	701.657	-2.08961	0.405115	-5.15808	2.49501e-07	8.79167e-06
Twist2	9.54829	10.0904	9.77357	9.48768	9.99825	9.5523	8.33649	8.27483	8.33848	8.30002	8.60981	8.3514	1	661.09	-2.03239	0.173106	-11.7407	7.88079e-32	1.27393e-28
Ccdc80	9.53231	9.58822	9.64884	9.59131	9.57645	9.7776	10.5503	10.1918	10.3621	10.8883	10.2278	9.96646	2	1110.03	1.11555	0.190341	5.8608	4.60634e-09	2.63581e-07
Crabp1	9.49751	11.3124	9.29403	8.7086	10.1197	9.46966	7.41883	7.16623	6.93196	7.56507	7.43955	8.13757	1	831.545	-3.69809	0.573376	-6.44967	1.12096e-10	9.23332e-09
S100a10	9.40462	9.78131	9.58935	9.69412	9.62118	9.29407	10.5927	10.4119	10.1687	10.5427	10.3958	10.527	2	1123.83	1.28315	0.140519	9.1315	6.75574e-20	2.72804e-17
Hspb7	9.37717	8.73045	9.66655	9.75346	9.12181	9.47348	7.77392	8.5362	8.74176	7.72357	8.48057	8.80107	1	545.906	-1.41973	0.315418	-4.50112	6.7597e-06	0.000153094
Igfbp4	9.35176	8.82619	10.2396	9.93802	9.62138	9.84718	11.9597	11.6942	11.5434	11.819	10.5347	10.3832	2	2147.86	2.32013	0.460262	5.04089	4.63362e-07	1.5018e-05
Sh2d6	9.28035	8.40064	7.88153	7.6792	8.41388	8.586	7.24074	7.14192	7.2515	6.90964	7.09732	7.06119	1	281.98	-2.16685	0.309871	-6.99274	2.69572e-12	3.22788e-10
Errfi1	9.27474	9.45102	8.85069	8.5863	8.40547	9.03472	7.69575	7.99188	7.94859	8.15382	8.44638	8.52896	1	419.034	-1.16245	0.228981	-5.07663	3.84197e-07	1.28052e-05
Itga11	9.22249	8.60853	10.0964	9.73071	9.36965	9.56371	10.9232	10.6227	10.7079	10.7865	10.1719	10.252	2	1234.45	1.50154	0.301156	4.98592	6.16678e-07	1.91704e-05
Bst2	9.21905	8.9595	10.3457	10.0985	9.74171	10.0602	8.97773	8.60769	8.94496	9.12456	9.11929	9.03465	1	748.64	-1.22782	0.285944	-4.29392	1.75547e-05	0.00035361
Col5a3	9.17328	9.40713	9.18763	8.95159	9.95846	9.69038	8.78184	8.34316	8.28147	9.25454	8.92991	8.49343	1	586.833	-1.02651	0.286848	-3.57859	0.000345455	0.00425469
Vegfd	9.14722	8.62671	9.50262	9.64809	9.00624	9.53222	10.4013	10.0853	9.91567	10.5565	9.6147	9.82925	2	910.758	1.16067	0.277453	4.18331	2.87289e-05	0.000541578
Dbi	9.09708	9.25355	9.13726	9.54146	9.11716	8.95945	10.2643	9.81437	9.98085	10.2496	9.72584	9.7314	2	829.527	1.15218	0.187117	6.15754	7.38837e-10	5.2788e-08
Dram1	9.08482	9.2306	9.10835	8.76816	9.22028	9.26015	8.23885	8.17245	8.20753	8.55661	8.6127	8.57468	1	463.319	-1.04902	0.166845	-6.28742	3.22792e-10	2.42695e-08
Thbd	9.05031	9.27638	8.96542	8.67407	9.35547	9.14592	6.98852	7.36766	7.28578	7.27802	7.51559	7.80834	1	413.709	-2.58087	0.224293	-11.5067	1.2206e-30	1.75387e-27
Serpina3n	9.00783	8.41297	9.67435	9.86487	9.388	9.83716	10.1325	10.14	10.0839	11.0219	9.86866	9.7765	2	1021.17	1.11505	0.443865	2.51214	0.0120002	0.0660085
Glrx	8.99168	9.20316	8.81698	8.97766	9.05053	9.32773	7.73092	7.53644	7.72785	7.72442	7.88476	7.85858	1	412.329	-1.99377	0.14984	-13.306	2.13657e-40	9.21006e-37
Ch25h	8.97564	8.79736	8.5329	8.24448	8.61525	8.39079	6.74788	6.73173	6.576	6.72976	7.63385	7.15763	1	301.247	-2.50577	0.264907	-9.45906	3.10716e-21	1.54545e-18
Col6a3	8.97335	8.43594	9.85985	9.50456	9.25752	9.08721	10.2555	10.1673	10.0238	10.5035	10.1409	9.88765	2	939.09	1.32776	0.282878	4.69377	2.68222e-06	6.82804e-05
Mmp9	8.92978	9.22728	9.88973	9.18755	9.74324	10.0669	5.92472	6.41414	6.10909	7.37492	7.42806	7.29572	1	591.558	-4.42967	0.621855	-7.12332	1.05358e-12	1.44946e-10
Apoe	8.88559	9.14179	8.47291	8.59485	8.55944	8.61668	9.60541	8.94823	9.24105	10.8082	10.8638	11.5497	2	1152	2.33859	0.423424	5.52306	3.33146e-08	1.47542e-06
Prkar1b	8.83575	8.8471	8.53883	8.60454	8.65791	8.88372	7.72128	8.01431	8.19604	7.89497	8.00495	8.23598	1	354.392	-1.07605	0.161383	-6.66767	2.59895e-11	2.45326e-09
Prkar2b	8.82938	8.68674	8.69031	8.68815	8.91421	8.96738	7.58917	7.74481	7.83772	7.4524	7.91442	8.14677	1	355.013	-1.51693	0.181306	-8.36669	5.92616e-17	1.66602e-14
Gas6	8.80548	8.33849	9.54708	9.92659	8.58938	8.64622	11.751	11.3457	11.3385	10.9524	9.85519	9.67997	2	1625.94	2.47215	0.600383	4.11763	3.8279e-05	0.000688407
Cox4i2	8.79204	8.563	7.67313	8.39834	8.38103	8.92459	6.70382	7.10042	7.14597	7.54994	7.45101	8.43267	1	302.194	-1.56188	0.467809	-3.33871	0.000841697	0.00865257
Steap1	8.7768	8.97463	8.40438	8.27283	8.52684	8.67199	7.77465	7.63904	7.92703	7.81306	7.90038	7.97655	1	325.26	-1.17377	0.178542	-6.57419	4.8919e-11	4.30354e-09
Lif	8.75998	9.63691	7.8406	7.40037	8.92551	8.45408	6.37686	6.91444	6.56831	6.81885	7.5194	6.9441	1	331.476	-2.76032	0.518958	-5.31896	1.0436e-07	4.1146e-06
Sdc4	8.7478	8.88302	7.87044	8.00265	8.92245	8.65269	7.11707	7.83166	7.42492	7.14908	7.72492	8.12579	1	313.085	-1.46061	0.326869	-4.46847	7.87796e-06	0.000175349
Adora2b	8.73928	9.0154	7.83654	8.14568	8.47534	8.39072	6.91517	7.45636	7.53689	7.04503	7.4821	7.87468	1	289.722	-1.60774	0.299902	-5.36087	8.28241e-08	3.40026e-06
Srpx2	8.72843	8.02012	10.0716	9.95826	9.01173	8.94349	10.6483	10.4349	10.6623	10.5227	9.78376	9.92121	2	1081.04	1.47138	0.545807	2.69578	0.00702247	0.0442782
Cemip	8.71158	8.09449	8.47693	8.10033	8.54912	8.29845	6.86798	7.37215	7.28593	7.78072	8.10194	7.90796	1	281.577	-1.19691	0.265139	-4.51428	6.35314e-06	0.000145501
Tgfbr2	8.70937	8.73065	8.80502	8.73156	8.73336	8.69023	9.73464	9.34127	9.4221	10.0408	9.40071	9.1695	2	613.407	1.21789	0.18677	6.52082	6.99251e-11	6.02848e-09
Plpp1	8.62818	8.5522	9.31681	9.40629	8.87299	9.02217	10.134	9.8337	9.87911	10.071	9.29285	9.36749	2	738.435	1.10133	0.26298	4.1879	2.81549e-05	0.000533088
Rbpj	8.60617	8.54959	7.98745	7.59498	8.35797	8.35187	7.07323	7.1953	7.43682	7.43855	7.65807	7.62541	1	256.535	-1.33163	0.251648	-5.29164	1.21222e-07	4.68588e-06
Col18a1	8.60171	8.3217	8.62567	9.3178	8.73614	8.75054	10.0264	10.0254	9.69487	10.5071	9.89811	10.4385	2	859.736	2.00491	0.243709	8.22665	1.92529e-16	5.18705e-14
Ptges	8.59671	8.91051	8.54659	8.32696	8.67532	8.68009	7.56675	7.56008	7.65816	8.04313	7.85747	7.86521	1	322.712	-1.29486	0.169198	-7.65294	1.96441e-14	3.52829e-12
Itprip	8.58575	8.96196	8.82115	8.58113	8.5548	8.44122	7.71244	7.718	7.85658	7.42829	7.80654	7.84458	1	326.969	-1.39702	0.163687	-8.53474	1.40476e-17	4.12872e-15
Cygb	8.58502	7.80638	10.1583	10.5816	8.46187	8.62854	10.8759	11.0327	11.1276	10.8315	10.5359	10.1301	2	1444.32	2.0669	0.716584	2.88439	0.00392177	0.0284444
Fhl2	8.57624	8.67969	9.16183	9.48905	8.49984	8.51246	10.0167	10.0463	10.1149	9.88376	9.89722	9.48092	2	770.687	1.55261	0.26431	5.87422	4.24826e-09	2.45261e-07
Rai14	8.5664	8.70175	8.70918	8.43084	8.67532	8.51545	7.54799	7.82529	8.00496	7.70653	7.77307	7.6918	1	316.434	-1.29116	0.141447	-9.12825	6.96144e-20	2.72804e-17
Pdpn	8.55293	9.03395	8.56553	8.56335	9.00185	8.35421	7.75183	8.46069	8.27583	8.02646	8.04618	7.67784	1	355.618	-1.01057	0.230735	-4.37978	1.18798e-05	0.00025144
Micall2	8.54565	8.33236	8.47773	8.36028	8.16201	8.6852	7.2596	7.35216	7.52644	7.64263	7.572	8.13761	1	284.903	-1.2431	0.210081	-5.91725	3.2736e-09	1.96903e-07
Ivns1abp	8.53773	8.89687	7.7204	7.5178	8.46566	8.11309	7.78308	7.41435	7.57011	7.44676	7.89785	7.61774	1	270.039	-1.02045	0.303244	-3.3651	0.000765158	0.00797985
Lmcd1	8.50109	8.3517	7.73583	7.47348	8.28736	8.10196	6.76642	6.88063	7.21216	6.00958	6.15767	6.25897	1	219.508	-2.78836	0.316617	-8.80673	1.28844e-18	4.50328e-16
Pdgfrl	8.44937	8.26904	9.11782	9.0446	8.69653	8.9274	9.61468	9.7147	9.66169	9.99828	9.44785	9.02839	2	642.35	1.17548	0.253498	4.63703	3.53446e-06	8.72283e-05
Macrod1	8.44731	8.2718	7.90541	8.03416	8.26173	8.45125	7.69422	7.41988	7.69158	7.5805	7.32192	7.65871	1	254.697	-1.07508	0.169243	-6.35228	2.12151e-10	1.65273e-08
Cxcl1	8.38334	9.00997	9.37063	8.91471	9.72894	8.97813	6.73344	6.56401	7.01902	7.30104	7.75604	6.4235	1	430.006	-3.18643	0.510434	-6.24259	4.30384e-10	3.18042e-08
Igfbp3	8.3804	8.24988	9.57844	9.09793	8.50162	8.59017	10.4865	10.5675	10.5548	11.2088	10.8523	9.82566	2	1213.96	2.70905	0.415612	6.51822	7.11443e-11	6.09297e-09
Dpy19l1	8.36231	7.80247	8.33959	8.44049	8.8533	8.41188	7.54331	7.75199	7.41824	7.96493	7.61113	7.89982	1	286.023	-1.06294	0.232961	-4.56274	5.04909e-06	0.000119151
3300005D01Rik	8.35859	8.99203	8.41271	8.61077	8.51607	8.35669	7.45568	7.4075	7.47964	6.96671	7.76217	7.5891	1	298.933	-1.6544	0.220748	-7.49451	6.6548e-14	1.13237e-11
Ampd3	8.28414	8.41707	8.08529	7.52935	8.43506	8.49481	6.57937	6.71433	6.81055	7.09905	7.19913	7.23094	1	238.384	-2.03831	0.265788	-7.66894	1.7343e-14	3.15887e-12
C430002N11Rik	8.26724	7.85903	7.00009	6.93178	8.42331	8.22194	5.85108	5.96239	5.90435	5.75906	6.11709	6.79813	1	192.815	-2.98196	0.525426	-5.67531	1.38437e-08	6.75573e-07
Slc16a11	8.24449	8.04313	7.98426	8.20139	8.14293	8.36537	6.83348	6.70021	6.74228	6.70735	6.58872	7.41032	1	224.326	-2.07822	0.230262	-9.02546	1.78949e-19	6.80636e-17
Zc3h12a	8.23614	8.41381	8.34584	7.79932	8.48991	8.51939	6.52049	6.86238	6.80014	6.68073	6.83721	6.93797	1	245.525	-2.48726	0.193263	-12.8698	6.65378e-38	2.15117e-34
Plaur	8.22313	8.40389	8.07735	8.13174	8.30736	7.98121	7.39612	7.50482	7.54349	7.22978	7.5733	7.56156	1	243.791	-1.12175	0.149627	-7.49696	6.53167e-14	1.12623e-11
Parvb	8.2226	8.38389	8.01131	7.86997	8.52446	7.99277	7.15973	7.21248	7.31094	6.75059	7.37503	7.58591	1	236.899	-1.46702	0.235388	-6.23235	4.59495e-10	3.37624e-08
Pla2g4a	8.19871	8.43786	8.20691	7.99186	8.41972	8.6988	7.44427	7.61881	7.67977	7.36133	7.58561	7.57616	1	267.668	-1.27777	0.156843	-8.14677	3.73764e-16	9.47748e-14
Lbp	8.1987	7.61327	8.88785	8.73332	8.39497	8.97298	9.24868	9.30381	9.3448	9.92069	8.97212	8.86842	2	537.531	1.1175	0.328068	3.40631	0.000658473	0.00707845
H19	8.13949	8.86793	9.28988	8.89976	8.35061	9.06674	10.1865	10.8606	10.2826	12.3543	11.4392	11.0068	2	1878.89	3.40317	0.47379	7.18286	6.82697e-13	1.00325e-10
Ngf	8.07625	8.39295	7.59789	7.41861	7.9597	8.13858	6.0781	6.66822	6.31154	6.31873	6.82199	6.85091	1	197.072	-2.3345	0.288133	-8.10214	5.40002e-16	1.3176e-13
Mdk	8.03887	7.20914	8.62992	8.57141	8.13828	8.48172	9.84157	9.35192	9.5766	9.31845	8.70488	8.73399	2	515.597	1.3897	0.331504	4.1921	2.7638e-05	0.000526383
Gm2115	8.03769	8.71007	8.07176	7.80142	8.06297	8.19437	6.64213	6.53376	6.68548	6.66181	7.05935	7.07006	1	225.45	-2.1874	0.232781	-9.39682	5.62356e-21	2.50772e-18
Hspb6	8.02855	7.01642	7.8703	7.72242	7.68405	8.29182	7.19251	7.35956	7.33757	7.20395	6.93104	7.25633	1	195.897	-1.02492	0.247084	-4.14808	3.35275e-05	0.000616754
Ptgs2	8.00023	8.46409	7.64393	6.83772	8.58192	7.79676	5.79867	6.45089	6.20137	5.95326	6.83704	6.26023	1	204.673	-2.80272	0.485798	-5.76931	7.95963e-09	4.20138e-07
Ttc39c	7.97783	8.35386	7.92202	7.65512	8.07912	8.2368	7.27359	7.3917	7.14341	7.23687	7.44234	7.14436	1	220.175	-1.25386	0.182472	-6.87151	6.35245e-12	7.08188e-10
Tuba4a	7.94533	8.1238	7.84267	8.14634	7.72331	7.73306	7.37581	7.29812	7.57216	6.92825	7.2195	7.22835	1	206.45	-1.04035	0.192249	-5.41147	6.25097e-08	2.64175e-06
Zbp1	7.9005	7.68171	8.76724	8.23257	8.67807	8.34329	7.34051	7.42928	7.52668	7.79814	7.71869	7.65049	1	269.617	-1.14199	0.261211	-4.37191	1.23165e-05	0.000257988
Relb	7.89683	7.8514	7.70422	7.46986	8.21239	7.98876	6.90881	6.96754	6.84527	7.15419	7.23868	7.2349	1	193.912	-1.2936	0.20319	-6.36647	1.9343e-10	1.53462e-08
Pxylp1	7.88138	8.12572	7.85448	7.60818	8.20312	8.3284	6.97257	7.06912	7.12269	7.38322	7.19504	7.32297	1	213.49	-1.33167	0.200325	-6.64751	2.98083e-11	2.79334e-09
Abhd17c	7.85804	7.89643	7.7156	7.3168	7.59218	7.75897	6.95659	7.02743	7.2279	6.99856	7.08799	7.16925	1	177.192	-1.00597	0.171111	-5.87906	4.1261e-09	2.40355e-07
Nrn1	7.84144	7.43615	8.15763	8.40736	8.3734	7.77581	6.99197	7.32957	7.31697	7.27316	7.19249	8.00301	1	227.339	-1.00283	0.294841	-3.40124	0.000670806	0.00713981
Lcn2	7.84033	7.71371	8.70836	8.33619	8.42772	8.32932	4.89115	5.82048	5.29875	5.22226	5.64732	5.69578	1	246.289	-5.15684	0.487897	-10.5695	4.12554e-26	4.10396e-23
Irf7	7.82386	7.43036	9.22859	8.57094	8.90467	8.76537	7.03538	7.36036	7.35941	7.5818	7.78778	7.84808	1	316.105	-1.64192	0.450068	-3.64815	0.000264133	0.00346426
Serinc2	7.81769	7.79129	7.12164	8.11223	7.58725	7.93065	6.75109	7.21428	7.41563	7.11094	6.72031	7.12358	1	184.596	-1.1331	0.261833	-4.32757	1.50766e-05	0.000308009
Plac8	7.81107	7.67403	8.32943	8.84884	8.47592	8.37481	9.5255	9.44591	9.00772	8.29654	9.11071	8.94234	2	463.248	1.04906	0.299064	3.5078	0.000451824	0.00528778
Noct	7.80333	8.44994	7.30122	6.94512	7.5488	7.64947	6.50665	6.70982	6.64072	6.56064	6.96616	7.05388	1	172.829	-1.51085	0.310982	-4.85832	1.18386e-06	3.37963e-05
Fam110c	7.80201	7.54235	6.75672	6.35375	7.53529	7.34435	5.06956	5.41151	5.40354	5.02567	5.4471	5.85571	1	128.858	-3.57367	0.496869	-7.19238	6.36723e-13	9.57454e-11
Grb14	7.77618	7.93665	7.81525	7.7351	8.09344	7.88702	6.89284	7.08319	7.1674	7.36706	6.88864	7.56453	1	198.033	-1.09835	0.20326	-5.40366	6.52949e-08	2.73267e-06
Cyp7b1	7.7699	7.37263	8.03051	7.98472	7.37477	8.33986	8.89931	8.73207	8.74431	9.53818	8.75866	8.96048	2	398.614	1.66981	0.285432	5.85013	4.91198e-09	2.74986e-07
Dchs1	7.74712	7.70121	7.67872	7.9057	7.62849	8.26614	6.78466	6.91783	6.77736	7.05346	6.5072	7.15989	1	185.595	-1.56238	0.220997	-7.06972	1.55248e-12	2.02663e-10
Nos2	7.71931	9.26813	6.77749	5.62751	9.08349	8.36704	4.51759	5.18581	4.87552	5.30101	5.31822	5.76497	1	281.181	-5.84233	0.979605	-5.96397	2.46186e-09	1.53871e-07
Adamts2	7.71418	7.26661	7.48152	7.67267	7.75973	7.76571	8.41788	8.0891	8.35666	8.78627	8.33668	8.09269	2	274.764	1.15306	0.202607	5.69112	1.2621e-08	6.30714e-07
Cnn1	7.71156	8.07223	8.30845	8.29522	7.70264	7.46738	8.5378	9.185	9.34542	8.42696	9.46776	8.90921	2	420.455	1.70763	0.28833	5.92248	3.17116e-09	1.91988e-07
Etv4	7.65464	7.67125	7.14952	7.42056	7.04495	7.43762	6.12568	6.70181	6.77879	5.95689	6.32605	6.83979	1	140.955	-1.53905	0.296617	-5.18867	2.11803e-07	7.63623e-06
Dpysl3	7.62143	8.0239	7.64221	8.03922	7.54464	7.53085	8.56667	8.53107	8.46471	8.62526	8.62594	8.2863	2	303.042	1.22546	0.170291	7.19629	6.1872e-13	9.41328e-11
Stc1	7.60907	7.22096	7.42786	7.1226	7.74426	7.80866	5.66167	6.10792	5.98433	6.1051	6.02322	6.55272	1	144.609	-2.44781	0.279367	-8.762	1.91817e-18	6.36046e-16
Thbs3	7.59867	7.83796	8.16953	7.93886	7.91207	7.60042	8.58757	8.76674	8.64636	8.82942	8.75473	8.34925	2	332.756	1.24439	0.178832	6.95845	3.44026e-12	4.0816e-10
Pros1	7.59186	7.50571	7.72796	7.4426	7.44707	7.27228	8.57641	8.2363	8.17168	8.21925	8.02211	7.67822	2	244.349	1.01371	0.204833	4.94897	7.46084e-07	2.25957e-05
Rac3	7.56611	7.45598	7.80791	8.18807	7.44338	7.81294	6.96872	6.94142	7.07135	6.77719	6.58408	7.27779	1	177.85	-1.26892	0.240485	-5.27651	1.31668e-07	5.00804e-06
Procr	7.55883	7.59249	7.21763	7.529	7.37765	7.73533	6.42891	6.95699	6.58613	6.778	6.55189	6.76383	1	150.616	-1.3996	0.186938	-7.48697	7.04823e-14	1.18374e-11
Lgi2	7.5551	7.20431	8.00992	7.50359	7.8675	7.53738	8.71677	8.43856	8.53028	8.59812	8.06899	7.71752	2	280.894	1.06268	0.250154	4.24808	2.15606e-05	0.000420545
Selenop	7.55197	7.64218	8.61396	8.90167	7.53301	7.55987	9.80169	9.56169	9.90906	9.85393	9.38371	9.19994	2	616.909	2.39827	0.466641	5.13943	2.7558e-07	9.55443e-06
Parm1	7.54766	6.67101	6.42544	6.16443	7.46872	7.435	6.32666	6.70447	6.61441	6.31436	6.2452	6.27602	1	118.786	-1.19495	0.32306	-3.69884	0.000216587	0.00294656
Vcan	7.54299	7.3868	7.84056	7.64404	6.99494	7.68358	8.15702	8.29074	8.33853	8.58852	8.24339	8.07717	2	260.445	1.19669	0.210685	5.67999	1.34702e-08	6.64156e-07
Dgat2	7.5383	7.58814	7.59876	7.36611	7.68435	7.59241	6.60558	6.72093	6.80972	6.81245	6.943	7.03602	1	157.663	-1.20519	0.15185	-7.93669	2.0765e-15	4.47556e-13
Cxcl16	7.51492	7.44125	7.85297	8.089	7.94281	8.14652	6.61406	6.90891	7.07338	7.50077	7.52107	7.43945	1	199.294	-1.02918	0.275723	-3.73267	0.000189459	0.00264575
Stac2	7.50327	7.71073	7.44302	7.16667	7.68234	7.67292	6.60273	6.71754	6.48441	6.8607	7.00035	6.91326	1	155.292	-1.26752	0.200146	-6.333	2.40439e-10	1.83985e-08
Slco3a1	7.48007	7.7936	7.54686	7.42557	7.40594	7.36277	6.50139	6.63371	6.52564	6.72002	7.27721	7.25481	1	155.905	-1.02023	0.20221	-5.04538	4.52624e-07	1.48186e-05
Slc25a37	7.45865	7.35368	7.0563	6.98649	7.3817	7.38992	6.84339	6.50305	6.63385	6.29483	6.39395	6.23496	1	129.734	-1.43339	0.188275	-7.61331	2.67172e-14	4.73296e-12
Timp3	7.45687	7.97608	8.31183	8.21179	7.78893	7.61141	10.4203	10.1797	10.1479	10.5251	10.3206	9.19008	2	878.718	3.38791	0.300076	11.2902	1.46762e-29	1.89792e-26
Rasl12	7.43071	7.46826	7.7661	7.55164	7.73969	7.64465	6.47907	6.96504	6.9888	6.83177	6.97007	7.03872	1	163.309	-1.17889	0.183601	-6.42091	1.35465e-10	1.09489e-08
Adamts1	7.4302	7.05147	7.32185	7.59787	7.20634	7.22082	8.13514	8.02924	7.86676	8.61411	8.21287	8.16855	2	238.381	1.43088	0.177995	8.03888	9.06601e-16	2.0936e-13
Plxnd1	7.41398	7.11003	7.88984	8.05288	7.88166	7.65127	8.41443	8.42581	8.36518	8.69453	8.20179	8.6143	2	293.569	1.15756	0.23882	4.84702	1.25332e-06	3.55438e-05
Oasl2	7.40592	6.76933	8.2775	7.83022	8.21341	8.06918	6.89219	7.13194	7.149	7.15986	7.29531	7.47102	1	200.791	-1.06357	0.325879	-3.26369	0.00109971	0.0106767
Synpo	7.40256	7.77828	7.74183	7.46099	7.5254	7.4724	8.17773	8.23494	8.13204	8.81205	8.91799	8.32259	2	289.044	1.43589	0.184133	7.79811	6.28393e-15	1.21289e-12
Fmo2	7.39984	8.17202	7.1585	7.34635	7.68397	7.33671	5.21042	5.44543	5.56906	5.11834	5.31038	5.53074	1	150.329	-4.16368	0.31088	-13.3932	6.62569e-41	4.28417e-37
Tubb2b	7.38138	8.04255	7.71849	7.91865	7.03881	7.41248	8.04649	7.74973	8.15738	8.34823	8.39459	8.42386	2	255.524	1.03225	0.196315	5.25814	1.4552e-07	5.42323e-06
Mapk13	7.38046	7.98066	7.39718	6.97063	7.48899	7.11822	5.24076	5.78911	5.2898	5.35347	5.73915	5.78079	1	136.979	-3.43545	0.291377	-11.7904	4.37559e-32	8.08359e-29
Rem1	7.37922	7.30936	6.66272	6.98257	6.84619	6.87185	6.08809	6.32636	6.18041	6.13719	6.56532	6.72411	1	112.224	-1.12001	0.232732	-4.81246	1.4908e-06	4.11371e-05
Tgfb3	7.37875	7.48879	7.84816	7.35609	7.47978	7.44462	8.47205	8.37893	8.388	8.34885	8.16603	7.81011	2	256.899	1.14786	0.18761	6.11831	9.45717e-10	6.57527e-08
Mmd	7.36586	7.56861	7.16755	7.13819	7.26298	7.13843	5.99629	6.33215	6.36135	5.94586	6.35241	6.21218	1	125.239	-1.87548	0.19885	-9.43164	4.03716e-21	1.93365e-18
Sulf2	7.31656	7.19605	7.70895	7.48253	7.27536	7.40837	8.64967	8.04756	7.98092	8.2215	7.85212	7.46848	2	230.84	1.00241	0.250104	4.00798	6.12391e-05	0.00101923
Apol9a	7.30929	6.76108	7.88174	7.62741	7.79694	7.84567	5.94925	6.47788	6.47729	6.00445	6.4845	6.46971	1	154.509	-2.15425	0.294412	-7.31711	2.53364e-13	4.04507e-11
Slfn2	7.30449	7.15741	6.97938	7.18307	7.2906	7.42651	5.94606	6.66657	6.55422	6.01258	6.43128	6.75413	1	125.733	-1.39576	0.259428	-5.38013	7.4431e-08	3.08507e-06
Itsn1	7.28127	7.52565	7.60249	7.71131	7.62191	7.48222	8.5751	8.53848	8.41807	8.35617	7.99318	8.05132	2	266.89	1.15725	0.164602	7.03058	2.05675e-12	2.50923e-10
Ccbe1	7.27393	8.09418	7.21119	7.30174	6.86228	7.07013	5.92153	6.31724	6.23581	5.61192	6.03729	6.11176	1	132.744	-2.2391	0.314881	-7.11096	1.15241e-12	1.55461e-10
Rnd1	7.26834	7.21264	6.17674	6.29966	6.54156	6.85671	5.2601	6.12403	5.83501	5.94197	5.98209	6.22655	1	94.8956	-1.5409	0.359545	-4.2857	1.82162e-05	0.000364099
Car9	7.26216	7.31572	5.94575	5.97593	7.64569	6.92623	5.20715	5.61549	5.59408	6.25827	5.96756	6.57253	1	111.203	-1.95083	0.625718	-3.11774	0.00182245	0.0157645
Cxcl3	7.22225	8.14388	8.31675	7.37613	8.29861	8.19865	4.73968	5.37516	5.1278	5.18418	5.62321	5.41306	1	206.211	-5.27567	0.530257	-9.94927	2.54039e-23	1.93249e-20
Xpnpep2	7.22183	7.04775	6.21989	5.78606	7.66556	7.52537	5.41002	6.03083	5.54994	6.01066	5.97268	6.0039	1	113.809	-2.1171	0.520471	-4.06766	4.74869e-05	0.000820991
Tceal3	7.18051	7.14262	6.74282	6.7686	7.53257	7.45992	5.71657	6.09249	5.95542	5.86171	5.83265	6.13163	1	116.246	-2.25212	0.229802	-9.80026	1.12302e-22	8.06825e-20
Trib2	7.17796	6.81766	7.38429	7.50592	6.978	7.23074	6.26675	6.38709	6.63672	6.41755	6.28854	6.50929	1	122.789	-1.33874	0.211256	-6.33708	2.34167e-10	1.80253e-08
Col8a1	7.15618	7.07303	7.59527	7.90396	6.72104	6.54399	8.68292	8.69008	8.9122	8.99847	8.53955	8.0908	2	320.488	2.42695	0.342432	7.08737	1.36684e-12	1.82227e-10
P2ry2	7.15254	7.28247	6.58312	6.68192	6.64791	6.85118	5.52967	5.79691	5.81297	5.75088	5.64317	6.09359	1	96.8192	-2.02449	0.247588	-8.17683	2.91412e-16	7.53708e-14
Fxyd1	7.101	6.44921	7.74917	8.24003	7.2879	7.78948	9.15204	9.14149	8.94627	9.4993	8.50726	9.20633	2	427.779	2.31487	0.503575	4.59686	4.28903e-06	0.000102905
Ell2	7.07861	7.57679	7.10479	6.75699	7.29489	7.06294	6.25255	6.13487	6.41402	6.3269	6.67175	6.37744	1	120.209	-1.35779	0.232355	-5.8436	5.10849e-09	2.82321e-07
Ms4a4d	7.03748	6.80497	7.3447	7.78224	7.15456	7.19289	8.22937	8.06097	8.2521	8.72923	8.11092	7.88092	2	244.332	1.5677	0.267396	5.86286	4.5497e-09	2.61497e-07
Nr2f1	7.02014	6.97735	7.2342	7.5464	6.89211	7.01769	7.86245	7.78915	7.93208	7.80483	7.65783	7.95438	2	191.467	1.15553	0.188003	6.14635	7.92854e-10	5.60283e-08
Adamts14	7.01419	7.39163	6.03351	6.03567	6.61878	6.68402	5.6905	6.06118	5.69881	5.88283	6.3006	6.42989	1	93.5442	-1.20747	0.371839	-3.24729	0.00116511	0.0111956
H2bc4	7.00818	7.1161	7.48126	7.92305	6.82775	6.55186	8.78848	8.54006	8.42895	8.78739	8.09116	7.88832	2	280.489	2.05136	0.349053	5.87692	4.17961e-09	2.4238e-07
Itgb3	6.99801	7.39912	7.06505	7.19115	7.24672	7.19116	6.45043	6.14483	6.15158	6.7643	6.56261	6.69179	1	122.941	-1.17922	0.204587	-5.7639	8.2194e-09	4.32087e-07
Rab15	6.96504	7.20766	6.79486	6.6305	7.06265	6.81535	5.50339	5.90328	5.9045	5.78575	5.96181	5.77763	1	98.5153	-2.06455	0.219479	-9.40663	5.12319e-21	2.36618e-18
Rgma	6.96295	7.13746	7.35489	7.20604	6.88118	7.1318	7.76857	7.55757	7.53417	8.10838	7.73657	7.54682	2	180.737	1.02063	0.178898	5.70508	1.16287e-08	5.87431e-07
Matn2	6.91331	6.77032	6.96465	7.11437	6.86641	6.65556	8.11153	7.93624	7.84488	8.24176	7.61406	8.07198	2	201.007	1.81233	0.185191	9.78628	1.28952e-22	8.77691e-20
Vegfc	6.90442	7.30151	6.6177	6.15327	7.27225	7.09425	5.79156	6.01149	5.76493	6.21858	6.36549	6.08829	1	103.978	-1.60486	0.321193	-4.99657	5.83596e-07	1.81857e-05
Ephb3	6.85729	6.61426	7.24725	7.32476	6.79395	7.05572	7.59922	7.7109	7.77978	8.2913	7.48061	7.65863	2	183.675	1.28524	0.249896	5.14312	2.70212e-07	9.43968e-06
C4b	6.84612	6.42513	7.98441	7.8998	6.97735	7.78425	9.42294	9.13526	9.16034	9.24523	8.0955	8.19408	2	396.414	2.13555	0.56329	3.7912	0.000149919	0.00219564
Des	6.84574	6.95478	6.40402	6.47131	5.89799	6.02407	6.64753	8.3704	7.15146	7.32466	8.10764	8.4703	2	189.382	2.54547	0.502348	5.06714	4.03848e-07	1.33912e-05
Uchl1	6.83473	7.53875	6.75928	7.5527	6.46142	6.26268	7.31316	7.34113	7.23848	7.66766	7.30808	7.8957	2	161.131	1.07488	0.285461	3.76542	0.000166268	0.00237326
Kazald1	6.83181	6.55894	7.34964	7.33126	6.96114	6.77967	5.99286	6.0132	5.89505	6.00022	6.14592	6.34642	1	105.774	-1.61545	0.236234	-6.83835	8.01121e-12	8.56207e-10
Itm2a	6.81751	6.63617	7.35922	7.65549	7.16032	7.35266	9.0169	8.62639	8.46578	9.55166	8.40537	7.99401	2	342.09	2.40853	0.437215	5.50881	3.61278e-08	1.59297e-06
Plekhn1	6.79848	6.83927	6.59454	6.67906	6.67662	7.03478	5.98625	6.29661	6.17566	6.27039	6.16044	6.26986	1	94.6309	-1.08471	0.176576	-6.14303	8.09644e-10	5.69039e-08
Ccn3	6.79035	6.24358	7.01561	7.50167	6.68892	6.53663	10.9238	10.6537	10.8292	11.3165	10.2087	9.17028	2	1328.62	6.06389	0.62592	9.68797	3.39205e-22	1.99391e-19
Ppm1j	6.77866	6.99221	5.67068	6.22158	6.45373	6.32022	5.11312	5.48839	5.38449	5.81011	5.58716	5.88492	1	76.1722	-1.7441	0.348777	-5.00062	5.71476e-07	1.79377e-05
Itga7	6.77154	6.77542	6.36309	7.30253	6.65334	6.5398	7.2937	7.8341	7.13946	7.42553	7.142	7.8589	2	152.647	1.23637	0.28753	4.29995	1.70833e-05	0.00034573
Tor4a	6.74873	6.99071	6.44187	6.39224	6.62896	6.6002	5.65162	6.06388	6.00283	5.84824	6.12105	6.34014	1	86.7655	-1.14089	0.241537	-4.72347	2.31856e-06	6.04509e-05
Col27a1	6.7475	6.78392	6.81266	7.2357	6.93163	6.92957	7.86133	7.85326	7.75713	7.97858	7.49546	7.85495	2	182.307	1.43754	0.180199	7.9775	1.49329e-15	3.27308e-13
Dio3os	6.74364	6.07171	5.4546	5.50041	5.95817	6.20513	5.01132	5.51581	5.333	5.44272	5.53842	6.11903	1	61.9973	-1.05766	0.418479	-2.52739	0.0114913	0.0639991
Ly6c1	6.70376	6.86602	7.9248	8.20409	6.85585	7.41619	9.10057	8.34361	8.84426	9.83005	9.39818	8.56177	2	433.472	2.58714	0.523409	4.94286	7.69846e-07	2.31527e-05
Dpt	6.69459	6.73401	8.26282	8.24977	6.38309	6.3635	8.89451	8.11455	8.46363	9.12099	8.38104	8.1804	2	317.492	2.33211	0.646281	3.60851	0.000307963	0.00388923
Hmga2-ps1	6.694	7.57075	6.76726	6.84204	6.9718	6.91772	6.21615	6.39046	6.37455	6.30574	6.38702	6.69825	1	110.905	-1.01612	0.24782	-4.10024	4.1273e-05	0.000732157
Lrrc15	6.6342	7.34709	7.10094	6.95353	7.57303	7.08371	6.34669	6.45872	6.27557	6.33963	6.40969	6.86798	1	121.504	-1.18199	0.260518	-4.5371	5.70336e-06	0.000132654
Oxct1	6.59764	6.69357	7.00375	6.80334	6.44754	6.48236	7.89761	7.3617	7.2306	7.24937	7.23684	7.16221	2	141.145	1.16423	0.24157	4.81942	1.43977e-06	4.01275e-05
Slc6a17	6.58449	6.45672	7.33688	6.77515	7.20281	7.77685	5.37013	5.65094	5.89957	5.02456	5.56716	5.34961	1	112.242	-3.1463	0.324391	-9.69912	3.04122e-22	1.87281e-19
Srgap3	6.56496	6.54914	6.32697	6.55186	6.66164	6.74199	5.56262	5.64465	5.68325	5.9005	5.78459	5.63364	1	78.9012	-1.67318	0.190715	-8.77322	1.73632e-18	5.90899e-16
Tnfaip6	6.56429	6.43918	6.70806	6.38775	7.20303	6.9413	5.85649	6.06061	6.13779	6.30961	5.84699	5.87851	1	91.5854	-1.32767	0.241051	-5.50786	3.63225e-08	1.59297e-06
Ankrd34a	6.55988	6.51335	6.39145	6.31286	6.24672	6.32699	5.18539	5.68853	5.89611	5.58487	5.74368	6.11456	1	72.6075	-1.24047	0.268079	-4.62725	3.70545e-06	9.09276e-05
Il1rl1	6.51783	6.82863	6.81418	7.23319	6.62376	6.27183	6.11201	5.55828	5.33711	5.09679	5.27423	5.71129	1	88.5531	-2.30907	0.387052	-5.96578	2.43472e-09	1.5359e-07
C1qtnf1	6.50817	6.17049	6.81266	6.81754	6.65984	6.82236	7.49452	7.33452	7.2752	7.46669	7.15264	6.87724	2	133.275	1.01629	0.225693	4.50299	6.70033e-06	0.00015255
Marcks	6.5018	6.52062	6.8359	5.87878	6.1018	6.05356	7.11513	6.89667	6.86213	7.69025	6.97339	6.65795	2	115.993	1.38592	0.311959	4.44262	8.88702e-06	0.000194462
Tbxa2r	6.50143	6.145	7.66773	7.53811	6.83585	7.09038	7.47838	7.5543	7.84611	8.09998	7.92385	7.55405	2	187.489	1.13248	0.454453	2.49196	0.0127042	0.0691457
Tubb3	6.48684	6.6274	6.61146	7.13425	6.32993	6.41904	7.29682	7.45091	7.76143	8.07864	8.06911	7.61761	2	172.038	1.95488	0.226207	8.642	5.52376e-18	1.74227e-15
Mst1r	6.48075	6.67173	6.67116	6.45182	6.43556	6.4437	5.52851	5.93508	5.72482	5.91518	5.72059	5.96354	1	78.1525	-1.37683	0.176042	-7.821	5.24056e-15	1.02683e-12
Garem2	6.48024	6.43591	7.50174	6.80246	6.82362	6.63937	6.06666	5.9162	5.91446	5.51515	5.69919	5.5921	1	94.5481	-2.02956	0.311773	-6.50973	7.52881e-11	6.36357e-09
Slco4a1	6.45724	6.97687	5.77337	5.3745	6.74106	6.27881	4.34553	4.57374	4.38858	4.61489	4.94915	5.00646	1	71.5289	-4.07013	0.671693	-6.05951	1.3654e-09	9.34249e-08
4931406P16Rik	6.44735	6.50524	6.73708	6.8865	6.49774	6.42668	7.68763	7.54783	7.39306	7.24677	7.36286	7.18891	2	140.94	1.35402	0.198574	6.81873	9.18489e-12	9.65683e-10
Foxs1	6.44292	6.61713	5.91308	6.23314	5.98935	6.0198	5.1538	5.65076	5.34227	5.24936	5.99176	5.92422	1	66.1019	-1.18188	0.305149	-3.87311	0.000107455	0.00163676
Pltp	6.39392	6.13037	6.41945	7.1787	6.47931	6.71567	7.92267	7.56878	7.59252	7.10031	6.92485	7.09116	2	143.913	1.17315	0.302639	3.87641	0.000106009	0.00162046
Fam131b	6.39287	6.48393	6.08291	5.92691	6.13917	6.41046	5.11663	5.55143	5.34299	5.6755	5.92266	5.83658	1	66.4298	-1.30476	0.285595	-4.56857	4.91065e-06	0.000116309
Celf4	6.38918	6.10856	5.84229	6.15001	6.14766	6.02965	5.25696	5.26528	5.25024	5.28454	5.46336	5.89004	1	60.0384	-1.40799	0.262823	-5.35717	8.45375e-08	3.4487e-06
Steap3	6.37597	5.97619	7.18737	7.73225	6.13585	6.54252	8.16396	7.77234	7.84268	8.01923	6.94262	7.00518	2	179.555	1.46485	0.624052	2.34732	0.0189088	0.0918935
Lrig3	6.36868	6.20061	6.43171	6.68041	6.67219	6.26164	7.60207	7.48234	7.13142	7.51798	7.03432	7.0543	2	132.238	1.46259	0.223575	6.54183	6.07689e-11	5.27425e-09
Ism1	6.36359	5.78587	7.42164	7.25447	7.10168	7.35754	5.68227	5.91207	5.61805	6.4467	5.4729	5.63025	1	107.786	-2.08708	0.534933	-3.90156	9.55729e-05	0.0014873
Chst1	6.35818	6.48311	6.4034	6.0487	6.80035	6.85016	5.60395	5.5936	5.38412	5.95459	5.79784	5.91634	1	77.8972	-1.52837	0.286564	-5.33345	9.6365e-08	3.85818e-06
Gja1	6.34775	6.68103	6.18394	5.80629	6.78463	6.45174	6.00964	6.28652	5.82208	6.17057	5.49751	5.37933	1	77.1543	-1.08327	0.332691	-3.25608	0.00112961	0.0109342
Sfrp2	6.33773	5.90651	7.85664	6.68284	7.08067	6.87804	9.34946	8.66794	8.25664	9.6416	8.0453	8.26925	2	365.755	2.88594	0.664151	4.34531	1.39079e-05	0.000288232
Galnt17	6.33324	6.56914	6.71659	6.8096	6.78474	6.54721	7.30115	7.09024	7.42194	7.53506	7.41927	7.21554	2	135.983	1.21057	0.178199	6.79332	1.09584e-11	1.11586e-09
Klc3	6.3219	6.40102	5.68163	6.19621	6.1397	6.41345	4.8771	5.44809	5.06444	5.37048	5.13581	5.73096	1	63.1165	-1.8961	0.334019	-5.67662	1.3738e-08	6.72953e-07
Pls3	6.31321	6.29528	6.51556	6.97631	6.53711	6.60857	8.0006	7.42822	7.6781	6.62656	7.39611	6.66995	2	142.477	1.1657	0.310572	3.75339	0.00017446	0.00247652
Fos	6.30021	6.88659	6.58403	8.20611	6.72161	6.50405	8.07266	7.92659	8.10214	8.05514	8.51864	7.22778	2	221.856	1.66933	0.57683	2.89398	0.00380396	0.0277612
Tbx3	6.29568	6.47131	6.18859	6.0543	6.83205	6.39824	5.6785	5.69554	5.84239	5.87915	5.93315	6.05361	1	74.2734	-1.04534	0.243139	-4.29937	1.71283e-05	0.000346099
Pik3ip1	6.29514	5.97424	6.2942	6.42322	6.20268	6.49538	7.30217	6.91965	6.8092	7.02656	6.5922	6.73276	2	103.71	1.05245	0.216874	4.85279	1.21738e-06	3.46002e-05
Acta2	6.28611	6.19372	6.6977	6.9259	6.20216	6.42414	7.02189	7.52801	7.4323	7.04663	7.66551	7.15109	2	133.925	1.47879	0.275512	5.36743	7.98644e-08	3.28919e-06
Bcl6b	6.28145	6.24548	5.87562	5.83291	6.19768	6.55491	4.67211	5.08624	4.72553	4.9213	4.80567	5.36007	1	61.0348	-2.76109	0.34199	-8.07361	6.82476e-16	1.60469e-13
Gfra4	6.27297	6.00315	6.12805	5.811	6.51662	6.3662	5.78594	5.70929	5.63949	5.63357	5.63949	5.6494	1	65.0315	-1.10047	0.198665	-5.53935	3.03595e-08	1.34917e-06
Gcnt2	6.26935	6.59525	6.20035	5.8352	6.56244	6.19103	5.54837	5.81428	5.37282	5.54417	5.62338	5.66808	1	67.9691	-1.42188	0.254792	-5.58057	2.39734e-08	1.09163e-06
Slpi	6.25667	6.01127	6.48546	6.01375	7.42217	7.53727	5.25537	6.12349	5.06407	5.46184	5.66757	5.84079	1	95.8459	-1.97035	0.52323	-3.76574	0.000166059	0.00237326
Ghr	6.24859	6.23484	6.25861	6.60288	6.16205	6.15678	7.34443	6.77656	7.13121	7.32413	6.79558	6.7409	2	110.674	1.35521	0.236805	5.72289	1.04727e-08	5.37432e-07
Adgrl2	6.23515	5.95202	6.25635	6.28939	6.10472	6.28188	6.75176	6.68403	6.78864	7.10386	6.69153	6.62029	2	94.7236	1.08735	0.189489	5.73834	9.56088e-09	4.94565e-07
Ube2t	6.22986	6.24927	6.44344	6.32186	6.38064	6.60822	5.73576	5.86412	5.87981	5.67025	5.97681	6.05776	1	73.0284	-1.00899	0.192034	-5.25422	1.48657e-07	5.50839e-06
Hp	6.21999	5.43817	7.26226	7.35814	6.66373	6.73057	5.38654	6.14808	6.13947	5.80742	5.42744	6.17571	1	95.2259	-1.58012	0.576998	-2.73851	0.00617184	0.040077
Apol9b	6.21901	5.72188	7.08835	6.66409	6.65634	7.01546	5.13703	5.72014	5.71879	5.04574	5.56513	5.66275	1	83.8872	-2.24601	0.387844	-5.79102	6.99609e-09	3.76973e-07
Inava	6.19526	6.66348	6.17534	6.09837	6.4216	6.31004	5.51931	5.82471	5.89641	5.63332	5.90194	5.90712	1	70.4422	-1.05744	0.232416	-4.5498	5.36979e-06	0.000126029
Abi3bp	6.1915	5.89297	6.70336	6.60178	5.99684	6.26879	8.38964	8.31333	8.11715	8.03977	7.1544	7.1661	2	195.827	2.57248	0.364264	7.06214	1.63959e-12	2.09933e-10
Rap1gap	6.17925	6.23594	6.04684	6.08602	6.42577	6.22314	5.34757	5.84969	5.53944	5.60899	5.50972	5.86872	1	64.6426	-1.18093	0.221975	-5.32013	1.03694e-07	4.10083e-06
Car12	6.17524	6.37143	5.73514	5.72941	6.48852	6.38508	5.11995	5.41478	5.3841	5.52437	5.62128	6.09697	1	64.5814	-1.25465	0.360404	-3.48123	0.000499117	0.00571108
Cacna1g	6.17483	5.88941	7.91725	7.18188	7.22343	7.23212	6.0075	5.89805	5.7414	6.31478	5.61794	5.85287	1	116.561	-2.10682	0.537843	-3.91716	8.95984e-05	0.00140959
Lrmda	6.12424	6.27457	6.40977	6.27711	6.65086	6.65622	5.80719	6.09408	5.73142	5.84682	5.71811	5.84916	1	74.5086	-1.16909	0.184372	-6.34094	2.28367e-10	1.76841e-08
Creb3l3	6.11644	5.51901	5.88616	5.69498	6.48214	6.34962	5.04987	5.19117	5.09295	5.79242	5.5173	5.69813	1	59.3836	-1.31965	0.387654	-3.4042	0.000663586	0.00710838
Kcnab2	6.11002	5.98396	5.72692	5.76149	6.02355	6.17135	5.15384	5.24644	5.25165	5.32413	5.5148	5.64495	1	54.7892	-1.28984	0.25081	-5.14271	2.7081e-07	9.43968e-06
Cdon	6.10637	5.77456	6.78746	6.59395	6.16597	6.22301	7.43749	7.3017	7.26121	7.19639	6.70029	6.39869	2	116.698	1.2463	0.341481	3.6497	0.000262544	0.00344964
Tgm2	6.10613	6.08722	5.61731	5.68204	5.84882	5.7184	5.74395	6.57011	6.93757	6.79716	6.81636	6.85507	2	87.0591	1.59113	0.312057	5.09883	3.41757e-07	1.15094e-05
Nrp1	6.10443	5.76089	6.34766	6.80255	5.73076	6.12793	7.35995	6.88725	7.27984	7.1005	6.69155	6.59087	2	109.222	1.43361	0.356143	4.02537	5.68851e-05	0.000956378
Usp18	6.09316	5.55204	7.21815	7.01817	6.68733	6.87703	5.83366	5.78111	6.02896	5.85358	5.62144	6.21553	1	89.9074	-1.468	0.402816	-3.64435	0.000268072	0.00349027
Pex11a	6.089	5.68365	5.66111	5.90509	5.83132	5.67897	5.26897	5.11433	5.44954	5.20238	5.30584	5.4873	1	49.8404	-1.06852	0.23176	-4.61046	4.01771e-06	9.759e-05
Rhbdf2	6.06337	6.45575	5.65805	5.73533	6.14665	6.09442	5.47221	5.11215	5.14764	5.54419	5.87112	5.77456	1	59.3335	-1.09852	0.336287	-3.26663	0.00108837	0.0105826
Slc16a13	6.01608	5.79286	5.74837	5.87658	5.73664	5.99197	5.0911	5.03293	5.11411	4.96578	5.08602	5.48837	1	49.8943	-1.60321	0.239886	-6.68323	2.33734e-11	2.22254e-09
Abcc4	5.99418	6.06584	5.73587	5.64173	5.54738	5.72875	5.47386	5.36955	5.24824	5.38489	5.31124	4.90258	1	49.3315	-1.09985	0.273422	-4.02252	5.75781e-05	0.000964507
Add3	5.99186	6.08814	6.24327	6.42616	5.95706	6.10439	6.87833	6.64652	6.40081	7.07948	6.61474	6.73139	2	92.3884	1.14462	0.217536	5.26175	1.42689e-07	5.37975e-06
Sema3b	5.98947	6.06941	6.00375	6.43335	6.06202	6.26498	7.24994	7.03028	6.92703	7.107	6.84655	7.16828	2	109.297	1.61127	0.19836	8.12295	4.55002e-16	1.13156e-13
Mir692-1	5.96233	5.99741	9.56956	6.01772	5.96357	5.93677	10.7862	6.12461	11.2657	9.97691	5.81281	10.2019	2	1102.61	3.88545	1.50137	2.58794	0.00965529	0.0560759
Mylk	5.95191	5.42424	6.95671	6.32175	6.04864	6.35987	6.58538	7.22285	7.33126	6.99454	7.29875	7.02752	2	116.505	1.45655	0.400334	3.63833	0.000274416	0.0035523
Anpep	5.94924	5.57302	5.66428	5.85407	5.72099	6.13569	7.25857	6.7204	6.55972	6.75592	5.84483	6.37518	2	85.9306	1.39528	0.302928	4.60599	4.10508e-06	9.92278e-05
Arnt2	5.94801	5.70509	5.90401	5.63153	5.94813	6.14585	5.40788	5.0317	5.42285	5.04347	5.20567	5.26857	1	51.2728	-1.47803	0.224003	-6.59826	4.15999e-11	3.7359e-09
Npr3	5.93962	6.03325	5.67166	6.00792	5.03725	5.10274	4.68515	5.18754	4.84986	4.79618	5.0082	5.13571	1	45.8579	-1.42666	0.310212	-4.59899	4.24542e-06	0.000102238
Npnt	5.93939	5.54605	5.00518	5.15048	5.15928	5.22618	4.7485	5.01594	4.63731	4.6336	5.27594	5.05888	1	38.6125	-1.0253	0.369948	-2.77146	0.00558049	0.0372186
Crabp2	5.93704	5.96901	5.71034	6.24357	5.56906	6.06267	7.08397	6.78617	6.7433	6.7529	6.56714	6.41851	2	89.4992	1.44404	0.257899	5.59926	2.15269e-08	9.87183e-07
1500009L16Rik	5.91035	6.51986	6.39279	6.0904	6.05354	5.90567	5.19602	5.31329	5.29323	5.46447	5.65354	5.5496	1	61.4009	-1.46245	0.224557	-6.5126	7.38599e-11	6.28392e-09
Dhx58	5.90247	5.57299	6.50467	6.247	6.30838	6.49021	5.471	5.49172	5.55133	5.70452	5.80697	5.86852	1	65.6837	-1.1107	0.304713	-3.64506	0.000267328	0.00349027
Irf5	5.89549	5.83199	6.35676	6.04136	6.12454	6.00046	5.01664	5.25565	5.20997	5.0852	5.67559	5.67226	1	57.5091	-1.46798	0.294754	-4.98035	6.34709e-07	1.95896e-05
Foxf2	5.89364	6.1708	6.13345	5.51264	6.28159	5.82381	4.94693	5.52611	5.2298	5.17385	5.57421	5.59212	1	56.3634	-1.3318	0.32008	-4.16083	3.17097e-05	0.000587493
Mylpf	5.89348	6.15371	6.65843	6.30741	5.47149	5.46801	6.82784	8.89545	7.11386	7.19056	7.66815	7.004	2	171.975	2.94842	0.71181	4.14214	3.44078e-05	0.000632049
Coro2b	5.88089	5.61614	6.49497	6.34195	5.89952	5.94019	7.43721	7.09895	7.26861	7.1288	6.79928	6.6616	2	111.668	1.77326	0.311437	5.69381	1.24232e-08	6.25123e-07
Clec11a	5.87761	5.62939	6.33358	6.27185	6.14595	6.13091	7.44979	7.03859	7.36586	7.50481	6.5886	6.62764	2	116.196	1.80304	0.306424	5.88414	4.00119e-09	2.34133e-07
Syt17	5.86807	6.4474	6.04966	6.10576	6.06428	6.16576	4.97709	5.33163	5.53067	5.13176	5.25522	5.4049	1	59.1095	-1.80779	0.263711	-6.8552	7.12121e-12	7.80436e-10
Epha1	5.86324	6.91155	5.97061	5.51151	5.70341	5.81589	4.80334	5.06396	4.83434	5.505	5.73388	5.87051	1	60.6858	-1.42404	0.393373	-3.62008	0.000294512	0.00375235
Ccn5	5.85392	5.52971	7.69997	7.31495	6.16339	6.25551	9.42346	8.92595	8.77655	9.1682	8.8295	8.21579	2	386.642	3.64325	0.879809	4.14096	3.45857e-05	0.000633516
Il1rn	5.8501	5.57249	7.33989	7.2844	6.11899	6.0087	10.133	9.5126	9.72513	8.82341	7.5988	7.68253	2	497.712	3.66708	0.898092	4.08319	4.44214e-05	0.000777345
Tnnt3	5.84979	5.79067	5.74009	5.8801	5.95972	5.6333	6.2464	7.24429	6.5475	6.41542	6.57878	6.54398	2	84.5918	1.51083	0.265612	5.68813	1.28442e-08	6.36401e-07
Map3k8	5.84366	6.18677	5.92863	6.00667	6.11666	6.0662	5.37724	5.56555	5.67651	5.35114	5.58989	5.52953	1	57.5029	-1.10013	0.198137	-5.55236	2.81834e-08	1.26551e-06
Aldh1l1	5.82583	5.58428	5.75983	5.64678	5.77025	5.94472	6.80249	6.49909	6.66579	6.8312	6.4874	6.35392	2	81.4987	1.61222	0.196899	8.18805	2.65489e-16	7.00675e-14
Laptm5	5.82121	6.15798	5.07689	5.55742	5.27217	5.36625	5.92786	5.75466	5.95643	7.01723	7.10852	7.40828	2	89.9684	2.09976	0.350905	5.98386	2.17917e-09	1.40204e-07
Blm	5.80662	6.08618	5.93148	5.57563	5.69865	6.25437	5.21925	5.33016	5.34049	5.23864	5.57539	5.47076	1	53.0783	-1.18251	0.261044	-4.52995	5.89977e-06	0.000136243
Tmem59l	5.79836	5.92371	6.89696	6.49576	6.19482	5.94654	4.82895	5.3939	5.33444	4.9092	5.26818	5.40068	1	65.5922	-2.16246	0.366005	-5.90829	3.45681e-09	2.06007e-07
Adamts9	5.79803	5.89758	5.88788	5.60243	5.88438	5.89253	4.95434	5.34399	5.10908	5.09912	5.45276	5.59846	1	50.3643	-1.20873	0.263359	-4.58967	4.43939e-06	0.000106315
Sertad4	5.77896	5.92192	6.51344	6.25132	5.87442	6.05305	7.21688	7.06915	7.18128	7.48449	6.89204	6.39824	2	111.465	1.77139	0.312359	5.67101	1.41961e-08	6.90167e-07
Sox9	5.76154	5.72919	6.19412	6.09925	5.8728	5.7836	7.31875	6.80659	6.98602	7.16518	6.99469	6.56615	2	103.362	1.96955	0.249701	7.88765	3.0792e-15	6.32067e-13
Gpd2	5.73103	5.81311	5.46698	5.877	5.70861	5.66337	5.40912	5.37305	5.33686	4.94865	5.43925	5.09552	1	47.2113	-1.02309	0.249557	-4.09963	4.13806e-05	0.00073306
Nxph3	5.73009	5.75882	5.23979	5.5119	5.30045	5.88891	4.66449	4.99624	4.96445	4.76245	5.11422	5.09552	1	42.4082	-1.55507	0.308818	-5.03556	4.76462e-07	1.5404e-05
Myl4	5.71693	6.02765	6.69609	6.21339	5.68779	5.2155	6.97627	8.51491	7.02809	6.93644	7.69062	6.63154	2	149.102	2.68142	0.666143	4.02529	5.69044e-05	0.000956378
Pf4	5.70813	6.63287	3.94229	3.84903	4.76934	4.9035	3.88554	4.07277	3.8639	4.62139	4.36457	5.06144	1	43.4627	-2.40546	0.989664	-2.43058	0.0150745	0.0779151
Cadm4	5.6912	5.95712	6.24864	7.40362	5.56459	5.43873	7.93627	7.8372	7.70591	8.43145	7.61759	8.59881	2	216.159	3.74156	0.711541	5.25839	1.45319e-07	5.42323e-06
Ngfr	5.67195	5.82143	7.01432	8.47811	5.88794	5.55771	9.09392	9.12083	8.90283	9.04927	8.58416	9.30431	2	423.786	4.32575	1.20118	3.60127	0.00031667	0.0039759
Ephb6	5.67112	5.48113	5.83459	6.07221	5.72304	5.83426	6.17774	6.35581	6.56008	6.76727	6.21242	6.36068	2	73.926	1.25741	0.251616	4.99736	5.8121e-07	1.81551e-05
Hr	5.66461	5.56699	6.1461	5.55701	6.36997	6.45172	4.99136	5.09386	4.88253	5.12673	5.2525	5.4418	1	56.0943	-1.86293	0.352809	-5.28028	1.28983e-07	4.93495e-06
Dusp10	5.66139	6.1673	5.77716	5.60465	6.1434	5.97525	5.08061	5.19052	5.20201	5.00587	5.54397	5.47514	1	52.5602	-1.39274	0.295324	-4.71599	2.40544e-06	6.2339e-05
Dusp6	5.65145	5.89474	5.37566	5.38593	5.72336	5.23373	4.86616	5.06289	5.14877	5.09364	5.21541	4.93217	1	42.4454	-1.14931	0.280683	-4.09469	4.22737e-05	0.000745816
Net1	5.64242	6.00636	5.63329	5.63594	5.75789	5.89092	5.05379	5.12831	5.20902	5.23553	5.17565	5.17282	1	47.357	-1.37598	0.216427	-6.35772	2.04771e-10	1.60491e-08
Actg2	5.63772	5.89421	5.75142	5.76881	5.72125	5.13075	7.13386	7.50715	7.74314	6.78797	7.62261	6.99002	2	129.194	3.09389	0.337592	9.16459	4.97339e-20	2.14386e-17
Sox10	5.63302	5.84147	7.09449	8.112	5.85615	5.40438	8.63652	8.71872	8.48621	9.16185	8.59798	9.43962	2	382.422	4.6691	1.13583	4.11075	3.94375e-05	0.000704429
Podn	5.62934	5.24133	6.26189	6.16874	5.73674	5.98846	8.68268	8.32218	8.48025	8.4053	7.36263	7.05212	2	230.202	3.72391	0.583164	6.3857	1.70617e-10	1.36199e-08
Nrep	5.62851	5.5793	6.23797	6.17751	5.98497	6.13198	6.98037	6.53862	6.42698	7.10203	6.37901	6.37414	2	87.6698	1.25881	0.312738	4.02513	5.69448e-05	0.000956378
Angpt4	5.62576	5.52171	6.80331	6.97901	5.8762	6.23381	8.03519	7.55426	8.01473	8.18939	7.47519	7.1508	2	176.871	2.51829	0.621833	4.04979	5.12632e-05	0.000879123
Myl1	5.61774	5.92511	6.65577	6.37288	5.31179	4.92899	7.0858	8.59321	6.90185	7.24006	7.84549	6.71641	2	159.891	3.61933	0.91066	3.97441	7.05542e-05	0.00115058
Nrbp2	5.61767	5.25292	5.76274	5.68422	5.57154	5.66495	6.43138	6.33219	6.15578	6.42237	5.97492	6.11042	2	65.4419	1.26967	0.232496	5.46103	4.73385e-08	2.04061e-06
Ereg	5.59767	5.77652	5.12879	5.11273	5.16474	5.15598	3.95904	4.19629	4.25206	4.05405	4.37339	4.33465	1	35.6709	-3.32237	0.388104	-8.56052	1.12356e-17	3.45541e-15
Cspg4	5.58107	5.73813	5.58962	6.15432	5.82159	5.24299	6.79886	6.42504	6.26177	6.91769	6.4675	7.21956	2	88.1675	2.01616	0.305097	6.60826	3.88866e-11	3.54142e-09
Penk	5.56817	6.34236	7.10288	6.53206	6.32331	7.00543	6.4432	6.13975	5.86817	5.62336	5.01684	5.08358	1	84.8408	-1.99034	0.588171	-3.38395	0.0007145	0.00751022
9130008F23Rik	5.56775	5.74615	5.4047	5.3143	5.56193	5.38199	4.92377	4.99051	4.90899	4.8493	5.10816	5.11123	1	40.2905	-1.22137	0.235768	-5.18038	2.21429e-07	7.88849e-06
G0s2	5.55424	5.07163	5.67472	5.87083	5.49306	5.62567	6.3948	6.38926	6.15177	7.18706	6.37949	6.37176	2	77.567	1.90166	0.331238	5.74107	9.40803e-09	4.88613e-07
Glis1	5.53674	5.65789	5.89945	5.3483	5.84046	5.85966	5.21347	5.23682	5.13754	5.15474	5.38008	5.36513	1	46.8332	-1.03175	0.243673	-4.23415	2.29418e-05	0.000446553
Nr4a2	5.52922	6.01131	5.6664	5.8593	5.83054	5.91127	5.08527	5.20846	5.0032	5.06361	5.12293	5.48063	1	48.8308	-1.441	0.249488	-5.77585	7.65645e-09	4.07462e-07
Draxin	5.51908	5.13607	5.75385	5.44201	6.65641	6.59697	5.31826	5.38904	5.33372	5.44711	4.94669	5.37897	1	58.3756	-1.30091	0.359558	-3.61809	0.000296783	0.00377126
Il6	5.51023	5.72191	5.90378	6.21123	6.84285	5.81603	5.03237	5.07854	5.00953	4.66592	4.95532	4.89159	1	58.5011	-2.62798	0.333632	-7.87689	3.35643e-15	6.78208e-13
Efemp1	5.50821	4.93854	5.75527	5.91147	5.56803	5.47766	7.58106	7.06811	6.82364	7.7204	6.17841	6.45654	2	112.126	2.80814	0.557975	5.03274	4.83519e-07	1.55932e-05
Scrt1	5.49949	5.77393	4.91608	5.02135	5.53901	5.61569	4.19818	4.50687	4.28153	4.67498	4.56922	5.01231	1	38.3666	-2.2771	0.447814	-5.08492	3.67783e-07	1.23537e-05
Myo18a	5.49189	5.30453	5.5518	5.99535	5.46703	5.59976	6.03049	6.15545	6.18798	6.1132	5.80947	6.30435	2	60.9325	1.06375	0.264034	4.02884	5.6053e-05	0.000947552
Elfn1	5.48621	5.91535	4.28243	4.26644	5.13738	4.99837	4.38163	4.36539	4.34004	4.71934	4.54987	4.72672	1	34.196	-1.59435	0.548824	-2.90502	0.00367229	0.0270599
Slc15a3	5.48573	5.61192	5.34012	4.9394	6.04826	6.02508	4.06846	4.39749	4.18414	4.54216	4.7955	5.22684	1	44.5388	-2.85285	0.788506	-3.61805	0.000296834	0.00377126
Setbp1	5.4786	5.21303	5.99371	5.9521	5.59419	5.54899	6.47348	6.35614	6.55092	6.43162	5.9606	5.95091	2	68.8484	1.22331	0.315245	3.88052	0.000104235	0.00160092
Adarb1	5.46432	5.72454	5.27319	5.31508	5.84852	5.82202	4.86986	5.12279	5.15538	4.91404	4.9233	4.99901	1	42.8534	-1.48577	0.245548	-6.05082	1.44106e-09	9.75698e-08
Mmp17	5.46051	5.13711	5.20144	5.80008	5.04586	5.24629	6.04042	6.23914	5.9256	6.52445	5.82127	6.60241	2	63.7293	1.94896	0.325131	5.99439	2.0425e-09	1.33402e-07
Lgi4	5.45925	5.45417	6.10658	7.17548	5.68324	5.40483	7.66373	7.57921	7.42999	8.06353	7.36586	8.37949	2	180.048	3.3026	0.658138	5.0181	5.2185e-07	1.66221e-05
Itgb4	5.43593	5.18042	5.43874	6.22554	5.23602	5.3719	6.4488	6.23861	6.52699	6.96229	6.31947	6.81196	2	79.6071	2.16855	0.358269	6.05283	1.4232e-09	9.68672e-08
C1qtnf3	5.43214	5.10137	6.38465	6.95226	5.57333	5.30162	8.75334	8.87606	8.92656	8.43967	7.1836	6.6373	2	276.962	3.924	0.976663	4.01776	5.87537e-05	0.000980391
Entpd2	5.42951	5.40691	6.15153	7.1984	5.7834	5.5545	7.78042	7.32477	7.3507	8.23023	7.45964	7.83384	2	168.747	2.95728	0.653974	4.52201	6.12547e-06	0.000141202
Stard13	5.42007	5.54763	5.50613	5.62819	5.64804	5.35108	5.80156	6.10264	5.89282	6.25096	6.13125	6.34445	2	60.0075	1.26459	0.197489	6.40335	1.52005e-10	1.22095e-08
Fam131a	5.41442	5.3174	5.43348	5.36908	5.71771	5.71761	4.77299	4.86675	4.90012	5.06941	4.97911	5.14508	1	40.3146	-1.308	0.25641	-5.10122	3.37474e-07	1.13948e-05
Pcdh19	5.40204	5.36925	5.94743	5.71868	5.29745	5.28334	6.28139	5.81847	5.9547	6.12255	6.20648	5.81014	2	58.3613	1.17367	0.284644	4.12331	3.73468e-05	0.000675481
Nsl1	5.3746	5.58208	5.65771	5.40488	5.81771	6.14934	4.91886	4.99171	5.12693	5.36947	5.19375	5.51723	1	46.7562	-1.09226	0.330868	-3.30118	0.000962788	0.00956824
Trp53i11	5.37371	5.3912	5.38721	5.40889	5.67893	5.65106	5.52713	5.84321	5.57852	7.04765	6.23421	6.10052	2	64.7877	1.31683	0.380801	3.45804	0.000544116	0.00606279
Rab3il1	5.37345	5.20581	5.76117	5.90034	5.50734	5.49522	6.62133	6.33598	6.25976	6.64951	5.737	6.13627	2	68.7384	1.50336	0.327	4.59742	4.2775e-06	0.000102819
Agap1	5.36847	5.31403	5.34131	5.45933	5.19977	5.36962	6.11708	6.0091	5.825	5.81332	5.63291	5.74988	2	51.3114	1.06725	0.206805	5.16064	2.46101e-07	8.69556e-06
Plpp7	5.36312	5.31338	5.56935	5.55406	5.39661	5.37054	5.88489	6.07512	5.69268	6.11246	5.8533	5.69084	2	53.0535	1.00415	0.219439	4.57597	4.74028e-06	0.000112828
Ass1	5.36152	5.45718	5.14483	5.28552	5.17273	5.51623	4.46872	4.44539	4.46074	4.34173	4.42753	4.35097	1	34.4759	-2.57853	0.267626	-9.63483	5.69856e-22	3.07057e-19
Anxa8	5.3549	5.07031	5.36201	5.16024	5.42928	5.46513	6.81119	7.05686	6.88946	6.43477	6.21943	5.73878	2	80.4887	2.30326	0.255457	9.01623	1.94675e-19	7.19297e-17
Il11	5.34466	5.20219	5.04584	5.17988	5.41114	5.2449	4.55279	4.78134	4.45506	4.58849	4.49742	4.72633	1	33.4609	-1.75322	0.252606	-6.94055	3.90589e-12	4.55053e-10
Aqp1	5.32864	5.39684	6.35948	7.22183	5.73262	5.31977	8.03019	7.77652	7.38101	8.0554	7.32385	8.12932	2	182.982	3.25931	0.759685	4.29034	1.78396e-05	0.000357678
Rspo3	5.32005	5.40925	6.15286	6.01459	5.58481	5.44291	7.36796	6.95958	6.98545	7.38471	6.45189	6.06392	2	102.035	2.31287	0.41254	5.60641	2.0656e-08	9.60878e-07
Trabd2b	5.3139	5.09917	5.94443	6.04231	5.61804	5.29383	7.04343	6.51098	6.83505	6.86678	6.64206	6.36649	2	87.2319	2.17195	0.371364	5.84858	4.95788e-09	2.76359e-07
Lhx8	5.30154	5.23827	6.31445	5.29856	6.20738	5.26361	4.95101	5.0571	5.19124	5.12063	5.11064	5.21797	1	47.7023	-1.32975	0.402415	-3.30442	0.000951744	0.00948225
C2	5.29707	5.01541	6.13236	5.71504	5.6349	6.09154	6.76657	6.63018	6.63331	6.40743	5.71017	5.81205	2	74.3794	1.06461	0.393927	2.70256	0.00688077	0.0436615
Olr1	5.29452	5.39267	5.4579	5.98367	5.30563	5.36625	4.34765	4.44347	4.6312	4.46472	4.4055	4.31607	1	38.6019	-2.80597	0.338956	-8.2783	1.2495e-16	3.43799e-14
Cd59a	5.28445	5.14017	5.41463	5.99586	5.49326	5.28429	6.2645	6.09179	6.18413	6.10487	5.78074	6.2988	2	60.853	1.36528	0.315246	4.33083	1.48545e-05	0.000304529
Tnnc1	5.25962	5.52061	5.49463	5.5628	5.59138	5.25638	5.54877	6.94958	5.69699	5.80746	6.19335	5.58245	2	61.7295	1.18068	0.396066	2.98102	0.0028729	0.0223675
Pik3r1	5.25163	5.11092	5.7243	5.90356	5.49763	5.4448	6.44709	6.19512	6.28755	6.05458	6.21796	5.93223	2	63.332	1.33702	0.301585	4.43332	9.27951e-06	0.000201685
Gas7	5.23298	5.58644	5.61569	6.47605	5.46279	5.46032	7.17655	7.00631	6.72157	7.14101	6.43907	7.23209	2	103.244	2.46307	0.408512	6.02939	1.64582e-09	1.10853e-07
Foxo1	5.22824	5.41402	5.42814	5.54795	5.28134	5.40991	5.99111	5.78052	5.72389	5.94861	5.79848	5.8943	2	51.2967	1.03111	0.197443	5.22231	1.76706e-07	6.45526e-06
Wnt11	5.19758	4.56766	4.30439	4.55379	4.65994	4.82475	3.56894	3.90257	3.80518	3.74481	3.99404	4.04724	1	24.0969	-3.07621	0.502775	-6.11847	9.44777e-10	6.57527e-08
Mcam	5.18943	5.38736	5.69172	6.58117	5.12246	5.01922	6.70877	6.99203	6.90111	7.08791	6.78411	7.29243	2	103.578	3.09843	0.651648	4.75476	1.98687e-06	5.29777e-05
Igfbp5	5.18281	5.174	6.23501	7.26522	5.31649	5.1706	6.62303	7.60828	6.92505	7.18771	6.82494	6.54574	2	114.557	2.18819	0.844291	2.59175	0.00954879	0.0556991
Hapln4	5.1711	4.87492	4.65223	4.53828	5.2033	4.92434	4.19344	4.35132	4.24912	4.05292	4.39656	4.51628	1	27.5519	-1.83751	0.374781	-4.90289	9.44379e-07	2.75682e-05
Asic3	5.14825	4.70181	6.38906	5.35883	5.57181	5.45417	4.93158	4.88203	4.99291	4.33151	4.48375	4.76174	1	42.8401	-2.13855	0.49892	-4.28635	1.81632e-05	0.000363601
Fndc1	5.14772	4.628	5.35787	5.01988	5.05003	4.98875	7.00535	6.80785	6.42687	8.10664	6.96906	6.65831	2	115.898	4.26567	0.552469	7.72111	1.1532e-14	2.16133e-12
Cd55	5.14074	5.05632	5.18167	4.91267	4.87239	5.1463	4.38946	4.44202	4.12713	4.6361	4.37121	4.36658	1	29.2961	-1.85428	0.301408	-6.15206	7.64818e-10	5.43441e-08
Spag4	5.14043	5.1253	4.70019	4.92709	5.02279	5.44187	4.47937	4.50951	4.56419	4.42998	4.56801	4.87381	1	30.6314	-1.37803	0.329812	-4.17822	2.938e-05	0.000550641
Fbxo2	5.12905	5.05109	4.75963	4.97213	5.2644	5.39607	4.41719	4.49219	4.40039	4.41285	4.50022	4.72246	1	30.8695	-1.73068	0.300979	-5.75016	8.91573e-09	4.64912e-07
Fhl1	5.09172	4.97477	5.38634	5.69741	5.17353	4.80788	6.54816	6.50411	6.61829	7.02528	7.23992	6.25229	2	87.5434	3.2776	0.364146	9.00077	2.24136e-19	8.05145e-17
Acyp2	5.08593	4.90293	5.19854	5.55515	5.16625	4.78463	6.14379	6.1598	5.80196	5.70943	5.72445	5.72581	2	51.4359	1.63365	0.331749	4.92435	8.46414e-07	2.49905e-05
Alpl	5.07369	4.08793	5.19163	4.86376	5.29887	5.80252	4.10509	4.0165	4.17374	4.04939	4.13461	4.32884	1	32.6686	-2.92497	0.522176	-5.60151	2.12499e-08	9.77947e-07
Pappa	5.07324	4.68378	6.22191	5.37429	5.27498	4.77788	7.39948	7.55778	7.26635	6.20154	6.2058	6.01588	2	104.29	2.58007	0.798251	3.23215	0.00122863	0.0116914
Fam161a	5.07251	5.03128	5.11673	5.09052	5.75414	5.25121	4.70653	4.79129	4.88055	4.76298	4.79475	4.63375	1	34.6693	-1.27743	0.262898	-4.85904	1.17957e-06	3.37483e-05
Lrrc17	5.05664	4.83571	6.0117	5.47531	5.61711	5.35416	6.354	6.25573	5.6051	7.53184	6.2155	6.04305	2	79.4669	1.989	0.620952	3.20314	0.00135939	0.0125569
Gap43	5.04593	5.26276	5.84197	6.70061	5.14226	5.04729	7.29916	7.11541	6.71832	7.01299	6.10409	6.977	2	102.483	2.70556	0.7712	3.50825	0.000451066	0.00528533
Igf2	5.01594	5.19686	5.40877	5.18224	4.79354	4.70162	5.41176	6.67238	5.21273	5.42924	6.1403	6.02283	2	54.6072	2.08259	0.463058	4.49747	6.87667e-06	0.00015547
Frzb	5.00729	5.46625	4.80098	5.02744	4.90866	4.98147	4.32962	4.60845	4.59695	4.54702	4.56795	4.46805	1	29.7873	-1.44231	0.302582	-4.76667	1.87297e-06	5.0461e-05
AI427809	4.99504	5.07466	5.39211	5.35157	5.24388	4.99906	5.48953	5.2271	5.54644	5.84975	5.78328	5.84833	2	44.9211	1.14313	0.235122	4.86187	1.16279e-06	3.3342e-05
Gbx2	4.98469	4.83942	4.77135	4.51571	4.87026	4.62428	4.58024	5.36696	5.22424	5.07612	5.53481	5.17989	2	34.1419	1.11311	0.360267	3.0897	0.00200361	0.0169598
Gsap	4.97919	5.08538	4.80616	4.73298	5.10091	5.27715	4.26755	4.40583	4.36482	4.58278	4.5871	4.58096	1	28.9977	-1.52792	0.316869	-4.82192	1.42184e-06	3.97131e-05
Fxyd6	4.97691	4.72001	5.24587	5.18758	5.0529	5.0787	5.50198	6.04963	5.91224	6.425	5.39189	5.66494	2	51.0864	1.84395	0.360008	5.12197	3.0236e-07	1.03442e-05
Klf5	4.96491	5.0847	4.54897	4.57427	4.44901	4.43396	5.16266	5.41788	4.82575	4.75089	5.04825	5.20724	2	31.8902	1.14013	0.401472	2.83986	0.00451333	0.0316178
Ecrg4	4.95342	4.61833	5.41266	5.32958	5.07205	5.04808	7.25733	6.96974	7.09494	7.43785	6.51539	5.71299	2	101.555	3.6707	0.626911	5.85521	4.76415e-09	2.70219e-07
Npy1r	4.94888	5.09085	5.10121	5.15691	4.73844	4.82672	5.01868	5.20281	4.97944	6.10607	6.30788	5.65587	2	45.9439	1.62355	0.284182	5.71308	1.10951e-08	5.67122e-07
Tmem200a	4.94511	5.23436	4.69181	4.81025	4.57422	4.78985	4.20977	4.58616	4.36904	4.3875	4.45049	4.516	1	26.5896	-1.22429	0.302329	-4.04951	5.13252e-05	0.000879123
Arhgef28	4.94355	4.51341	4.78785	4.8649	4.8673	5.03035	5.51112	5.34476	5.42401	5.54166	5.24857	5.42325	2	37.6314	1.39757	0.257987	5.41719	6.0544e-08	2.57551e-06
Myl6b	4.92043	4.89362	5.27907	5.54112	4.95113	4.71506	5.65586	6.16332	5.3478	5.5586	5.51108	5.33823	2	45.004	1.27913	0.393148	3.25355	0.00113971	0.0110073
Bmf	4.90785	4.77736	5.15667	5.03242	5.11388	4.87872	5.72581	5.44879	5.64466	5.91267	5.42232	5.50691	2	42.9112	1.53441	0.259561	5.91156	3.38882e-09	2.0289e-07
A930005H10Rik	4.8989	4.82733	4.78658	4.80855	5.02165	4.84397	5.78885	5.5602	5.37303	5.64872	5.39867	5.45393	2	40.53	1.64919	0.23433	7.03791	1.95146e-12	2.42657e-10
Zfhx2	4.89619	5.01906	5.06153	5.62295	4.84432	4.8474	5.61755	5.74596	5.49668	5.35354	5.51996	5.23261	2	41.5094	1.01791	0.351026	2.89981	0.00373388	0.0274083
Ankrd13d	4.89579	4.89739	4.65569	4.96584	4.71729	5.1036	4.5404	4.50671	4.406	4.40116	4.48727	4.62869	1	26.8532	-1.13662	0.270798	-4.19732	2.70095e-05	0.000516696
Pmaip1	4.88789	4.84746	4.66544	5.42927	4.48433	4.64225	5.41705	5.58703	5.6541	5.04558	5.30828	4.86982	2	37.3772	1.17585	0.453192	2.59459	0.0094705	0.0554425
Has1	4.88069	5.26465	5.04321	5.10729	5.16091	4.83611	4.48981	4.6443	4.62992	4.77909	4.57746	4.50371	1	30.1269	-1.19332	0.267339	-4.46369	8.05594e-06	0.000178695
Snhg11	4.86636	4.36335	4.00359	4.69302	4.37329	4.55085	3.7199	3.96308	3.93506	3.90453	3.66898	4.27007	1	21.1654	-1.94793	0.504193	-3.86345	0.000111795	0.00169289
Catip	4.85624	5.16861	4.62685	4.58663	5.20017	5.09694	4.19342	4.63273	4.36596	4.42855	4.49275	4.73286	1	28.6999	-1.30939	0.373169	-3.50884	0.000450073	0.00528446
L1cam	4.84176	4.90074	5.31772	6.32577	5.02852	4.74266	7.10951	6.84108	6.66272	7.45308	6.74532	7.38186	2	110.321	4.03281	0.804931	5.01014	5.43919e-07	1.7156e-05
Edn1	4.83815	4.5775	4.93059	5.52189	4.68657	4.57493	5.81849	5.61613	5.94325	5.79313	5.92884	5.64786	2	47.6064	2.28408	0.417528	5.47049	4.48784e-08	1.94103e-06
Sdsl	4.82368	4.89495	4.84225	5.35822	5.02198	4.62508	5.36439	5.43061	5.33933	5.33318	5.45913	5.25224	2	37.5057	1.0616	0.297214	3.57185	0.000354465	0.00434909
Arsi	4.82102	4.39728	5.18426	5.07222	4.92009	4.91341	5.87011	5.92717	5.46287	6.61721	5.65572	5.43072	2	51.8622	2.26656	0.448943	5.04866	4.44909e-07	1.46401e-05
Syn1	4.81948	5.09669	4.97725	4.86873	4.69539	4.89119	4.40132	4.70813	4.64007	4.31295	4.49866	4.51007	1	27.293	-1.1381	0.277687	-4.0985	4.15832e-05	0.000735642
Unc13a	4.8115	5.40081	4.73107	5.03013	5.25418	5.06261	4.15656	4.43464	4.4554	4.40147	4.72687	4.84974	1	30.6952	-1.49205	0.394648	-3.78071	0.000156384	0.00226976
Col14a1	4.81089	4.43375	4.52425	4.78431	5.10271	4.72331	6.90077	6.24939	6.14911	7.515	6.55516	5.96044	2	86.2536	4.26403	0.580151	7.34986	1.98421e-13	3.20748e-11
Sdk1	4.80616	4.60756	4.64926	4.31365	5.09365	4.89533	4.12872	4.14253	4.0983	4.20474	4.08912	4.17263	1	24.5349	-1.96295	0.331457	-5.92218	3.17703e-09	1.91988e-07
Tnfrsf9	4.79814	4.60371	3.69216	3.6801	4.82386	4.83162	3.47301	3.62452	3.65791	3.59346	3.78089	4.21297	1	22.4076	-2.67868	0.924629	-2.89704	0.00376707	0.027553
Meox1	4.79733	5.31537	4.88071	4.39494	4.72016	4.46942	4.11337	4.18555	3.94624	4.63987	4.15984	4.30795	1	25.8336	-1.5626	0.411868	-3.79394	0.000148277	0.00217653
Klf15	4.79121	4.4576	4.86587	4.55228	4.64683	4.74952	5.70597	5.12816	5.07222	5.18201	4.89145	4.86664	2	32.7698	1.15752	0.332627	3.47995	0.000501505	0.00572511
Slc26a2	4.79047	4.68057	4.68036	4.80062	5.06612	4.69814	5.28548	5.6683	5.24374	5.27213	4.99532	5.02023	2	35.2265	1.09345	0.265815	4.11357	3.89592e-05	0.000696846
Tdrkh	4.78941	5.07716	4.68807	4.63199	4.62462	4.85357	4.25978	4.56455	4.32961	4.271	4.45565	4.64415	1	25.6114	-1.06235	0.307957	-3.44967	0.000561278	0.00621974
Fam241a	4.78114	4.95344	4.79061	4.45673	5.00018	4.77527	4.29613	4.55449	4.49568	4.40413	4.16816	4.34396	1	25.7776	-1.3447	0.306731	-4.38396	1.16542e-05	0.000247068
Fzd5	4.7737	4.92106	5.07751	5.05366	4.75047	4.97559	5.86798	5.50212	5.64481	5.98431	5.71017	5.79713	2	45.887	1.97965	0.244876	8.08431	6.25187e-16	1.49721e-13
Mybph	4.76932	5.24838	5.31045	5.28237	4.58329	4.3066	5.52832	7.08087	5.70746	5.84613	6.10192	5.61909	2	61.7377	3.28121	0.99256	3.30581	0.000947033	0.00944987
Endod1	4.76748	4.96643	5.42259	5.56282	4.96968	5.14144	5.66581	5.65884	5.63093	5.64696	5.63481	5.81747	2	45.5733	1.18769	0.320954	3.70051	0.000215167	0.00293207
Bdkrb1	4.75859	5.06108	4.24229	4.1313	5.04362	4.56638	3.6763	3.789	3.67782	3.91457	4.17498	4.18013	1	24.1944	-2.72069	0.588142	-4.62591	3.72958e-06	9.12481e-05
Psd4	4.75388	4.48166	5.12233	4.96818	4.77876	4.53859	6.00069	5.91655	6.04296	6.27557	5.60656	5.55459	2	51.2801	2.71962	0.382465	7.11076	1.15405e-12	1.55461e-10
Mmp13	4.74981	5.3205	4.06903	4.18109	4.56071	4.10203	5.36911	4.16668	4.35774	3.67539	3.82978	3.78064	1	26.4919	-2.60187	1.05345	-2.46987	0.0135163	0.0723778
Spon1	4.73283	4.405	4.62175	5.04052	4.59801	4.76458	5.83141	6.08669	6.05446	5.80893	5.08056	5.39746	2	46.6937	2.35219	0.392628	5.99089	2.08696e-09	1.35621e-07
Baiap2l2	4.7283	4.39788	4.4743	4.51884	4.53408	4.85225	3.99601	4.16135	4.05616	3.9454	4.02086	4.22515	1	21.9449	-1.8258	0.316333	-5.77177	7.84413e-09	4.15739e-07
Slc35g2	4.72711	4.66059	4.34928	4.02918	4.24112	4.52397	3.59824	3.90257	3.71809	3.81925	3.83212	3.94641	1	20.0168	-2.3514	0.41623	-5.64927	1.61133e-08	7.71768e-07
Gpr137b	4.72567	4.55119	4.82918	4.91447	4.80409	4.64004	5.71457	5.62403	5.30928	5.24313	4.96495	5.04965	2	36.4092	1.34356	0.301087	4.46236	8.10618e-06	0.000178971
Osr2	4.72496	4.5661	5.11443	5.263	4.65622	4.73141	6.63043	5.84117	6.11559	6.64138	5.92107	5.43754	2	60.838	3.01641	0.476941	6.32449	2.54074e-10	1.93276e-08
Moxd1	4.72236	4.53101	5.00951	5.66488	4.77919	4.49522	6.34677	6.51716	6.09139	6.43299	5.92739	6.55608	2	67.5183	3.45521	0.688303	5.01989	5.17001e-07	1.65083e-05
Pik3r3	4.71352	4.77399	5.00508	4.99603	4.7116	4.5159	5.50137	4.94453	5.28987	5.32441	5.439	4.83162	2	34.283	1.24124	0.337031	3.68288	0.000230617	0.00310337
Cacng8	4.7115	4.4511	4.45765	4.43573	4.37773	4.76391	3.73911	4.09702	3.88648	4.2365	4.06469	4.39499	1	21.5803	-1.53458	0.418394	-3.66779	0.000244652	0.00325833
Serpinb1a	4.71001	4.70608	5.02664	5.33617	5.06822	5.04049	6.7856	6.3479	6.46297	6.29855	6.04302	5.51201	2	65.8361	2.61644	0.364582	7.17655	7.14934e-13	1.03882e-10
Bcar3	4.70877	4.58545	5.02389	5.07408	4.91764	4.67059	5.09023	5.45459	5.19514	5.24292	5.079	5.3835	2	34.8721	1.03428	0.29689	3.4837	0.000494533	0.00566959
Lama5	4.69502	4.52344	4.45581	4.52486	4.54416	4.61885	4.76738	4.8448	4.89747	5.13338	4.79436	5.25148	2	28.4933	1.15248	0.275905	4.17709	2.95268e-05	0.000552591
Smpdl3b	4.68598	4.57897	4.74391	4.43941	4.66644	4.93223	4.17612	4.50974	4.08169	4.35019	4.29243	4.17058	1	23.7414	-1.35013	0.315718	-4.27637	1.89961e-05	0.000377936
Map2k6	4.68029	4.6348	4.49249	4.5573	4.78925	4.77295	4.01562	4.1489	4.13118	4.28198	4.34485	4.35696	1	23.0944	-1.38921	0.307818	-4.5131	6.38884e-06	0.000145972
Nr1h3	4.67296	4.42158	4.91852	5.09862	4.50252	4.52205	5.37268	5.38506	5.58232	5.41217	5.25378	5.18337	2	36.3365	1.74518	0.370662	4.70827	2.49828e-06	6.42301e-05
Acvr2a	4.67189	4.44492	4.84122	4.27796	4.69591	4.51761	5.81995	5.58759	5.33459	5.42027	5.31038	4.98388	2	37.8751	2.0959	0.355113	5.90207	3.5897e-09	2.12945e-07
Mymk	4.66786	4.71513	5.05494	4.87337	4.43009	4.16562	5.26194	6.74779	5.41102	5.88625	6.30451	5.18239	2	54.9485	3.79336	0.904217	4.19519	2.7264e-05	0.000520796
Pknox2	4.66732	4.65049	4.7515	4.71132	4.70111	4.51815	5.26812	5.19315	5.00464	5.20463	5.36772	5.10251	2	32.5272	1.46008	0.239529	6.09562	1.09013e-09	7.5388e-08
Rhof	4.66086	4.73451	4.43612	4.73639	4.47228	4.67425	3.9417	4.24253	4.24295	4.30525	4.32058	4.43582	1	22.7596	-1.13541	0.313944	-3.6166	0.000298498	0.0037882
Gatm	4.66066	4.85518	4.94553	5.49287	4.84538	4.53749	6.05719	5.61838	5.62984	6.37651	5.95343	6.36667	2	55.7423	2.73105	0.381658	7.15575	8.32159e-13	1.19572e-10
Tnxb	4.65964	4.41091	4.64558	4.98782	4.50716	4.62156	5.323	5.45966	5.22638	5.60654	5.31694	4.80448	2	35.2116	1.74129	0.364152	4.78178	1.73751e-06	4.7404e-05
Adcyap1r1	4.65709	5.06334	5.93067	5.6337	5.31097	4.93707	4.47684	4.77235	4.83155	4.51148	4.82146	4.66982	1	36.7632	-1.55943	0.422323	-3.69252	0.000222047	0.0029974
Nqo1	4.65469	4.78955	5.23946	5.33639	4.68812	5.39621	4.75013	4.73741	4.69853	4.28283	4.58117	4.41868	1	30.5098	-1.43357	0.379915	-3.7734	0.000161036	0.00231463
Prss41	4.65408	4.62885	3.90038	4.01468	4.57429	4.68889	3.82191	4.08088	3.77952	3.99183	3.79707	3.98007	1	20.6533	-1.89336	0.458616	-4.12842	3.6526e-05	0.000663419
Mbp	4.65358	4.79273	4.83651	5.1475	5.11148	4.656	5.76433	5.05982	5.02308	5.99641	5.31924	5.89823	2	42.4457	1.67377	0.386658	4.3288	1.49924e-05	0.000306774
2810408I11Rik	4.65283	5.04743	4.77417	4.52221	5.16807	4.82076	4.34008	4.35524	4.36432	4.53612	4.58548	4.70476	1	26.9985	-1.02399	0.340764	-3.005	0.00265583	0.0210191
Lmtk3	4.65273	4.42815	4.56897	4.57739	4.42821	4.60207	4.29101	4.10765	4.28335	4.07143	4.20324	4.26045	1	21.3702	-1.10297	0.277353	-3.97679	6.98514e-05	0.00114344
Cd200	4.65072	5.06959	4.70429	5.17869	4.76402	4.91003	5.32114	5.37619	5.67268	5.69658	5.61557	5.63552	2	41.0468	1.64539	0.292649	5.62242	1.88304e-08	8.89485e-07
Ccdc149	4.64016	4.68816	4.53321	4.37847	4.70831	4.55161	4.96117	4.85738	5.08269	5.39693	4.78649	4.68589	2	29.1216	1.10875	0.323843	3.42373	0.000617687	0.00672951
Vash1	4.6359	4.4606	4.60956	5.05703	4.88984	4.86338	5.03558	5.48709	5.3797	5.86889	5.24247	5.78803	2	40.1353	1.80124	0.375168	4.80115	1.57756e-06	4.34063e-05
Cxcl2	4.63542	4.90751	4.96266	4.47017	4.98383	5.03753	3.63938	3.84142	3.78939	3.89702	4.10752	3.82609	1	25.8677	-3.61316	0.500102	-7.22485	5.01662e-13	7.7232e-11
C1qtnf4	4.61111	4.61418	4.30892	4.47465	4.42081	4.65339	4.17198	4.35737	4.10993	4.23533	4.08303	4.3083	1	21.4093	-1.03959	0.293458	-3.54254	0.000396297	0.0047718
Efna5	4.60908	4.813	4.68471	4.48842	4.56963	4.57572	5.38871	5.16341	5.07936	5.33564	5.50922	4.8269	2	33.3135	1.65167	0.305564	5.40532	6.46932e-08	2.71628e-06
Actc1	4.59722	4.59722	5.02941	5.0201	4.34734	4.1246	4.93772	6.99361	5.43546	5.44205	5.69075	5.14184	2	53.3145	3.10992	0.943179	3.29728	0.000976261	0.00967433
Mogat2	4.58964	4.44199	4.28221	4.18605	4.42061	4.42305	3.66376	4.01062	3.84317	3.86257	3.87826	3.89033	1	19.3047	-2.01912	0.344803	-5.85585	4.74583e-09	2.70219e-07
Man1a	4.58843	4.41545	4.66635	4.26765	4.29902	4.29047	5.03384	5.17175	4.92713	5.43928	4.92879	4.75454	2	29.8303	1.87517	0.350519	5.34971	8.80935e-08	3.58247e-06
Smoc1	4.58006	4.3168	4.4913	4.40848	4.26363	4.36015	4.41105	4.81302	4.79654	4.64291	4.79793	5.44926	2	27.1836	1.40549	0.366509	3.83481	0.00012566	0.00187001
Krt23	4.57826	4.532	3.87213	3.7428	5.05996	4.77559	3.27294	3.5498	3.30613	3.37613	3.40632	3.38637	1	22.5597	-6.30013	0.813322	-7.74617	9.47055e-15	1.80108e-12
Foxf1	4.57166	4.37742	4.53288	4.05614	4.74698	4.54803	3.7873	4.12434	4.09268	3.86699	3.97331	3.91962	1	20.8906	-1.92487	0.372517	-5.16719	2.37643e-07	8.41974e-06
Plekhb1	4.5684	4.51441	5.11325	5.67457	4.6754	4.37435	5.85258	5.96998	5.84523	6.66819	6.11886	6.79552	2	66.117	3.71186	0.740547	5.01233	5.3776e-07	1.70868e-05
Sfrp4	4.56094	4.16954	4.66939	5.12954	4.37774	4.54268	5.2655	5.33392	5.72997	6.63048	5.52715	5.62524	2	48.3865	3.03008	0.735586	4.11928	3.80062e-05	0.000686446
Plscr4	4.55878	4.61736	4.71225	4.58135	4.34531	4.49746	4.63353	4.81922	4.78983	5.27839	4.98015	4.78836	2	27.5974	1.06524	0.27208	3.91518	9.03376e-05	0.00141605
Inhba	4.54448	4.49147	5.05682	4.60081	5.19504	4.38933	4.26728	4.34694	4.29582	4.04217	4.68512	4.35846	1	25.75	-1.18772	0.439352	-2.70334	0.00686458	0.0436015
Gfra2	4.54177	4.7295	5.05426	5.58504	4.78061	4.45918	6.16574	6.06816	5.85241	6.53523	5.82292	6.43716	2	61.1	3.18822	0.624905	5.10193	3.36199e-07	1.13815e-05
Adam33	4.53426	5.02436	5.23206	5.02646	4.7673	4.86611	4.20735	4.45185	4.3305	4.3467	4.03975	4.50132	1	27.3393	-1.77306	0.358873	-4.94063	7.78704e-07	2.32568e-05
Adgrg1	4.53315	4.5426	4.9848	5.65605	4.85856	4.62177	5.93255	5.6565	5.82651	5.84433	5.43657	5.8737	2	47.6457	2.00622	0.485582	4.13157	3.60286e-05	0.000656229
Pik3cd	4.51812	4.3268	4.06348	4.00382	4.16147	3.99987	3.63696	3.78094	3.86404	3.89237	3.91799	3.97145	1	17.2524	-1.19121	0.364369	-3.26924	0.00107836	0.0105089
Cd40	4.51403	4.25696	4.22971	4.35257	4.0178	4.13219	3.58271	3.69587	3.78743	3.60227	3.7048	3.81529	1	17.4367	-2.1341	0.358026	-5.96074	2.51098e-09	1.56044e-07
Vstm4	4.5113	4.41425	4.42795	4.32733	4.50093	4.68461	5.60367	5.38371	5.28835	5.71688	4.69304	4.53662	2	35.9245	2.31837	0.456645	5.07697	3.83496e-07	1.28052e-05
Dclk2	4.50831	4.47426	4.61132	5.00795	4.87678	4.82469	5.46649	5.02204	5.25063	5.34204	5.05902	5.23584	2	33.8089	1.27369	0.311248	4.09222	4.27264e-05	0.000752777
Sema4a	4.50261	4.62437	4.48391	4.46173	4.97793	4.9744	3.83347	3.9863	3.88961	4.1305	3.97368	4.51131	1	23.9258	-2.00553	0.479851	-4.17949	2.92167e-05	0.000549172
Adamts15	4.49809	4.34135	4.25471	4.67575	4.38091	4.62197	6.101	5.4256	5.79195	6.54134	5.51176	5.59497	2	50.7646	3.63359	0.458097	7.93193	2.15769e-15	4.57431e-13
Ids	4.48984	4.69704	4.86698	4.86102	4.58604	4.76893	5.24446	5.41407	5.07573	5.14431	5.11983	4.9924	2	32.5158	1.12212	0.271142	4.13848	3.49621e-05	0.000639505
Duoxa1	4.4898	4.17764	4.59047	4.56955	4.34736	4.43514	5.61259	5.05124	5.22585	5.39585	4.48779	4.49728	2	31.4569	1.69277	0.450615	3.75658	0.000172249	0.00245052
Rdh12	4.48023	4.2533	4.08127	4.25476	4.4899	4.62908	3.89858	4.17474	4.14201	4.09267	3.98453	4.21092	1	19.8024	-1.03534	0.343361	-3.01532	0.00256712	0.02048
Plscr2	4.47437	4.70591	5.17073	5.4186	4.47636	4.36185	5.70696	5.78571	5.56795	5.86772	5.15045	5.18513	2	42.5487	2.19241	0.683422	3.20799	0.00133665	0.0124267
Vamp5	4.47092	4.17116	4.27989	4.68108	3.92382	4.12076	4.54151	4.57519	4.54894	4.85972	4.40268	4.39706	2	22.4423	1.05605	0.419021	2.52028	0.0117261	0.0648875
Kat2b	4.4663	4.2531	4.57242	4.34833	4.22344	4.56518	4.95134	4.68061	4.84612	5.04086	4.81228	4.58102	2	25.7151	1.21263	0.315381	3.84496	0.000120572	0.00180467
Lifr	4.46325	4.49727	4.83232	4.54295	4.76293	4.67986	5.38212	5.0628	5.15587	5.20934	4.89547	4.76208	2	30.9386	1.14555	0.287777	3.98068	6.87174e-05	0.00112773
2610528A11Rik	4.46308	4.42349	4.19267	4.50453	4.42984	4.42063	4.71099	5.51188	5.07638	5.98218	5.78673	6.10924	2	43.7373	3.18536	0.398138	8.00065	1.23763e-15	2.75949e-13
Plvap	4.45737	3.95053	4.20023	4.02279	4.32604	3.9486	4.84345	4.90144	4.59548	6.23813	5.54357	5.02469	2	37.2924	3.33522	0.49243	6.77299	1.26152e-11	1.27453e-09
Gm10638	4.45635	4.41014	4.60085	4.6553	4.51719	4.36073	5.46738	4.94553	5.16103	4.65499	4.84801	4.54572	2	28.8375	1.10571	0.345484	3.20046	0.00137206	0.0126649
Irs1	4.45549	4.58627	4.84531	4.80426	4.31329	4.31129	5.449	5.3115	5.31237	5.63121	5.10469	4.74148	2	34.4975	2.08103	0.426894	4.87481	1.08914e-06	3.15095e-05
Cilp	4.448	4.24135	4.92023	4.69792	4.50264	4.27796	6.54002	6.25398	6.12108	7.3964	5.89097	5.33035	2	74.8087	4.96054	0.832452	5.95894	2.53874e-09	1.56338e-07
Lum	4.44116	4.42398	5.12378	4.81192	5.59521	4.84894	4.47467	4.40252	4.0505	4.32112	4.0125	4.05577	1	28.8803	-2.18948	0.449582	-4.87003	1.1158e-06	3.21369e-05
Oas1c	4.43699	4.36793	4.53273	4.69087	4.7934	4.53751	4.02557	4.19108	4.06166	4.25786	4.22148	4.25289	1	21.9712	-1.28494	0.308229	-4.1688	3.06204e-05	0.000568941
D430019H16Rik	4.42727	4.82924	4.01851	3.70925	4.64858	4.67945	3.4728	3.64658	3.6252	3.59736	3.63437	3.79125	1	20.7184	-3.17597	0.556601	-5.70601	1.15653e-08	5.86518e-07
Gpc6	4.4269	4.47824	5.06407	4.42763	4.87189	4.22012	5.7849	5.494	5.18787	5.32784	5.52989	4.83016	2	37.5712	1.90768	0.471362	4.04716	5.18437e-05	0.000886829
Tmem64	4.42603	4.58066	4.40539	4.43503	4.6931	4.49636	5.03138	4.84219	4.96051	5.20264	4.91978	5.008	2	28.67	1.42253	0.255529	5.567	2.59158e-08	1.17183e-06
Foxd3	4.42575	4.45508	4.97167	5.53334	4.59934	4.34553	6.09436	6.0228	5.76475	6.73403	6.07816	6.92813	2	69.2729	4.34191	0.880647	4.93036	8.2078e-07	2.42891e-05
Col24a1	4.42279	4.45924	5.11243	5.07229	4.8803	4.87729	5.1502	5.28622	5.21741	5.49704	5.2089	5.2027	2	35.1533	1.08082	0.372751	2.89959	0.00373653	0.0274083
Zfp296	4.40771	4.43112	4.12401	4.32438	4.26112	4.14146	3.79431	4.03575	3.85445	3.97861	3.86324	3.94111	1	18.1255	-1.34162	0.309788	-4.33077	1.48591e-05	0.000304529
Gfra1	4.40503	4.23045	4.4907	4.79826	4.36144	4.16684	5.62552	5.3922	5.59934	5.09426	4.71903	5.18144	2	34.8957	2.2937	0.443732	5.16912	2.35193e-07	8.35581e-06
Slc9b2	4.40485	4.5768	4.52195	4.53198	4.6996	4.49459	4.13179	4.2247	4.22734	4.31305	3.91144	4.15337	1	21.4956	-1.2561	0.302052	-4.15856	3.20266e-05	0.000592515
Sema4f	4.3893	4.73616	4.88345	5.29804	4.40598	4.3459	5.58591	5.61657	5.32923	5.84969	5.3661	5.80857	2	42.4511	2.62156	0.492204	5.32617	1.00307e-07	3.97904e-06
Nmnat3	4.38634	4.59926	4.00366	4.19825	4.27659	4.5017	3.72548	3.95806	3.91292	3.96551	3.93472	3.91995	1	18.7839	-1.60021	0.370731	-4.31636	1.5862e-05	0.000323036
Trpv4	4.38434	4.28679	4.06584	4.09302	4.49207	4.638	3.69751	4.02123	3.99625	3.72146	3.97912	4.2799	1	19.4064	-1.32219	0.45229	-2.92332	0.00346321	0.0259572
Sesn3	4.37478	4.35717	4.56357	4.50491	4.4151	4.51961	5.045	4.62109	4.94253	5.07541	4.56732	4.54102	2	25.9111	1.01848	0.317184	3.21099	0.00132277	0.0123706
Agtr1a	4.37438	4.16314	4.54208	4.34772	4.7256	4.71267	3.96653	4.14616	4.0665	4.32348	3.91045	4.37181	1	21.3781	-1.1417	0.398707	-2.86351	0.00418975	0.0298522
Rcan2	4.37106	4.31737	4.71374	4.8137	4.57751	4.28839	5.37688	5.03389	5.21664	5.12047	4.86688	4.99094	2	30.8144	1.57318	0.356928	4.40757	1.04539e-05	0.000224941
Crym	4.37061	4.52966	4.42119	5.03471	4.47783	4.25742	5.12883	5.28891	5.0419	5.59015	5.1925	5.93015	2	37.5424	2.44028	0.393097	6.20783	5.372e-10	3.9249e-08
Gm38431	4.3681	4.50172	4.13821	4.24031	4.54498	4.30801	3.91974	3.90902	4.12882	3.9593	4.03729	4.0617	1	19.0824	-1.23295	0.323235	-3.81442	0.000136506	0.0020221
Oas2	4.35808	4.04699	6.16569	4.99739	5.42871	4.94805	4.02663	4.4041	4.28187	4.6543	4.60108	4.3892	1	35.8549	-1.98184	0.755281	-2.62397	0.00869102	0.0519006
Cystm1	4.3516	4.48135	4.25603	4.57641	4.34773	4.23731	5.06169	4.59784	4.82263	4.73449	4.65123	5.00949	2	25.6411	1.36469	0.317224	4.30197	1.69289e-05	0.000343141
Kcna6	4.34002	4.31092	4.30062	4.86474	4.37327	4.3084	5.00271	5.31022	4.77044	5.18012	4.83389	5.79624	2	33.3349	2.18584	0.426235	5.12825	2.92441e-07	1.00581e-05
Elovl4	4.3395	4.24985	4.04306	4.11798	4.0208	3.98039	3.76262	3.90553	3.84814	3.57502	3.64125	3.63992	1	16.3016	-1.68798	0.380163	-4.44014	8.99022e-06	0.000196057
Ablim1	4.31802	4.42726	4.6642	4.78943	4.31103	4.35785	4.59208	4.88005	4.78867	5.02884	5.01175	4.86078	2	26.928	1.18716	0.300556	3.94986	7.81954e-05	0.00126245
Kcnh2	4.31276	4.45976	4.54516	4.64454	4.66271	4.69401	4.87161	4.81622	4.90207	5.00809	4.7169	5.48136	2	29.3289	1.19862	0.34605	3.46371	0.000532772	0.0059652
Lfng	4.31271	4.29474	5.05957	4.90698	4.57885	4.34468	5.09945	5.03245	5.03429	4.96481	5.08661	4.97038	2	30.1912	1.17776	0.413102	2.85101	0.00435807	0.0307905
Rtn4rl1	4.31245	4.08738	3.97791	4.12768	4.32299	4.31332	3.75957	3.75631	3.91114	3.9417	3.88607	4.13418	1	17.3386	-1.06166	0.361169	-2.9395	0.00328739	0.0248756
Tmem243	4.31003	4.16602	4.48541	4.26341	4.42608	4.36282	4.09587	3.96529	4.07405	3.88453	4.01567	4.15448	1	18.8676	-1.08496	0.304188	-3.56675	0.000361438	0.00442624
Tenm3	4.30643	4.27916	4.37404	4.63566	4.38185	4.30273	4.93482	5.03619	4.74768	5.28685	4.79351	5.55116	2	30.5676	2.07768	0.345136	6.01989	1.74539e-09	1.16347e-07
Fgf10	4.29533	4.14703	4.67787	4.31648	4.57309	4.203	3.86313	3.91775	3.84573	3.92044	4.02769	3.74346	1	19.3019	-1.76513	0.372431	-4.73948	2.14269e-06	5.67812e-05
Slc17a9	4.2945	4.41582	4.20071	4.02584	4.34765	4.26021	3.52142	3.6469	3.71716	3.70277	3.77604	3.88762	1	17.6043	-2.1574	0.385075	-5.60255	2.1122e-08	9.75533e-07
Adamts12	4.2915	4.27904	4.71996	4.1026	4.39819	4.12681	4.99803	4.85619	4.75322	4.63667	4.6798	4.7203	2	25.2163	1.29312	0.369165	3.50281	0.000460374	0.00535874
Chadl	4.27707	4.11548	4.3245	4.3493	4.26792	4.23575	4.9016	4.65738	4.59475	4.92087	4.44858	4.69698	2	23.8032	1.41434	0.307436	4.60044	4.21608e-06	0.000101721
Kcnq5	4.26751	4.46936	4.19994	3.75475	4.3993	4.03081	3.29273	3.42681	3.32191	3.345	3.59621	3.43867	1	17.4549	-3.98113	0.601709	-6.61637	3.68124e-11	3.40042e-09
Ly75	4.26736	4.6238	4.21724	3.90025	3.99802	4.46385	3.72565	4.00717	3.77377	3.81828	3.80142	4.12029	1	18.2438	-1.40186	0.432479	-3.24146	0.00118921	0.0113665
Kng2	4.26219	3.97842	4.31627	4.63052	4.20686	4.20939	5.49348	5.61047	5.66923	5.37723	4.87506	4.76273	2	35.8888	2.83692	0.498552	5.69031	1.26806e-08	6.30714e-07
Celsr3	4.26117	4.27479	3.86219	3.93598	4.16189	4.2405	3.72096	3.65449	3.67438	3.53364	3.84889	3.84031	1	16.3316	-1.64671	0.400938	-4.10714	4.00584e-05	0.000713547
Prdm9	4.25799	4.21423	3.79913	3.95036	4.32976	4.12423	3.75687	3.84513	3.65846	4.02297	3.79888	3.84551	1	16.7103	-1.12409	0.395281	-2.84377	0.00445831	0.0313172
Mmp15	4.25319	4.21921	4.54283	5.12037	4.34995	4.10753	5.83658	5.80116	5.627	5.98514	5.36122	5.82333	2	46.3672	4.13407	0.936591	4.41395	1.015e-05	0.000218766
Capn6	4.25042	4.14362	4.91758	4.59311	4.35543	4.22604	5.63813	4.98318	5.08142	4.85982	4.50322	4.62504	2	29.8376	1.3298	0.497916	2.67074	0.00756844	0.046889
Gsto2	4.24233	4.30779	4.10214	4.18859	4.02542	4.02226	3.84349	3.8176	4.03173	3.72428	3.76122	3.7674	1	16.5026	-1.29191	0.34977	-3.69359	0.000221111	0.00298963
Pdgfd	4.22919	4.33205	4.56936	4.52736	4.48816	4.2468	5.23281	5.2298	5.11684	5.70446	5.09737	4.95752	2	33.2881	2.40624	0.346767	6.93906	3.94708e-12	4.55747e-10
Cdkn1c	4.22662	4.14533	4.24059	4.11907	4.55191	4.44407	5.23334	4.83118	4.43079	5.22603	4.5124	4.58619	2	26.633	1.60002	0.405883	3.94207	8.07811e-05	0.00130095
Ppp1r1a	4.21766	4.04919	4.14737	4.31204	4.36095	4.15855	3.6565	3.83925	3.87159	3.49015	3.62682	3.80616	1	17.1753	-2.0841	0.385996	-5.39927	6.69123e-08	2.79132e-06
Cd34	4.21482	4.23303	5.27328	4.70915	4.29581	4.09837	5.05651	4.68924	4.60382	6.58432	5.15731	5.35846	2	42.2227	2.51647	0.560264	4.49159	7.06945e-06	0.000159272
Pcdhb21	4.21174	4.00316	3.993	4.14219	3.9492	4.22044	4.33522	4.41221	4.33309	4.62964	4.13444	4.48376	2	19.6829	1.03674	0.336936	3.07697	0.00209116	0.0174583
Dlx2	4.20686	4.34713	4.48112	4.12981	4.35567	4.46668	3.93709	3.92274	3.87756	3.72232	4.05784	4.0581	1	18.6591	-1.47309	0.344926	-4.27074	1.94827e-05	0.000385746
Kcnn4	4.20485	4.18025	4.27447	4.47793	4.22408	4.00689	4.94664	4.57464	4.61612	5.26753	4.76734	5.18353	2	27.1105	2.26087	0.34181	6.6144	3.73052e-11	3.42149e-09
Dnaic2	4.20039	4.23989	4.16215	4.40597	4.19953	4.38233	4.66136	4.52895	4.59938	4.61911	4.6104	4.74863	2	22.5917	1.12614	0.271931	4.14129	3.45363e-05	0.000633508
Scrn1	4.19288	4.14841	4.44325	4.54819	4.41733	4.22826	5.53125	4.70209	5.04322	5.15759	4.57345	4.69578	2	28.735	1.79527	0.407967	4.40052	1.07992e-05	0.000231987
Arap3	4.18665	4.05139	4.21325	4.32202	4.07901	4.02327	4.27506	4.42549	4.30518	4.78272	4.78834	4.76251	2	22.0847	1.52624	0.281352	5.42468	5.80589e-08	2.47795e-06
Ifi44	4.18413	3.97151	5.79242	5.0114	5.36374	5.18066	4.00155	4.16506	4.30344	4.18632	4.36495	4.24051	1	32.1894	-2.36618	0.603657	-3.91974	8.8645e-05	0.00139945
Fzd4	4.18274	4.12298	4.39293	4.21396	4.16706	4.04792	4.35836	4.41772	4.54405	4.79693	4.46056	4.39722	2	21.1366	1.11706	0.306084	3.6495	0.000262751	0.00344964
Plxnb1	4.18081	4.46963	4.28931	4.31526	4.37863	4.22359	4.43646	4.5395	4.50089	4.85147	4.79517	4.55083	2	22.9823	1.03822	0.280218	3.70504	0.000211355	0.00288621
5033428I22Rik	4.17817	4.092	4.22254	4.32454	4.17756	3.96478	4.2924	4.64857	4.19267	4.55233	4.32282	4.60957	2	20.79	1.01264	0.321701	3.14778	0.00164515	0.0146624
Mmp10	4.17805	4.62896	3.78669	3.96182	4.13051	4.03209	3.2492	3.41904	3.28797	3.23531	3.3002	3.37153	1	16.7925	-4.56059	0.62354	-7.31403	2.59241e-13	4.08842e-11
Ptn	4.1768	4.05803	5.0401	4.38866	4.51075	4.09728	7.13028	5.80933	5.69606	6.52349	5.19922	5.03961	2	63.1101	3.98427	1.05621	3.77224	0.00016179	0.00232216
Fap	4.1765	4.234	3.88116	4.48634	4.23394	3.95812	4.71176	4.82115	4.47857	4.41281	4.56631	4.56275	2	22.5443	1.33226	0.40223	3.31219	0.000925691	0.00928707
Aatk	4.16507	3.97262	4.30362	4.96563	4.17358	3.93033	5.02368	4.9221	5.06311	5.80216	5.43006	6.57517	2	45.3133	4.33107	0.881264	4.91461	8.89597e-07	2.62056e-05
Ramp3	4.14966	4.10363	3.94074	4.26061	3.9115	4.18057	3.37684	3.48655	3.51575	3.4914	3.37511	3.59976	1	15.6088	-2.8372	0.413016	-6.86947	6.44395e-12	7.12249e-10
Wt1	4.14356	4.06706	4.08166	4.02076	4.2362	4.33354	4.36587	4.39951	4.43547	4.71118	4.57266	4.45024	2	20.9432	1.17877	0.317408	3.71375	0.000204209	0.00280343
Acat3	4.13619	4.31441	3.93598	4.35165	4.78622	4.62087	4.07671	4.20016	4.1854	4.19078	3.76386	3.87479	1	20.3596	-1.22614	0.385556	-3.18018	0.00147183	0.0133946
Pcsk6	4.12928	3.99832	4.68887	4.37256	4.27613	4.36846	5.36038	5.11214	5.16597	5.38714	4.86398	4.78638	2	30.9464	2.26023	0.45576	4.95924	7.07683e-07	2.15335e-05
Insc	4.11484	4.16085	4.47056	5.20501	4.23472	4.09045	5.34995	5.58367	5.38208	5.42102	5.14011	5.63489	2	38.1181	3.23868	0.894488	3.6207	0.000293803	0.00374701
Mfsd6	4.10673	4.00101	4.16124	4.22932	3.92366	3.86348	4.60418	4.43973	4.37515	4.58304	4.54917	4.44472	2	20.5284	1.65119	0.31597	5.22579	1.73417e-07	6.35304e-06
Tnfrsf21	4.10625	4.17077	3.87777	3.66379	4.91793	4.59812	3.77631	3.71903	3.70149	3.77623	3.94515	3.94092	1	19.5558	-1.54639	0.519693	-2.97559	0.00292425	0.0226883
Dmd	4.10162	4.13795	4.2623	4.11696	4.06472	3.96921	4.55055	4.65223	4.3521	4.23398	4.34391	4.3915	2	20.1492	1.01739	0.313442	3.24585	0.00117099	0.0112172
Tgfb2	4.10039	3.99521	3.92153	4.24052	4.02846	4.16921	4.65635	4.42906	4.41518	4.791	5.10408	4.40778	2	22.9761	1.9249	0.381581	5.04453	4.54646e-07	1.48467e-05
Ace	4.09748	4.04726	4.14109	4.54303	4.11582	4.15408	7.26924	5.72337	5.99782	5.34828	4.36718	4.24353	2	59.2048	3.118	0.91116	3.42202	0.000621585	0.00676059
Zfhx4	4.09523	4.06596	4.44244	3.90619	3.93961	3.93191	4.75938	4.8258	4.2534	4.71335	4.49853	4.20876	2	22.0141	1.66045	0.451965	3.67386	0.000238918	0.00319247
Klk8	4.09172	4.14516	3.99912	4.32269	3.87693	3.81945	4.34414	4.20855	4.24897	4.35849	4.26471	4.89223	2	20.0425	1.45342	0.375029	3.87549	0.000106411	0.00162468
Edil3	4.09018	4.29341	4.7031	4.41672	4.22154	4.02864	5.17303	5.10665	5.27055	5.2449	4.913	4.96709	2	30.4797	2.49847	0.445243	5.61147	2.00619e-08	9.4342e-07
Frat2	4.08773	4.22118	3.68488	4.00367	4.10613	3.94142	3.56193	3.70265	3.69854	3.74679	3.64784	3.75556	1	15.3148	-1.32806	0.378086	-3.51258	0.000443782	0.0052299
Hsd17b1	4.071	3.82392	4.22729	4.31105	4.18248	3.85295	4.79469	4.3551	4.50789	4.63789	4.53643	4.37313	2	21.3448	1.54649	0.406071	3.80842	0.000139856	0.00206228
Ldb2	4.06385	4.05425	4.1825	4.16644	4.02366	3.99208	5.12065	4.53861	5.00036	5.3874	4.9088	4.65729	2	27.5494	2.92504	0.386647	7.56514	3.87456e-14	6.77105e-12
Col28a1	4.06199	4.05329	4.12466	4.414	4.12545	4.15944	4.67992	4.44977	4.70922	5.17313	4.77681	5.18142	2	25.9611	2.23536	0.347596	6.43092	1.26834e-10	1.03158e-08
Prr16	4.05976	4.00385	4.15518	4.08131	4.16774	4.14731	3.78245	3.71879	3.68673	3.78267	3.71121	3.85003	1	15.9027	-1.36538	0.31109	-4.38901	1.13868e-05	0.000242194
Trp53inp1	4.05848	3.97578	3.8589	3.97689	4.07931	3.89785	4.69895	4.36213	4.49719	4.18702	4.41988	3.99087	2	19.3202	1.28194	0.34529	3.71265	0.0002051	0.0028097
Ar	4.0426	4.10257	4.068	4.36051	4.12686	4.0757	4.81545	4.49643	4.60906	4.76716	4.44711	4.29972	2	21.8223	1.45543	0.34114	4.26637	1.98677e-05	0.000392259
Tmod1	4.04221	4.05711	4.09958	4.50983	4.11686	3.97105	4.81585	4.97902	4.46856	4.49327	4.39902	4.96129	2	24.1255	1.80456	0.426989	4.22625	2.37622e-05	0.000458647
Fancd2	4.04157	4.21221	4.48426	4.21361	4.60905	4.66751	3.94785	4.03903	3.96407	4.20374	4.12218	4.1525	1	19.9693	-1.0678	0.374653	-2.8501	0.00437049	0.0308342
Greb1	4.03622	3.90556	4.26812	4.18014	4.00965	4.04897	4.88768	4.57358	4.48282	5.24435	4.5077	4.71283	2	24.4858	2.28849	0.39943	5.72939	1.00791e-08	5.19293e-07
Gjb3	4.03593	4.54431	4.41471	4.19405	4.22688	4.30645	4.45586	4.5985	4.31918	4.73458	5.1808	4.8964	2	24.8261	1.34585	0.373631	3.60209	0.000315668	0.00396716
Fbxl7	4.03161	4.13778	4.13122	4.13897	4.24256	4.30277	4.50443	4.47857	4.49015	4.48839	4.58482	4.41207	2	20.8045	1.04727	0.271817	3.85286	0.000116745	0.00175757
Tmem221	4.02863	3.94234	3.74633	3.86396	3.97128	4.3046	3.34162	3.63217	3.4444	3.47735	3.47596	3.89951	1	15.132	-1.83207	0.502718	-3.64432	0.000268097	0.00349027
Shroom3	4.01476	4.08821	4.47393	4.37814	4.01969	4.03355	4.82207	4.78592	4.49755	4.65944	4.60454	4.49076	2	22.8899	1.54669	0.386839	3.99829	6.38028e-05	0.00106054
Casp12	4.01363	4.0054	4.04947	4.59508	3.91151	4.18959	5.4389	4.84537	4.84542	4.27268	4.7756	4.2308	2	25.9682	1.71628	0.559092	3.06976	0.00214232	0.0177252
Bhlhe22	4.01013	3.99929	4.25786	4.17375	4.17171	4.14697	4.53267	4.30913	4.37738	4.90842	4.6575	4.66842	2	21.9935	1.57509	0.318132	4.95104	7.38165e-07	2.24083e-05
2810433D01Rik	4.00405	4.09481	4.11094	4.20979	4.36521	4.24783	4.69696	4.51873	4.46538	4.65478	4.34908	4.31667	2	21.2006	1.03506	0.299245	3.45891	0.000542374	0.00605698
Cblb	3.99832	4.1346	3.98106	3.81557	3.9258	3.72898	4.74031	4.10952	4.259	4.1059	4.25861	3.9301	2	18.1107	1.08926	0.435449	2.50147	0.0123679	0.0676573
Atp2a1	3.9889	4.2329	4.25266	4.25861	3.98343	3.88563	4.48886	5.62293	4.59274	4.6638	5.22197	4.40172	2	28.5542	2.57886	0.540283	4.77316	1.81361e-06	4.92722e-05
Slfn5	3.98736	3.92088	4.31968	4.10083	4.18913	4.09723	5.54708	4.6473	4.89029	5.1873	4.32678	4.24389	2	27.4134	2.19748	0.488113	4.50199	6.73208e-06	0.000152736
Gm6093	3.98239	4.06351	3.95059	3.79035	3.93449	4.01181	4.75085	4.7552	4.8944	4.54968	3.98088	4.12787	2	21.7654	1.70798	0.39796	4.29185	1.77191e-05	0.000355813
Srgn	3.97765	3.88928	3.72904	3.60239	3.91113	3.56961	3.95806	4.0055	3.92511	4.28928	4.09493	4.3985	2	16.6354	1.42654	0.383925	3.71567	0.000202664	0.00278518
Afap1l2	3.97543	3.84796	4.22787	4.66134	4.04513	3.98116	4.9111	4.66572	4.82178	5.20787	4.97066	5.1001	2	27.6862	2.71419	0.529783	5.12322	3.00369e-07	1.03034e-05
Itgbl1	3.9746	3.94922	4.47423	4.42494	4.16942	3.94717	6.52771	6.16433	6.14713	5.8928	4.37789	4.58544	2	53.0875	4.30544	1.14102	3.77332	0.000161086	0.00231463
Pdgfb	3.97285	3.90188	3.80588	4.00069	3.96951	3.86539	4.64183	4.54758	4.65842	5.5623	5.107	5.51116	2	30.6713	4.06667	0.389909	10.4298	1.81249e-25	1.56261e-22
Zbtb46	3.96514	4.09056	3.75374	3.78525	4.06963	3.92701	3.51296	3.56561	3.71292	3.68833	3.6773	3.8724	1	14.6337	-1.04822	0.382313	-2.74177	0.00611085	0.0398114
Sox2	3.96272	3.94514	4.2996	4.74315	4.06792	3.9072	5.40634	5.21623	4.87925	5.32205	4.83844	5.35153	2	32.3652	3.58867	0.874669	4.10289	4.08023e-05	0.000724802
Notum	3.9623	3.59437	4.62034	4.40501	4.22841	4.52386	3.75044	3.91248	3.91736	3.57681	3.6454	3.82919	1	18.4371	-1.9901	0.52719	-3.77493	0.000160054	0.00231007
Stag3	3.96003	3.91648	4.16663	4.14883	3.85931	3.86142	4.33486	4.34	4.42337	4.40822	4.55677	4.26284	2	19.1896	1.49692	0.323825	4.6226	3.78957e-06	9.24656e-05
Epb41l4b	3.95555	3.78796	4.21241	4.6692	3.96953	3.85996	5.09749	4.93659	4.99952	5.1505	4.42011	5.15639	2	28.4706	3.22136	0.941531	3.4214	0.000622987	0.00677015
Hlx	3.94568	3.93971	3.97915	3.81965	3.70008	4.06521	4.28866	4.08096	3.97669	4.44822	4.16498	4.13436	2	17.0672	1.0448	0.363762	2.8722	0.00407629	0.0292682
Sp7	3.93738	3.7498	4.52656	4.00026	4.40019	4.05427	3.49717	3.57127	3.79639	3.72056	3.60541	3.81803	1	16.8229	-1.82389	0.487036	-3.74489	0.000180476	0.00254516
Catsperz	3.93334	4.18475	3.81286	3.83899	3.84868	4.0232	3.37295	3.68052	3.58352	3.5121	3.54786	3.75104	1	14.5166	-1.59936	0.403874	-3.96005	7.49334e-05	0.00121586
Nt5e	3.93182	4.09036	3.63103	3.20143	4.97437	4.54117	3.20992	3.55561	3.22667	3.29838	3.19429	3.32062	1	19.4496	-3.88221	0.712321	-5.45008	5.03476e-08	2.16311e-06
Prcd	3.93093	3.74905	4.04377	4.17115	3.94381	3.77585	4.34319	4.31464	4.52882	4.29833	4.09115	4.0692	2	18.2211	1.16161	0.387547	2.99734	0.00272345	0.0214202
Slc24a3	3.9286	3.83383	4.22313	3.99896	3.89241	4.02046	4.94796	4.18427	4.57654	4.53151	4.47202	4.24784	2	20.7739	1.75233	0.41227	4.25043	2.13358e-05	0.000418687
Fbn2	3.92545	3.92754	4.00621	3.89545	4.1209	3.85864	5.38938	4.70761	4.57644	5.57396	4.86045	4.41084	2	29.0359	3.42014	0.479353	7.13492	9.68445e-13	1.3613e-10
Cdh3	3.92344	4.1219	4.03025	4.07112	4.15166	4.0408	4.50104	4.53196	4.4766	5.17291	5.02922	4.68698	2	24.574	2.36875	0.346495	6.83632	8.12539e-12	8.61292e-10
Tnni2	3.9181	4.07087	4.29537	4.22834	3.8893	3.74468	4.3687	5.67149	4.74557	4.67042	4.79621	4.65022	2	28.1153	3.03569	0.774369	3.92021	8.84737e-05	0.00139945
Npas4	3.91768	4.02308	4.17301	4.02451	4.03892	4.37469	3.42256	3.58385	3.91169	3.48345	3.80665	4.02874	1	16.2396	-1.43558	0.559609	-2.56533	0.0103078	0.0586983
4930523C07Rik	3.91591	3.85227	4.09673	4.12478	3.97804	3.93157	4.6491	4.39578	4.42823	4.31951	4.48911	4.37952	2	19.7938	1.59893	0.321549	4.97258	6.60687e-07	2.02464e-05
Rasgef1c	3.91023	3.973	3.76503	3.88161	3.76234	3.57034	4.03815	4.08932	4.08228	4.13256	4.01625	4.79	2	17.8631	1.75229	0.41612	4.21102	2.54221e-05	0.000489954
Plp1	3.90966	3.96327	4.1107	4.58468	4.07685	3.81285	5.06614	5.00968	4.8393	5.36772	4.68854	5.89459	2	33.7131	3.87721	0.784575	4.9418	7.74039e-07	2.32248e-05
2610318N02Rik	3.90648	4.29385	3.71454	3.62676	4.05564	3.6235	3.30967	3.46644	3.35804	3.54236	3.70322	3.63175	1	14.4535	-1.64108	0.484922	-3.38422	0.000713807	0.00751022
Slc22a18	3.88979	3.89448	4.08205	4.34213	3.85432	3.79582	5.10816	4.76151	5.0321	4.72759	4.33667	4.40756	2	24.4836	2.54263	0.536156	4.74233	2.1127e-06	5.61016e-05
Fgf5	3.88739	3.87759	4.18285	4.94721	4.08674	3.87613	4.9337	5.04924	4.98418	5.21729	4.87338	5.32449	2	30.4829	3.10912	0.987377	3.14887	0.00163902	0.0146278
Serpinb9	3.88312	3.69957	3.76839	3.99643	3.90903	3.63935	4.06418	4.40248	4.25022	4.39351	3.85245	4.15539	2	17.4243	1.43003	0.410943	3.47986	0.000501669	0.00572511
Adgrb2	3.88168	3.78626	3.64353	3.92397	3.98391	4.08597	3.36402	3.52491	3.45235	3.51835	3.46048	3.63448	1	13.9763	-1.81519	0.396896	-4.57348	4.79697e-06	0.000113825
Megf10	3.87758	3.977	4.72501	4.13492	4.08823	3.91719	4.89523	4.64402	4.73162	4.62159	4.58177	4.22375	2	23.0909	1.49362	0.523944	2.85073	0.00436191	0.0307905
Lrp8	3.8742	4.0644	3.83935	3.64972	3.82805	3.66953	3.69558	3.52219	3.62374	3.36344	3.49276	3.56409	1	13.4337	-1.27379	0.415696	-3.06423	0.00218232	0.0179916
Adra2a	3.87152	3.77879	4.20937	4.54055	3.99214	3.74095	4.70511	5.31348	5.12836	4.34107	4.6673	4.46362	2	26.4574	2.36769	0.799927	2.95989	0.00307754	0.0236756
Mafb	3.86989	3.76663	3.88268	3.90076	3.79624	3.65355	5.66037	4.779	4.91897	4.86344	4.13901	4.45968	2	27.588	3.58794	0.581429	6.17091	6.78998e-10	4.87823e-08
Dlk2	3.86886	4.05847	4.4528	4.07823	3.93648	4.17631	3.48855	3.66682	3.68726	3.45811	3.62769	3.92422	1	16.1291	-1.82423	0.458116	-3.98202	6.83313e-05	0.00112282
Fxyd2	3.86707	3.76201	3.6016	3.65213	3.95131	3.7599	3.81879	3.72245	3.83418	4.51714	4.33954	4.47897	2	17.3416	1.40316	0.457902	3.06432	0.00218163	0.0179916
Asgr1	3.86546	3.58395	3.92082	4.12836	3.93104	4.05924	3.64585	3.58638	3.63746	3.5179	3.58574	3.69238	1	14.322	-1.3723	0.386687	-3.54887	0.000386887	0.00468029
Lama1	3.85845	3.53043	3.82172	3.80749	3.89719	3.67597	4.22822	4.03124	4.20963	4.05635	4.26393	3.74985	2	16.1612	1.25416	0.405231	3.09493	0.00196862	0.0167378
Kcnk12	3.85313	4.05815	3.85739	3.591	3.95925	4.39837	3.72268	3.79854	3.93236	3.5483	3.79731	3.65398	1	15.3824	-1.04982	0.406527	-2.58241	0.00981125	0.0566931
Zfp704	3.85185	3.61925	3.81303	3.7507	3.81752	3.64501	4.06177	4.03307	3.87837	4.11589	3.97572	4.01261	2	15.2698	1.11124	0.327232	3.39587	0.00068411	0.00726348
Tafa5	3.8381	3.92943	4.04815	4.12649	4.09612	3.92744	4.56229	4.3508	4.46894	4.55255	4.37703	4.70827	2	20.6137	1.81758	0.321079	5.66083	1.50644e-08	7.26916e-07
Cdh19	3.83381	3.78605	4.04473	4.80005	3.97728	3.78471	5.39082	4.93168	4.80871	5.19995	4.55603	5.39846	2	30.8876	4.0264	1.39143	2.89372	0.00380713	0.0277686
Lpcat2	3.82506	3.84983	3.91638	4.36404	3.86643	3.89971	4.47735	4.33314	4.24191	4.40212	4.10885	4.27178	2	18.5277	1.22419	0.407739	3.00237	0.00267883	0.0211881
Fbxo24	3.81915	3.84508	3.70322	3.92625	4.23738	3.88297	3.54262	3.68847	3.68669	3.7625	3.5219	3.59311	1	14.553	-1.1916	0.37573	-3.17143	0.00151691	0.0137371
Tnnc2	3.80855	3.98709	4.17406	4.23072	3.86032	3.71249	4.72187	5.7235	4.67434	4.77012	4.94525	4.0896	2	28.8453	3.23486	0.855765	3.78008	0.000156777	0.00227037
Itga3	3.79952	3.83429	3.79822	3.83539	3.63211	3.67233	3.96087	4.21647	3.83204	4.43484	4.09098	4.53085	2	17.3344	1.81616	0.363264	4.99956	5.74619e-07	1.79927e-05
Scx	3.79348	3.49546	3.78186	3.85804	3.64059	3.58293	4.23619	4.18238	4.14733	3.90864	3.84615	3.61194	2	15.3515	1.03468	0.447546	2.31189	0.0207837	0.0982364
Ctnnal1	3.78934	3.58454	3.70383	3.91493	3.63833	3.58294	4.06118	3.91718	4.04337	4.06217	3.73161	3.97674	2	14.7558	1.11382	0.38068	2.92586	0.00343506	0.0258118
Gria3	3.7804	3.73619	3.89516	3.81064	3.63616	3.62758	4.34973	4.1924	3.93117	4.13113	3.77897	3.91739	2	15.776	1.21206	0.405028	2.99252	0.00276683	0.0216721
Nrip1	3.77217	3.9281	3.99345	3.74218	4.00459	3.79627	4.79973	4.52017	4.03283	3.87727	4.03947	4.32797	2	19.0064	1.31875	0.438397	3.00811	0.00262876	0.0208532
Hsd11b1	3.764	3.79042	3.83312	4.08565	3.75359	3.73032	4.71139	4.58324	4.79537	4.18214	3.7275	3.84206	2	19.8385	1.3854	0.514406	2.69321	0.00707682	0.0445124
Camp	3.76142	3.77711	5.09391	5.02625	4.19594	4.13462	3.49678	3.62477	3.50188	3.74325	3.7941	3.69304	1	21.5764	-2.77337	0.585901	-4.73351	2.20674e-06	5.8266e-05
Zmynd15	3.75735	3.6437	3.57163	3.6237	3.53766	3.86467	3.25278	3.29099	3.36296	3.31103	3.43892	3.71768	1	12.164	-1.24198	0.457327	-2.71574	0.00661281	0.0424612
Mab21l1	3.75627	3.76024	4.02621	4.20925	3.87782	3.93798	4.39551	4.10775	4.2401	4.54796	3.99567	4.10725	2	17.8237	1.12348	0.420828	2.6697	0.00759194	0.0469756
Syngr1	3.75618	3.8812	3.64121	3.75036	3.59476	3.49447	4.78984	4.3518	4.38156	4.07477	4.01984	4.33024	2	18.7372	2.61603	0.535244	4.88756	1.02095e-06	2.9603e-05
Eln	3.74676	3.64517	3.85841	3.84454	3.8566	3.72686	4.97069	4.90509	4.89389	6.15963	5.21849	4.23855	2	34.8991	5.26451	0.664071	7.92764	2.23354e-15	4.65874e-13
Tmem51	3.74414	4.39224	3.31298	3.47942	3.8194	3.79539	3.13365	3.24294	3.22397	3.7042	3.42326	3.46417	1	13.9572	-2.06041	0.667564	-3.08647	0.00202549	0.0170754
Unc45b	3.73712	3.49552	3.61561	3.5701	3.7276	3.53175	4.83606	4.5555	4.36563	4.98739	4.17787	3.96033	2	21.5663	3.72583	0.546554	6.81695	9.29948e-12	9.69846e-10
Map3k5	3.73054	3.84936	3.88848	3.71259	3.77795	3.93417	3.35606	3.46897	3.37359	3.40693	3.33745	3.58035	1	13.13	-1.89932	0.376747	-5.04136	4.62229e-07	1.5018e-05
Trim14	3.72554	3.53599	4.4976	3.79413	4.24324	4.18097	3.34408	3.51399	3.48685	3.55715	3.56705	3.57255	1	15.9703	-2.23217	0.532591	-4.19116	2.77531e-05	0.000527798
Rab11b	3.72218	3.63316	3.75704	3.86746	3.86657	3.68801	4.22118	4.22896	3.9451	4.10933	4.29655	4.00846	2	16.4654	1.5135	0.350987	4.31214	1.61684e-05	0.000328758
Prg4	3.71804	3.56518	3.95164	4.03955	3.61268	3.62507	3.95802	4.12501	3.90353	4.61773	3.95014	4.28022	2	17.1108	1.73293	0.45742	3.78849	0.000151564	0.00221722
Erbb3	3.71618	3.81564	3.89217	4.35068	3.89576	3.71181	5.04868	4.69253	4.55309	4.81937	4.37313	5.15153	2	25.3959	3.33867	0.626774	5.32675	9.99835e-08	3.97842e-06
Afap1l1	3.71406	3.59267	3.71784	3.93999	3.73148	3.5613	3.89292	4.22523	3.84524	4.34626	4.05703	4.10095	2	16.1486	1.59148	0.388556	4.09588	4.20577e-05	0.000743019
Sparcl1	3.71158	3.43033	3.86612	3.97908	3.77721	3.55853	4.20589	4.04351	3.82123	4.44477	3.82891	4.02271	2	16.1799	1.43612	0.515622	2.78522	0.0053491	0.0360461
Pde8b	3.71075	3.75586	3.95888	4.37583	3.75207	3.89084	4.26866	4.39599	4.50536	4.32907	4.28659	4.21638	2	18.7781	1.47263	0.477636	3.08316	0.00204815	0.0172126
Plxna2	3.69964	3.6158	3.84755	4.0377	3.80018	3.64844	4.73927	4.56475	4.32772	4.50742	4.27261	4.43685	2	20.2846	2.65333	0.453363	5.85257	4.84046e-09	2.73349e-07
Mb	3.69656	3.83292	4.32707	4.17097	3.82577	3.65244	4.80942	5.41801	4.58409	4.64327	4.66355	4.33941	2	25.8945	3.33817	1.08711	3.07069	0.00213568	0.0176951
Cyp2j9	3.69497	3.50599	3.80519	4.30529	3.75363	3.84323	4.30875	4.45267	4.23097	4.41059	3.86124	4.54673	2	18.8979	1.73814	0.61265	2.83708	0.00455281	0.031791
Gm11627	3.69425	3.57328	3.63931	3.65265	3.82665	3.51591	3.94297	3.95646	3.84537	3.90724	3.90218	3.93854	2	14.3459	1.14119	0.329779	3.46048	0.000539212	0.00603208
Myh3	3.67433	3.74617	4.16813	3.8624	3.62265	3.50743	4.03725	5.14458	4.14896	4.02155	4.7423	4.06663	2	21.5763	2.65535	0.684467	3.87944	0.000104699	0.00160423
Aspn	3.67243	3.62596	3.74571	4.03237	3.81264	3.69766	4.88947	4.88135	4.30331	5.08301	4.77063	4.30228	2	24.41	3.67819	0.547241	6.72132	1.80082e-11	1.751e-09
Atp1a3	3.66676	3.75624	3.25007	3.55316	3.50707	3.46358	3.20152	3.27861	3.24948	3.25703	3.19181	3.25824	1	11.102	-1.53105	0.429589	-3.564	0.000365244	0.00446439
Morf4l1	3.66648	3.80687	3.61724	3.51344	3.66095	3.51014	3.41461	3.18694	3.37047	3.29794	3.15299	3.49972	1	11.6839	-1.44349	0.459361	-3.14238	0.00167578	0.01484
Alox5ap	3.65265	3.67023	3.53618	3.52547	3.66918	3.52301	3.66101	3.82384	3.59207	4.05006	4.54058	4.6233	2	17.1044	2.04969	0.459785	4.45794	8.27518e-06	0.000181998
Igfbp2	3.61408	3.75085	3.49806	3.28728	3.48671	3.48439	3.49834	3.79386	3.60201	4.43842	4.49458	3.75855	2	15.8379	1.91659	0.544106	3.52245	0.000427572	0.00508214
Duox1	3.61354	3.59029	3.86968	3.78176	3.57333	3.52726	4.58984	4.16093	4.20859	4.11561	3.96511	3.75698	2	16.6048	1.85723	0.484628	3.83227	0.000126964	0.00188724
U90926	3.61184	4.10642	3.81569	3.48394	3.73844	3.84803	3.09871	3.47447	3.23596	3.29567	3.46159	3.60265	1	13.2861	-1.93913	0.588215	-3.29664	0.000978474	0.00968884
Wfdc17	3.6111	3.70373	3.38691	3.41835	3.83294	3.52067	4.3124	4.57551	3.93822	4.12967	4.0962	4.34757	2	17.9959	2.69751	0.526882	5.11975	3.05941e-07	1.04391e-05
Miat	3.61065	3.76936	3.15323	2.91502	3.825	3.53866	2.78527	2.90021	2.79316	2.84948	2.82385	2.98138	1	11.605	-4.7996	0.897555	-5.34741	8.92196e-08	3.60559e-06
Fgf2	3.60232	3.54581	3.56291	3.57488	5.0393	3.4555	3.30753	3.59074	3.34022	3.19427	3.38974	3.43278	1	17.5776	-2.0875	0.606534	-3.44168	0.000578105	0.00638433
Cfh	3.60203	3.51375	3.74157	3.57194	3.64708	3.45164	3.96141	4.26917	3.94383	3.89106	3.95451	3.89018	2	15.0161	1.64743	0.380346	4.3314	1.48165e-05	0.000304529
Slc16a10	3.59902	3.38021	3.44163	3.49463	3.55342	3.53274	3.27088	3.33968	3.26214	3.26931	3.23995	3.37288	1	10.8809	-1.11308	0.369283	-3.01416	0.00257695	0.020533
Car5b	3.58739	3.61618	3.62865	3.83104	3.71127	3.64041	3.9464	4.08277	3.84171	3.92329	3.94177	3.90175	2	14.5485	1.08785	0.335387	3.24357	0.0011804	0.0112906
Zfp536	3.58731	3.58677	3.73771	4.25377	3.70374	3.5479	4.64113	4.7154	4.23364	4.74426	4.42968	4.74217	2	22.2292	3.91782	1.06578	3.67601	0.000236913	0.00317159
Crppa	3.58553	3.52538	3.66687	3.55293	3.5458	3.62608	3.96408	3.78376	3.81538	4.04581	3.87545	3.62588	2	13.5806	1.19533	0.361844	3.30343	0.000955106	0.00950842
Itga6	3.57763	3.62662	3.53122	3.85308	3.40861	3.46109	4.05569	3.76663	3.74	4.01936	3.92427	4.03656	2	14.161	1.67695	0.414914	4.04167	5.30708e-05	0.000904231
Gabra3	3.57602	3.57314	3.5292	3.67601	3.51693	3.78669	3.61878	3.76627	3.76057	4.02065	4.25509	3.91459	2	14.317	1.21419	0.41769	2.90691	0.0036502	0.0269455
Htr2a	3.56096	3.66428	3.24229	3.20049	4.26456	3.28656	3.1125	3.12573	3.05493	3.04387	3.29179	3.37067	1	12.7448	-1.98871	0.657102	-3.02649	0.00247412	0.0198852
Myog	3.55937	3.76854	3.6449	3.79498	3.49694	3.36592	4.07584	4.72672	3.88026	4.0318	4.18844	4.07602	2	17.5685	2.65078	0.610439	4.34242	1.40921e-05	0.000291583
Sema3c	3.55922	3.75197	3.79637	3.89399	3.68868	3.74995	4.21863	4.05538	4.31204	5.27879	4.55363	3.94212	2	21.2742	2.69709	0.537256	5.02012	5.16387e-07	1.65083e-05
Cadm1	3.54558	3.58275	3.72901	3.89118	3.65749	3.54529	4.70301	4.55306	4.34627	4.6309	4.32283	4.66113	2	21.0884	3.77989	0.537359	7.0342	2.00407e-12	2.46824e-10
Synpo2l	3.54378	3.80483	3.9946	3.66423	3.62308	3.53303	4.00643	4.67863	3.94322	4.29014	4.71933	3.87704	2	19.0007	2.45512	0.564889	4.34619	1.38522e-05	0.000287539
Carmil3	3.5386	3.56191	3.46743	3.74603	3.4788	3.58467	3.95915	3.91732	3.84858	3.79445	3.62563	3.78667	2	13.3994	1.06153	0.369019	2.87662	0.00401959	0.028959
Trim16	3.53365	3.53187	3.59468	3.50696	3.47361	3.6272	3.86585	3.75719	3.73202	3.90695	3.89117	3.80816	2	13.2337	1.2889	0.338325	3.80965	0.000139162	0.00205439
Rai2	3.53357	3.59868	3.90814	3.66485	3.71588	3.52775	4.731	4.50144	4.64914	4.6765	3.97868	3.80717	2	20.2346	2.85026	0.566971	5.02717	4.97767e-07	1.5973e-05
Myrip	3.52529	3.50098	3.81272	3.65792	3.82806	3.80611	3.19088	3.46379	3.47594	3.09849	3.33873	3.17522	1	12.415	-2.25075	0.496623	-4.53211	5.83985e-06	0.0001351
Fam149a	3.5185	3.37369	3.49785	3.51276	3.61902	3.58434	3.74146	3.79727	3.56261	3.94636	3.83303	3.59124	2	12.9598	1.04852	0.385061	2.723	0.00646915	0.0417044
Arhgef3	3.51712	3.46667	3.53643	3.65917	3.67528	3.57871	3.90376	3.90136	3.76867	4.1178	3.8625	4.13663	2	14.535	1.68322	0.368718	4.56507	4.99322e-06	0.000118048
Chm	3.50946	3.38738	3.65607	3.12224	3.29111	3.18627	3.56468	3.66741	3.48383	3.66834	3.61289	3.49632	2	11.6674	1.19145	0.513604	2.31977	0.0203531	0.0969724
Smoc2	3.50193	3.46372	3.98785	3.87711	3.56108	3.49809	4.53763	4.10365	4.67004	4.4421	3.99012	3.93536	2	18.3802	2.65292	0.687601	3.85823	0.000114212	0.00172344
P2rx6	3.5005	3.32192	3.64833	3.70502	3.47176	3.32092	3.96335	3.96433	4.02399	3.92384	3.7879	3.70285	2	13.942	1.78643	0.479659	3.72437	0.000195807	0.00272137
Tfap2a	3.49949	3.51896	3.49698	3.9635	3.52907	3.38641	4.06284	4.15359	4.12167	4.11255	4.22643	4.01292	2	16.0225	2.47125	0.522689	4.72796	2.26786e-06	5.94888e-05
Fxyd7	3.49591	3.41575	3.60779	3.86025	3.67957	3.41475	4.24574	4.161	4.05374	4.66606	4.22325	4.95122	2	20.2465	3.68215	0.595108	6.18736	6.11799e-10	4.44482e-08
Cldn15	3.46566	3.45012	3.60479	3.96379	3.50796	3.50745	3.83786	3.96442	4.20386	4.08783	3.79761	3.49673	2	14.5159	1.30971	0.536983	2.43902	0.0147271	0.076548
Septin3	3.46131	3.53085	3.46545	3.33651	3.48518	3.54762	3.1434	3.2152	3.13623	3.10493	3.13152	3.15955	1	10.4608	-1.861	0.394974	-4.71171	2.45652e-06	6.34086e-05
Cav3	3.4586	3.76216	3.80452	3.65895	3.43096	3.37485	3.73659	4.7668	3.94874	3.95694	4.2559	3.53177	2	17.2746	2.18898	0.680122	3.21851	0.0012886	0.0121283
Sv2a	3.44919	3.52946	3.82731	3.45993	3.87488	3.40704	3.37267	3.34421	3.36225	3.15759	3.2884	3.52488	1	11.9597	-1.27696	0.4785	-2.66866	0.00761542	0.0470983
Plxnb3	3.43928	3.44333	3.52325	4.04019	3.59984	3.44226	4.48444	4.46424	4.2352	4.3515	3.94766	4.33162	2	18.4657	3.04913	0.697472	4.37169	1.23288e-05	0.000257988
6720468P15Rik	3.42817	3.46672	3.34597	3.3806	3.57982	3.42202	3.25904	3.18816	3.33396	3.16379	3.28612	3.18582	1	10.4068	-1.09853	0.378073	-2.90559	0.00366556	0.0270257
Tnmd	3.41968	3.37636	3.38479	3.46041	3.547	3.37515	4.98041	4.48116	4.36851	5.30862	4.65931	3.59585	2	24.626	7.14765	1.19424	5.98513	2.16222e-09	1.39809e-07
Plxna4	3.40629	3.37269	3.49186	3.78343	3.50881	3.44591	4.69602	4.0623	4.49321	4.24518	3.97551	4.39351	2	18.5093	3.69926	0.663535	5.57508	2.47415e-08	1.12266e-06
Smim10l2a	3.40504	3.61683	2.97882	3.10766	2.96658	3.17869	2.83792	2.97095	2.89683	2.92154	3.11238	3.04965	1	9.23655	-1.39951	0.54321	-2.57638	0.00998422	0.0574216
Cxcl10	3.4041	3.3475	3.00339	3.05983	2.97818	3.02724	3.02028	3.09702	3.27676	3.374	3.75205	3.48479	2	10.2737	1.37806	0.550239	2.50447	0.0122636	0.0672004
Lin7b	3.39536	3.36567	3.38111	3.43094	3.31503	3.44773	3.04952	3.12342	3.15372	3.131	3.19438	3.15977	1	9.87139	-1.40535	0.386353	-3.63747	0.000275326	0.00355857
Chrnb1	3.39496	3.3602	3.26182	3.30851	3.36459	3.27896	3.65354	3.51058	3.477	3.63759	3.63082	3.33502	2	11.1214	1.11423	0.385611	2.88951	0.00385844	0.0280796
Trpc3	3.3934	3.7285	3.05355	2.8466	3.6056	3.44907	2.75932	2.86291	2.83588	2.8567	2.8363	3.10504	1	10.5826	-3.15741	0.787026	-4.01183	6.0251e-05	0.00100408
Efcab15	3.38319	3.44883	3.21967	3.34701	3.45848	3.48432	2.93268	2.93296	3.0561	2.92809	3.02207	2.9263	1	9.88872	-2.70814	0.478536	-5.65922	1.52066e-08	7.3105e-07
Igf1	3.37235	3.33559	3.4847	3.65314	3.48511	3.43965	4.53699	4.35887	4.13429	4.29839	3.69718	3.78098	2	16.9624	2.89651	0.547473	5.29069	1.21858e-07	4.69007e-06
AI606473	3.37218	3.44415	3.79944	3.58376	3.92949	3.49014	3.24273	3.5239	3.396	3.20659	3.19847	3.18389	1	12.1468	-1.84452	0.473221	-3.89781	9.70682e-05	0.00150514
Eya4	3.3718	3.33116	3.50728	3.33171	3.43974	3.29399	4.53449	4.04859	4.1814	4.12086	3.85252	3.85972	2	16.1308	3.51219	0.521729	6.73183	1.6754e-11	1.65391e-09
Pygo1	3.37139	3.25906	3.23696	3.44904	3.24755	3.39583	3.77741	3.75532	3.59841	3.71924	3.5183	3.47484	2	11.7792	1.45281	0.405313	3.58441	0.000337839	0.00417282
Scn7a	3.36791	3.33011	3.44745	3.33061	3.54115	3.36589	4.60445	4.02274	4.33114	4.45256	3.81726	3.99182	2	17.5022	4.10456	0.565514	7.25812	3.92513e-13	6.11564e-11
Tril	3.36561	3.32758	3.57678	3.59422	3.42101	3.32652	4.1514	3.94027	4.20303	4.87822	3.89862	3.90634	2	17.6111	3.72221	0.624125	5.96389	2.46298e-09	1.53871e-07
Paqr8	3.36236	3.22003	3.34018	3.4716	3.17486	3.18987	3.51787	3.56198	3.54597	3.62578	3.44647	3.26628	2	10.8312	1.07393	0.43649	2.46037	0.0138792	0.0734911
Serpina3i	3.35745	3.42525	3.41975	3.12745	3.57811	3.52444	3.09937	3.18954	3.24118	3.07992	3.14113	3.17215	1	10.3235	-1.49533	0.422832	-3.53647	0.000405514	0.00486016
Ptpn3	3.35086	3.34339	3.1651	3.3445	3.35647	3.25123	3.20691	3.1303	3.20788	3.08729	3.05145	3.00015	1	9.47596	-1.134	0.410025	-2.76569	0.00568021	0.0376711
Rin3	3.34958	3.5017	3.27336	3.26322	3.21522	3.17649	3.40398	3.32338	3.34317	3.65384	3.73995	3.28899	2	10.7798	1.04984	0.423828	2.47704	0.0132478	0.071235
Arap2	3.34598	3.14476	3.29731	3.20425	3.21172	3.2841	3.54258	3.26909	3.70577	3.6496	3.37403	3.44878	2	10.6991	1.32851	0.431346	3.07991	0.00207063	0.0173429
Dtna	3.34522	3.16947	3.62266	3.43858	3.23188	3.26576	3.91924	3.76231	3.71759	3.63389	3.53192	3.80169	2	12.496	1.88485	0.541712	3.47943	0.000502475	0.00572511
Coro1a	3.34344	3.24579	3.22848	3.18719	3.16583	3.08909	3.05491	3.22765	2.97489	3.55352	3.6648	4.2519	2	12.3135	1.47706	0.55884	2.64308	0.00821554	0.0499264
Ank3	3.34257	3.26794	3.37451	3.72525	3.30471	3.26693	4.04004	3.7177	3.84848	4.1092	3.63408	3.95386	2	13.8202	2.58113	0.571786	4.51416	6.35694e-06	0.000145501
Abcb1a	3.3376	3.40129	3.10245	2.93011	3.1879	3.08653	2.7219	2.84095	2.7651	2.81799	2.97991	2.8638	1	8.82911	-2.26867	0.552761	-4.10425	4.05622e-05	0.000721527
Sh2d5	3.33354	3.21753	3.22833	3.27106	3.21998	3.16054	3.20976	3.22531	3.36614	3.68363	3.38854	3.5486	2	10.3645	1.06822	0.394965	2.7046	0.00683866	0.043501
Arhgap18	3.32451	3.21001	3.32854	3.31658	3.24108	3.15138	3.36416	3.34604	3.34162	3.60971	3.22965	3.69472	2	10.5872	1.06001	0.41504	2.554	0.0106493	0.0603229
Syt7	3.3091	3.55588	3.27748	3.16193	3.32534	3.58841	3.00884	3.08376	2.97374	2.96189	3.05581	3.32569	1	10.0545	-1.71904	0.526895	-3.26259	0.001104	0.0107046
Itih5	3.30756	3.09405	3.13502	3.33628	3.28774	3.33353	3.49006	3.23879	3.33976	3.87178	3.40094	4.05079	2	11.9142	1.65709	0.560254	2.95775	0.00309896	0.0237697
Pnck	3.30078	3.25292	3.14335	3.38398	3.2099	3.38125	3.5455	3.66828	3.62815	3.42978	3.44828	3.77337	2	11.4633	1.52081	0.442429	3.43741	0.000587316	0.00646948
Tagln3	3.30007	3.31935	3.16555	3.58694	3.243	3.2496	3.07659	3.04904	3.05688	2.93143	3.1235	3.01153	1	9.4891	-1.55492	0.459191	-3.38621	0.000708655	0.00746889
Hes7	3.29653	3.45714	3.21382	3.40028	3.28437	3.17407	2.91272	2.99049	3.05418	3.1154	3.1205	3.04764	1	9.42046	-1.42612	0.42445	-3.35993	0.000779631	0.00807868
Casq1	3.29651	3.36805	3.54115	3.55744	3.34826	3.2584	3.57741	4.63956	3.66236	3.97418	4.26488	4.03144	2	16.7866	3.25066	0.653409	4.97493	6.52721e-07	2.00976e-05
Nbeal2	3.29024	3.42391	3.24993	3.26948	3.30326	3.239	3.51253	3.62688	3.50942	3.51972	3.38312	3.73184	2	11.2298	1.28667	0.395224	3.25555	0.00113175	0.0109467
Rtl3	3.28691	3.2521	3.46489	3.39096	3.334	3.2873	4.3264	3.96756	4.09587	4.38427	3.81048	3.59227	2	15.5765	3.56277	0.596237	5.97542	2.29504e-09	1.46205e-07
Bst1	3.27676	3.38788	3.11316	3.2564	3.53282	3.20503	2.86754	2.93553	3.00231	3.25489	3.09295	3.22952	1	9.74333	-1.32782	0.555598	-2.38989	0.0168532	0.0841814
Pamr1	3.27523	3.31944	3.50234	3.45866	3.43497	3.31824	4.80591	3.9407	4.03577	4.4725	3.68606	3.67121	2	17.3356	3.41988	0.640246	5.34152	9.21728e-08	3.71333e-06
Nox4	3.2681	3.25093	3.29047	3.22174	3.31632	3.12498	3.84664	3.72268	3.66152	3.64676	3.48411	3.43973	2	11.7399	1.95184	0.418918	4.65925	3.17363e-06	7.91189e-05
Mettl25	3.26212	3.09247	3.16024	3.28471	3.10191	3.282	3.58869	3.44731	3.3965	3.40355	3.26097	3.39432	2	10.159	1.0599	0.407829	2.59889	0.0093525	0.0549008
Nhsl1	3.25893	3.24345	3.19463	3.4221	3.25233	3.29562	3.53506	3.53879	3.42066	3.64026	3.70004	3.51328	2	11.1627	1.50863	0.39576	3.81198	0.00013786	0.0020375
Ppfibp2	3.25687	3.28694	3.41935	3.74415	3.31343	3.1494	3.91283	3.94497	3.69109	3.7322	3.40193	4.02282	2	13.4224	2.22955	0.660559	3.37526	0.000737468	0.0077035
Pecam1	3.25582	3.12813	3.05325	3.04758	3.23732	3.27211	3.15773	3.57963	3.61128	4.77969	3.91423	4.06245	2	16.1285	3.65442	0.779546	4.68788	2.76051e-06	6.99978e-05
Adam11	3.25143	3.27918	3.14882	3.30569	3.12158	3.19666	3.47259	3.33487	3.33099	3.35243	3.34199	3.86094	2	10.6656	1.37208	0.454482	3.019	0.00253607	0.0203074
A2m	3.25035	3.39807	3.53495	3.55103	3.4036	3.36341	3.55251	3.67903	3.67809	4.37477	3.99227	4.59841	2	16.1105	2.79491	0.493454	5.66398	1.47899e-08	7.1634e-07
A630023A22Rik	3.25024	3.25228	3.36528	3.38778	3.41426	3.25118	4.16311	4.35074	4.22075	3.71646	3.72406	3.55756	2	15.3054	2.84233	0.475351	5.97942	2.23928e-09	1.43358e-07
Lmo1	3.24654	3.04166	3.232	3.10564	3.22403	3.16341	3.52193	3.46647	3.32616	3.65434	3.4991	3.44267	2	10.6371	1.76875	0.425807	4.15389	3.26874e-05	0.000602155
Vgf	3.23129	3.27223	2.85479	2.95933	2.92085	3.26959	2.91086	2.75755	2.86177	2.79616	2.85302	2.95251	1	8.20199	-1.5034	0.550543	-2.73076	0.0063188	0.040837
Asb16	3.22818	2.91702	2.89823	2.91777	3.4224	3.09574	2.7712	2.91047	2.81461	2.66554	2.79752	3.01022	1	8.74188	-1.69719	0.592463	-2.86464	0.0041749	0.0297793
Lonrf3	3.22412	3.42284	3.31537	3.07983	3.39288	3.18116	3.12711	3.18108	2.97968	2.90866	3.00111	2.98907	1	9.4511	-1.55178	0.4716	-3.29046	0.00100025	0.00987418
Cmklr1	3.22285	3.23193	3.50105	3.43052	3.42545	3.36648	3.94059	3.48622	3.78963	4.3761	4.26703	3.72966	2	14.7858	2.83669	0.578361	4.9047	9.35696e-07	2.73765e-05
Meox2	3.22191	3.1159	3.49481	3.48144	3.38619	3.151	3.74747	3.79819	3.78771	4.10747	3.4949	3.54183	2	12.9651	2.20984	0.62152	3.55555	0.000377194	0.00458551
AI854703	3.22146	3.10918	2.80346	2.8769	2.95577	2.99735	2.63727	2.75641	2.63119	2.64823	2.62678	2.80446	1	7.80603	-2.31661	0.562643	-4.11738	3.83207e-05	0.000688407
Igsf9b	3.21955	3.25342	3.05383	3.37892	3.12251	3.079	3.45826	3.38222	3.5191	3.55957	3.31262	3.6613	2	10.6096	1.72571	0.4694	3.67642	0.000236531	0.00316976
Aqp11	3.20548	3.31507	2.98846	3.06251	3.21855	3.29216	3.06602	3.0847	2.93743	2.99445	2.99195	2.98405	1	8.86486	-1.11281	0.437589	-2.54304	0.0109892	0.0619226
Nrgn	3.20401	3.3605	3.52078	3.24703	3.35101	3.55276	2.88078	3.0093	2.95696	3.2178	2.96488	3.10427	1	9.92599	-2.07743	0.54077	-3.84162	0.000122225	0.00182729
Camsap3	3.19966	3.05326	3.20107	3.45057	3.21372	3.22307	3.95385	3.88896	3.91455	3.78817	3.34198	3.22661	2	12.6935	2.11616	0.622787	3.39789	0.000679066	0.00721585
Dock9	3.19852	3.12321	3.19215	3.12376	3.24262	3.36453	3.63794	3.34804	3.76714	3.48525	3.43854	3.26513	2	10.7121	1.38336	0.414505	3.33738	0.000845713	0.00867997
Mid2	3.19721	3.09057	3.30111	3.40612	3.19235	3.12598	4.04077	3.73696	3.9149	3.7604	3.76201	3.45189	2	12.8763	3.01645	0.616509	4.8928	9.94139e-07	2.88903e-05
Gpr88	3.19536	3.15729	3.20103	3.22766	3.25434	3.15623	4.16992	3.87271	4.20276	3.97171	3.31132	3.42416	2	14.0696	3.23803	0.577227	5.60963	2.02755e-08	9.50011e-07
Lmo2	3.1884	3.0444	3.17774	3.07712	3.08823	3.07541	3.22473	3.40077	3.32705	3.71341	3.50541	3.75858	2	10.9	2.30592	0.444537	5.18723	2.13442e-07	7.66601e-06
Defb25	3.18252	3.394	3.27429	3.34492	3.29781	3.36749	3.36853	3.40234	3.52322	3.75725	3.63855	3.41946	2	11.0142	1.1004	0.410115	2.68314	0.0072934	0.0455325
Rerg	3.18164	3.07527	3.38931	3.66827	3.1348	3.07448	4.00495	3.59297	3.67128	3.65906	3.21764	3.42808	2	11.9293	1.81981	0.755035	2.41023	0.0159424	0.0811042
Dpysl4	3.18152	3.19202	3.39471	3.49495	3.31875	3.29095	3.734	3.9138	3.73494	4.05362	3.70166	3.93751	2	13.532	2.7167	0.508013	5.3477	8.90813e-08	3.60559e-06
Madd	3.18065	3.04357	3.19872	3.33845	3.13687	3.07312	3.41732	3.24466	3.49561	3.45325	3.38467	3.4345	2	10.0067	1.40752	0.427957	3.28893	0.00100568	0.00992026
Cyp39a1	3.16679	3.42764	3.44071	3.42855	3.25333	3.40051	3.70864	3.55542	3.58162	3.68102	3.43646	3.78378	2	11.6407	1.32298	0.433248	3.05363	0.00226088	0.0184581
Dtx4	3.16139	3.19563	2.998	3.11419	3.16893	3.194	3.50447	3.22488	3.43982	3.519	3.44288	3.15772	2	9.90707	1.34886	0.446966	3.0178	0.00254614	0.0203628
Cyp2j6	3.15884	2.92166	3.17724	3.34126	3.11404	3.08038	3.50392	3.40767	3.27089	3.36534	3.36459	3.38546	2	9.9892	1.37026	0.500214	2.73935	0.006156	0.0400449
Zfp521	3.15875	3.19675	3.38565	3.50137	3.45636	3.28757	3.84197	3.83632	3.70002	3.72682	3.43528	3.33866	2	12.2131	1.34806	0.489377	2.75464	0.0058757	0.0386493
Pla2g2e	3.15806	3.15251	3.4368	3.39905	3.10966	3.18172	3.89351	3.33175	3.62015	3.31608	3.73257	3.33175	2	11.1751	1.61108	0.581494	2.77059	0.00559549	0.0372802
Clec3b	3.15463	3.10358	3.1136	3.23872	3.22875	3.05394	3.83886	3.67451	3.65095	5.6134	4.24373	3.53137	2	26.9574	5.92357	0.958893	6.17751	6.51206e-10	4.70469e-08
Pdlim3	3.15219	3.14629	3.30519	3.29396	3.10381	3.04608	3.44349	3.8592	3.54657	3.58637	3.52481	3.63536	2	11.6304	2.4067	0.504525	4.77022	1.84021e-06	4.97859e-05
Gpd1	3.15051	3.24356	3.12327	3.4089	3.20046	3.14896	3.82482	3.82952	3.62143	3.66507	3.39102	3.58898	2	11.9541	2.22772	0.494119	4.50846	6.52984e-06	0.000148931
Lgr5	3.14876	3.07237	3.19784	3.15199	3.19491	3.07152	4.31049	4.20429	4.20365	4.17001	3.3526	3.26606	2	15.6761	4.6846	0.813036	5.76186	8.319e-09	4.35552e-07
H4c8	3.1331	3.32218	3.22616	3.44184	3.14054	3.06406	3.48913	3.64968	3.49746	3.51243	3.44334	3.33897	2	10.7649	1.44496	0.477877	3.02371	0.002497	0.0200069
Pld4	3.13206	3.0362	2.89627	2.84903	3.04341	2.9637	2.87325	2.98517	2.79821	3.55957	3.80671	4.41941	2	13.1787	1.99198	0.817726	2.436	0.0148507	0.0769429
Dock4	3.13078	3.39924	3.17339	3.10631	3.84088	3.18551	3.15471	3.05341	3.11423	2.99804	2.98795	3.09283	1	10.3067	-1.54108	0.50294	-3.06415	0.00218286	0.0179916
Ttll7	3.12557	3.00328	2.88637	2.84932	3.18041	2.92736	2.85611	2.69911	2.74981	2.80429	2.89691	2.85975	1	7.85254	-1.15607	0.494852	-2.3362	0.0194808	0.0940019
Ly6k	3.11776	3.22049	3.06867	3.13137	2.99698	3.37641	2.90711	2.94893	2.98811	2.93424	3.08736	2.91516	1	8.53192	-1.20288	0.451378	-2.66491	0.00770095	0.047491
Satb2	3.1107	3.01494	2.97866	3.03925	3.0664	2.86052	2.79314	2.77221	2.97026	2.87751	2.73881	2.79723	1	7.79602	-1.17021	0.474981	-2.46371	0.0137508	0.0731792
Chst5	3.1037	3.34814	2.76955	2.90626	2.96549	3.00462	2.80071	2.81606	2.83528	2.74149	2.79856	2.78493	1	7.96764	-1.54078	0.537384	-2.86719	0.00414131	0.0295887
Alkal1	3.09873	3.18618	2.99833	2.99131	2.99598	3.13253	3.15468	3.47135	3.43907	3.03522	3.35936	3.35681	2	9.69577	1.26488	0.491178	2.57521	0.010018	0.0575024
Ddit4l	3.09854	2.99229	2.99834	3.14826	3.00897	3.02432	3.49664	3.42359	3.37327	3.7088	3.48387	3.51573	2	10.6112	2.83416	0.475527	5.96003	2.52191e-09	1.56044e-07
Tcf24	3.09333	3.00288	2.95995	3.02936	3.33586	3.12267	2.92802	2.99608	2.8787	2.87719	2.90493	2.77403	1	8.47716	-1.38333	0.441511	-3.13318	0.00172926	0.0151715
Casq2	3.0808	3.04411	3.25492	3.24356	3.07292	2.96773	3.44972	4.24814	3.49932	3.43599	3.84946	3.27281	2	12.9673	3.05825	0.731143	4.18284	2.8789e-05	0.00054192
Klhl30	3.07708	3.08909	3.16654	3.31544	3.15385	3.12355	3.67033	3.9239	3.88534	3.62144	3.63346	3.79811	2	12.7653	3.38306	0.555919	6.08553	1.16107e-09	7.98665e-08
Ptprg	3.0715	3.11273	3.09528	2.99955	2.94662	3.13761	3.38333	3.26102	3.45595	3.3094	3.33453	3.17082	2	9.36791	1.40971	0.419524	3.36026	0.000778686	0.00807535
Sh3tc2	3.05213	2.9484	3.09365	3.31478	3.0394	2.9837	3.645	3.58494	3.26606	3.78165	3.4675	3.57865	2	11.2362	3.01948	0.62669	4.81814	1.44903e-06	4.02121e-05
Scara5	3.04277	2.95633	2.96326	3.00194	3.09581	2.95533	4.41969	3.41759	3.56694	5.07546	3.61941	3.12214	2	18.0921	6.73062	1.29186	5.21003	1.88809e-07	6.87597e-06
Rinl	3.03593	3.21857	3.0979	3.11697	3.03725	3.26413	3.31157	3.1957	3.19852	3.4013	3.40895	3.41008	2	9.54276	1.08476	0.427244	2.53897	0.0111181	0.0625126
Mertk	3.03501	2.96711	3.0701	3.20224	3.09405	3.06035	3.51509	3.39111	3.34246	3.39605	3.17153	3.58523	2	10.078	1.87859	0.471335	3.98567	6.72892e-05	0.00111135
Mpz	3.03348	3.07627	2.96305	3.18404	3.07454	2.95658	3.12138	3.48167	3.16445	4.02298	4.32982	4.22431	2	14.6668	4.50322	0.6055	7.4372	1.02846e-13	1.70513e-11
Gm266	3.03059	3.20651	2.80681	2.76824	3.1257	3.07831	2.57115	2.673	2.6298	2.74862	2.80909	3.10663	1	8.16902	-1.89783	0.781889	-2.42724	0.0152144	0.0783692
Nsun7	3.02486	2.8535	2.89139	2.85426	3.17077	2.85193	2.74938	2.64571	2.63838	2.75373	2.74588	2.94867	1	7.66732	-1.2607	0.541714	-2.32724	0.0199523	0.0954579
Ptpn6	3.02451	3.00432	2.84728	2.9744	2.85312	2.84027	2.92489	3.03381	3.01553	3.366	3.40382	3.91044	2	10.2264	2.53539	0.529758	4.78593	1.70198e-06	4.65327e-05
Cd93	3.02151	2.87	2.94666	2.79805	2.84778	3.02948	2.8497	3.139	2.82419	3.94738	3.45563	3.44394	2	10.5567	2.06759	0.720226	2.87075	0.00409504	0.0293553
Cacng1	3.00622	3.04089	3.26427	3.22401	2.99296	2.89775	3.33753	3.99382	3.17461	3.42982	3.71934	3.11419	2	11.5694	2.59546	0.747165	3.47374	0.000513255	0.00580701
Fgfr2	3.00452	3.0538	3.14683	2.93473	2.96925	2.90117	3.58419	3.23099	3.20985	3.35067	3.38292	3.06854	2	9.42973	1.89623	0.523634	3.62129	0.000293137	0.00374467
Ror1	3.00264	2.96443	3.19409	2.96493	2.96727	3.04992	3.41503	3.27129	3.31044	3.29927	3.27479	3.06567	2	9.1776	1.38581	0.453626	3.05495	0.00225095	0.0184119
Tmem132e	2.98856	3.00327	2.96504	2.92668	3.40952	3.07288	2.63238	2.80628	2.76826	2.65654	2.85859	2.68769	1	8.43163	-2.3882	0.564503	-4.23062	2.33047e-05	0.000451839
Kank4	2.9802	3.01504	2.63786	2.45953	3.15035	2.82625	2.45658	2.58896	2.52257	2.67556	2.55767	2.73819	1	7.57892	-1.99407	0.800693	-2.49043	0.0127587	0.0693259
Cdh13	2.97794	2.94704	3.0824	3.04353	3.01942	3.01086	3.50258	3.50056	3.50413	3.58991	3.21747	3.19118	2	10.1806	2.36305	0.487697	4.84533	1.26404e-06	3.57692e-05
Slc40a1	2.97554	2.94365	3.16652	3.12325	3.00959	2.98091	4.50374	3.45679	3.63446	3.60419	3.10088	3.08949	2	12.9977	2.73444	0.75208	3.63583	0.000277086	0.00357612
S100b	2.97119	2.91029	3.14395	3.07532	3.05294	3.07347	3.61578	3.45111	3.51661	3.50105	3.21809	3.52711	2	10.4631	2.51819	0.509641	4.94111	7.7679e-07	2.32533e-05
Wnt16	2.96877	2.98215	3.13241	2.98256	3.47292	2.9813	4.25384	3.61289	3.38076	3.64481	3.17204	3.42498	2	12.5575	2.6129	0.702644	3.71867	0.000200273	0.00275996
Adgre1	2.96751	2.87913	2.72529	2.76272	2.88871	2.8404	2.78982	2.82614	2.71226	3.7312	3.76082	4.16398	2	12.256	2.6387	0.84694	3.11557	0.00183592	0.0158598
Slc52a3	2.96319	3.03856	2.94061	3.00579	3.05024	3.03737	3.54684	3.66051	3.65381	3.83027	3.31407	3.06922	2	11.2156	3.07975	0.600171	5.13145	2.87516e-07	9.91508e-06
Neb	2.96099	2.75888	2.88865	2.8797	2.78557	2.75799	2.84786	3.2644	2.91597	3.08322	3.04947	3.09421	2	8.23535	1.42205	0.496272	2.86547	0.00416395	0.0297175
Sspo	2.95905	3.11534	2.74534	2.73602	2.76776	2.83703	2.53328	2.61018	2.66537	2.56424	2.58105	2.7167	1	7.07272	-1.8529	0.556455	-3.32983	0.000868998	0.0088837
Csf3	2.9484	3.34262	2.86798	2.79858	3.18954	3.35677	2.58143	2.70007	2.55586	2.6064	2.62202	2.59129	1	8.57797	-4.58385	0.812114	-5.64434	1.65817e-08	7.91272e-07
Klk9	2.94818	2.99733	3.10381	3.34196	3.13151	3.02987	3.83423	3.60017	3.44715	3.63065	3.17517	3.1727	2	10.9692	1.97608	0.632557	3.12396	0.00178435	0.0155703
Slit1	2.94699	3.12822	2.63698	2.79625	3.41195	3.14713	2.5513	2.6972	2.6221	2.56319	2.57511	3.05537	1	8.67161	-2.22048	0.916573	-2.42259	0.0154102	0.0789835
Ddc	2.94645	2.91356	3.1466	3.15956	3.05165	2.97241	3.30056	3.10723	3.18268	3.27594	3.25155	3.14753	2	8.87073	1.09352	0.445327	2.45554	0.0140673	0.0742219
Jag1	2.94501	2.97234	3.06738	2.97291	3.05148	3.08197	3.07	3.10754	3.38442	3.40724	3.25323	3.1482	2	9.03077	1.29138	0.457922	2.82008	0.00480111	0.0332555
Tbx2	2.94213	2.77377	3.07598	3.01279	2.92371	2.83802	3.05133	3.21937	3.17795	3.13533	3.00694	3.25955	2	8.61349	1.3556	0.499748	2.71256	0.00667659	0.0427858
Hid1	2.93202	2.68806	2.69253	2.82082	2.78516	2.72199	2.99639	3.19171	2.83583	3.46432	3.16672	3.03612	2	8.66669	2.52538	0.601394	4.19921	2.67843e-05	0.000513148
Naip2	2.93004	2.85821	2.59867	2.68037	2.88033	2.85623	2.57188	2.58138	2.55155	2.72392	2.51491	2.68835	1	6.88008	-1.4438	0.561487	-2.57139	0.0101291	0.0580373
Serpini1	2.92219	2.90966	2.73781	2.53133	2.72582	2.69862	2.46821	2.51792	2.63084	2.40347	2.49146	2.54966	1	6.61871	-2.0384	0.626907	-3.25152	0.00114789	0.011078
Shank2	2.91982	3.06677	2.8718	2.78127	2.93799	2.97834	2.67235	2.74313	2.79169	2.76669	2.65637	2.67432	1	7.3425	-1.53495	0.483699	-3.17335	0.0015069	0.0136752
Megf9	2.90708	2.90473	2.97364	2.84141	3.2923	2.90367	3.28497	3.16825	3.12701	3.26817	3.16435	3.11313	2	9.02029	1.27247	0.484277	2.62756	0.0086	0.0516335
0610040J01Rik	2.90702	3.53158	2.64406	2.46477	2.67405	2.69423	2.39641	2.49747	2.42145	2.6169	2.7834	2.63432	1	7.83144	-2.37365	0.882372	-2.69008	0.0071435	0.0447793
Abat	2.90471	2.84121	3.03902	2.90831	3.05201	2.93847	3.51065	3.15916	3.27436	3.55028	3.23047	3.08049	2	9.45248	2.2336	0.532787	4.1923	2.76136e-05	0.000526383
Fign	2.89772	2.87294	3.07089	3.1171	2.97611	3.03054	3.20475	3.28667	3.19578	3.3154	3.39397	3.59935	2	9.71437	2.0546	0.503937	4.0771	4.56003e-05	0.000792612
Mapk15	2.88545	2.91299	2.66839	2.66055	2.88973	2.84181	2.49181	2.53097	2.55986	2.57898	2.73557	2.80321	1	6.95951	-1.43405	0.598875	-2.39457	0.0166398	0.0834702
Mef2c	2.87982	3.01276	2.9916	2.98386	2.95609	2.95184	3.44812	3.39215	3.24204	3.24562	3.29506	3.25851	2	9.3949	2.0995	0.449617	4.66953	3.01886e-06	7.56586e-05
Mpzl2	2.87831	3.15527	2.63165	2.67728	2.65062	2.62	2.33884	2.48782	2.36019	2.44359	2.49919	2.47843	1	6.8494	-3.08249	0.70435	-4.37636	1.2068e-05	0.00025459
Rhpn1	2.86455	3.06915	2.91234	2.97782	3.09489	2.97511	2.85531	2.8133	2.75024	2.89193	2.83064	2.78309	1	7.69315	-1.05193	0.446238	-2.35733	0.0184067	0.0898586
Gch1	2.85812	2.95827	3.01987	2.88524	2.98342	3.22389	2.66439	2.73815	2.61396	2.59518	2.60929	2.66715	1	7.67947	-2.86832	0.543836	-5.27424	1.33307e-07	5.0466e-06
Sh3rf3	2.85677	2.82011	2.82712	2.90763	2.87085	2.84879	3.15329	3.0757	3.18586	3.2208	2.98645	2.91886	2	8.13573	1.50693	0.454618	3.31473	0.000917327	0.00921746
Tnik	2.8524	2.95597	2.96419	3.06941	2.98263	2.86141	3.27676	3.2351	3.19231	3.33252	3.12616	3.39958	2	9.13304	2.01525	0.471212	4.27674	1.89646e-05	0.00037789
Sox6	2.84811	2.78404	2.82651	2.99062	2.87034	2.78346	3.345	3.65459	3.16294	3.35955	3.23251	3.58318	2	10.3773	4.07955	0.740689	5.50778	3.63383e-08	1.59297e-06
Plxnc1	2.84498	2.70863	2.91318	2.81161	2.89794	2.90278	3.62333	3.10827	3.2011	3.06309	3.10652	2.90769	2	8.82579	1.91857	0.542323	3.53769	0.000403649	0.00484229
Gad1os	2.83618	2.98736	2.58255	2.47939	2.98093	2.76339	2.39809	2.49863	2.46923	2.41683	2.43035	2.53128	1	6.97835	-2.84358	0.690424	-4.11859	3.81196e-05	0.000687535
Mymx	2.83599	2.92628	2.89633	2.81213	2.90985	2.85054	3.08555	3.97442	3.46159	3.36785	3.8261	3.1972	2	11.8492	4.56306	0.822154	5.55013	2.85462e-08	1.27737e-06
Pkia	2.83359	2.82238	2.74195	2.64375	2.75819	2.73548	3.16493	2.91792	2.93271	3.04458	3.11503	3.11164	2	7.87814	2.2552	0.530492	4.25114	2.12688e-05	0.000418006
Cracr2b	2.83186	2.8607	2.89899	2.91936	2.76924	2.88885	2.9792	2.99281	3.02898	3.34043	2.96799	3.37907	2	8.43387	1.75654	0.490675	3.57984	0.000343802	0.00423837
Itgb1bp2	2.83078	2.79078	2.83165	2.82368	2.78837	2.64958	2.98601	3.60797	2.95042	2.93256	3.25569	2.97347	2	9.10838	2.31445	0.641293	3.60904	0.000307332	0.00388506
Ajap1	2.81477	2.79157	2.87493	2.86875	2.88593	2.79093	3.23158	3.32999	3.26016	3.45882	3.3736	4.08995	2	11.3541	5.2903	0.802719	6.59048	4.38416e-11	3.91007e-09
Tspan15	2.81336	2.79336	2.90564	3.30571	2.87604	2.79281	3.40877	3.15778	3.08817	3.63074	3.10946	3.57591	2	9.95673	3.11353	0.887376	3.50869	0.000450315	0.00528446
Tslp	2.80411	2.90296	2.77931	2.83827	2.64285	2.74042	2.46523	2.59334	2.50921	2.49428	2.61748	2.44183	1	6.60358	-2.13715	0.538259	-3.97049	7.17257e-05	0.00116674
H2-Q10	2.80368	3.17549	2.70127	2.77845	2.83383	3.13558	2.49402	2.62324	2.49179	2.57479	2.7371	2.69259	1	7.44765	-2.45303	0.700121	-3.50372	0.000458805	0.0053501
Sh2d4a	2.80265	2.74192	2.8532	2.81322	2.93726	2.90934	3.32739	3.10119	3.06017	3.4066	3.6133	3.09432	2	9.3969	2.98143	0.625575	4.76591	1.88004e-06	5.05461e-05
Ms4a7	2.79948	2.90887	2.68829	2.72513	2.84442	2.83776	2.66936	2.91162	2.75308	3.56686	3.64622	4.0252	2	11.3307	2.66985	0.842893	3.16748	0.00153766	0.0138889
Kctd12	2.79428	2.91887	2.8991	2.76673	2.76906	2.82918	3.33965	3.18139	3.12007	3.30181	3.08949	2.85399	2	8.48789	2.08855	0.553341	3.77443	0.000160372	0.00231207
Fcrls	2.78874	2.79569	2.7097	2.70386	2.82888	2.70251	2.67639	2.83297	2.69308	3.96981	4.18148	4.55563	2	15.5293	5.33345	0.7484	7.12647	1.02975e-12	1.43191e-10
Galnt9	2.78716	2.71949	2.91245	2.71979	2.81051	2.71887	4.10213	3.10834	3.58332	3.36849	2.95068	2.94205	2	10.8237	4.06244	0.90844	4.47189	7.75316e-06	0.000172869
Ogn	2.78617	2.72664	2.83647	2.86262	2.80261	2.79581	3.17978	3.30774	3.13658	3.40485	3.31431	3.23505	2	9.1709	3.48411	0.579591	6.01132	1.84019e-09	1.21415e-07
Kbtbd11	2.78536	2.96168	2.88834	2.88026	2.87169	2.93363	2.95013	3.02937	2.94391	3.13196	3.04676	3.26096	2	8.14092	1.13536	0.448474	2.5316	0.0113543	0.0635096
Gm36117	2.77975	2.63734	2.7268	2.49448	2.86797	2.66202	2.43184	2.47965	2.51226	2.4381	2.49167	2.55181	1	6.45313	-1.75104	0.552862	-3.16722	0.00153903	0.0138889
Gal3st1	2.77076	2.84756	2.85514	2.84809	2.9042	2.84647	2.98323	3.1173	3.0288	3.375	3.02335	3.59756	2	9.15162	2.36295	0.549714	4.29851	1.71951e-05	0.000346906
Ednrb	2.76794	2.59073	2.6679	2.66279	2.66271	2.62657	3.37646	3.25787	3.23383	2.83856	2.9375	2.87158	2	8.43519	3.04361	0.646685	4.70647	2.5204e-06	6.45422e-05
Slc6a7	2.76151	2.6989	2.81362	2.9048	2.77961	2.73543	3.70638	3.41982	3.35323	3.12459	2.95289	2.9084	2	9.57555	2.9156	0.686116	4.24942	2.14326e-05	0.000419212
Card10	2.76032	2.74935	2.75779	2.6604	2.62326	2.80324	2.85593	2.84457	2.78844	3.19245	2.88581	2.89187	2	7.28971	1.34323	0.502828	2.67135	0.0075547	0.0468573
Npw	2.75448	3.08593	2.81941	2.61582	2.73342	3.02557	2.45023	2.5741	2.54345	2.52851	2.58311	2.64425	1	7.02794	-2.36484	0.626627	-3.77392	0.0001607	0.00231422
Tarsl2	2.75262	2.8799	2.76914	2.85774	2.76413	2.85497	2.71501	2.61011	2.66464	2.53253	2.75165	2.63931	1	6.73178	-1.16867	0.486075	-2.4043	0.0162034	0.0818639
Unc5c	2.74011	2.6811	2.87182	2.80623	2.76972	2.98965	3.27461	2.88175	3.05925	3.03765	2.97129	2.94422	2	7.77909	1.33381	0.517752	2.57615	0.00999075	0.0574216
Zdhhc2	2.73481	2.95392	2.93717	2.81047	2.80621	2.77758	3.0759	3.32395	2.90977	3.15124	3.01075	3.08325	2	8.39781	1.68148	0.52312	3.21433	0.00130748	0.0122524
Kng1	2.72726	2.66547	2.81391	2.77328	2.74363	2.66495	3.33103	3.38258	3.48712	3.30273	2.88239	2.87334	2	9.23342	3.55173	0.751025	4.72917	2.25435e-06	5.92546e-05
Gria4	2.72255	2.78346	2.66164	2.78409	2.87881	2.65557	2.69822	3.12028	2.97383	2.82915	3.30974	2.93283	2	8.11496	1.6522	0.59715	2.76681	0.00566079	0.0375991
Zfp982	2.72135	2.62106	2.7696	2.59159	2.55171	2.49664	2.94876	3.0324	2.81349	2.72112	2.81252	2.71481	2	7.07607	1.72579	0.634386	2.72041	0.00652018	0.0420125
Cfap299	2.71841	2.69682	2.91775	3.16895	2.7298	2.72907	3.12811	3.0486	3.01249	3.00614	3.10315	3.02964	2	8.04366	1.61874	0.659287	2.45528	0.0140775	0.0742454
Abca8a	2.71486	2.64782	2.55072	2.92321	2.66903	2.61491	3.0458	2.72867	3.00903	3.20612	2.71412	2.84866	2	7.4052	1.82977	0.696295	2.62787	0.00859217	0.0516329
Popdc2	2.70973	2.67719	2.83862	2.70979	2.64199	2.76925	2.88132	3.22752	2.78403	2.87447	3.27315	2.77184	2	7.96529	1.73432	0.603888	2.87193	0.00407978	0.0292682
Tmem40	2.70097	2.67867	2.71781	2.9224	2.71305	2.71176	3.1756	2.93894	3.00148	3.31151	3.00847	3.22728	2	8.23578	2.81918	0.598983	4.70662	2.51855e-06	6.45422e-05
Calcrl	2.70062	2.78716	2.82433	2.75975	2.79872	2.63766	2.88206	2.75	2.89564	2.96223	3.15568	2.79715	2	7.32343	1.2729	0.487879	2.60905	0.00907951	0.0536529
Cyp4b1	2.69079	2.58043	2.75069	2.67972	2.60375	2.47064	2.5672	2.83317	2.66404	3.6074	2.65242	2.7971	2	8.10314	2.19557	0.709473	3.09464	0.00197052	0.0167429
Rprml	2.69048	2.73025	2.58892	2.57984	2.50124	2.95549	2.46613	2.50488	2.42345	2.33668	2.42383	2.44061	1	6.2246	-2.33345	0.601251	-3.881	0.000104028	0.0016007
Mecom	2.69033	2.5941	2.75816	2.85918	2.68076	2.62653	2.95416	2.89539	3.11648	3.11524	2.82565	2.71133	2	7.42054	1.70339	0.598072	2.84814	0.00439755	0.0309745
Actn2	2.68648	2.7662	2.95927	2.89094	2.70143	2.62433	2.84784	3.55358	2.87226	2.96761	3.32849	2.87307	2	8.99454	2.4286	0.777125	3.12511	0.00177737	0.0155199
Cables1	2.67939	2.7314	2.89473	2.73177	2.73282	2.91159	3.13807	2.90625	2.99655	3.42287	3.26409	2.96961	2	8.35049	2.30616	0.639281	3.60743	0.000309249	0.00390167
Ephb2	2.67889	2.75314	2.79065	2.97016	2.85357	2.75216	3.16716	3.00589	2.925	2.93873	2.94884	2.92155	2	7.68446	1.15046	0.496103	2.31899	0.0203956	0.0971118
Gm10499	2.6754	2.90743	2.94505	2.86031	2.8855	2.83277	2.57548	2.84425	2.59897	2.58448	2.60144	2.80936	1	7.21447	-1.36333	0.542765	-2.51182	0.0120111	0.0660405
Rassf2	2.66585	2.56752	2.72743	2.71885	2.61854	2.53383	2.8317	2.78375	2.75512	3.15561	2.85671	2.76373	2	7.06888	1.87998	0.53954	3.48441	0.000493232	0.00566472
Deptor	2.66484	2.63845	2.7704	2.76238	2.69317	2.60446	3.24558	2.95684	2.87697	3.06387	2.93035	2.80063	2	7.5879	2.16021	0.570302	3.78783	0.000151968	0.00222062
Fam110b	2.66398	2.68771	2.63599	2.71625	2.55947	2.62843	2.85917	2.7802	2.70085	2.8136	2.90805	2.98212	2	6.88464	1.53105	0.480777	3.18453	0.00144987	0.0132041
Rab38	2.65956	2.55788	2.46635	2.55833	2.59804	2.61534	2.61778	2.70692	2.86303	2.89067	2.75196	2.6526	2	6.56016	1.32545	0.532728	2.48804	0.0128449	0.0696205
Clip4	2.65756	2.59458	2.56154	2.69655	2.80097	2.62879	3.12086	3.25945	3.17953	2.97339	2.76944	2.75962	2	8.12472	2.4345	0.578729	4.20664	2.59199e-05	0.000497324
Atp8b4	2.65265	2.7696	3.24489	2.92313	2.80349	2.98816	2.60987	2.6452	2.75309	2.56195	2.61452	2.75135	1	7.35921	-1.83537	0.620255	-2.95907	0.00308573	0.0237105
Myh11	2.64383	2.66885	2.58085	2.50695	2.65236	2.54056	2.49305	2.71204	2.86002	2.80151	3.217	3.03561	2	7.42672	2.09227	0.658187	3.17884	0.00147865	0.0134378
Krt7	2.64206	2.62701	2.51382	2.40867	2.46518	2.5683	2.49872	2.68939	2.73731	2.82849	2.84905	2.86715	2	6.60415	1.6942	0.615239	2.75373	0.00589196	0.0386972
Xirp1	2.63595	2.57052	2.84132	2.70898	2.60597	2.53242	2.73887	3.49721	2.78292	3.03881	3.03879	2.78187	2	8.47477	2.69037	0.794026	3.38827	0.000703362	0.0074252
Matn4	2.63351	2.49645	2.50048	2.56495	2.58429	2.6271	3.09686	3.15298	2.80232	2.70407	2.63275	2.77135	2	7.36796	1.97439	0.566714	3.48392	0.000494129	0.00566959
Tec	2.62961	2.75404	2.60892	2.75468	2.65613	2.69567	2.81622	2.82066	2.7907	2.93028	2.92087	3.10666	2	7.22232	1.61188	0.488393	3.30037	0.000965584	0.00958322
2700069I18Rik	2.60616	2.65873	2.62926	2.81203	2.7708	2.78142	3.1587	3.07015	2.96876	3.13075	2.98127	2.74456	2	7.8115	2.05711	0.582965	3.5287	0.00041761	0.00498204
Acpp	2.59798	2.78937	2.58441	2.49052	2.76091	2.72066	2.32231	2.35285	2.29304	2.44066	2.42687	2.40606	1	6.20172	-2.63177	0.665935	-3.952	7.75019e-05	0.00125282
Cdh5	2.59734	2.48212	2.48624	2.48241	2.63435	2.52319	2.61167	2.63812	2.87548	4.01276	3.12342	2.99155	2	9.85184	4.7464	0.893937	5.30955	1.09897e-07	4.27217e-06
Alx3	2.59653	2.54584	2.60989	2.46114	2.80027	2.64719	2.45366	2.41362	2.44874	2.37483	2.46346	2.36469	1	6.05354	-1.69776	0.527967	-3.21565	0.00130147	0.0122138
Mest	2.59431	2.57225	2.61228	2.70512	2.66397	2.60625	3.26994	3.11445	2.90325	3.17862	2.74582	2.69525	2	7.88805	2.69761	0.654158	4.12378	3.72703e-05	0.000675042
Vsig8	2.58905	2.73343	2.38904	2.44564	2.92909	2.55816	2.29415	2.42348	2.23917	2.35906	2.25671	2.35732	1	6.38289	-2.79765	0.727299	-3.84664	0.000119751	0.00179455
BC065403	2.58709	2.65378	2.66121	2.68298	2.61156	2.59304	2.9968	2.77441	2.9061	2.78112	2.78733	2.82291	2	6.82013	1.5628	0.484086	3.22835	0.00124506	0.0118216
Slc7a8	2.58512	2.69207	2.63628	2.56471	2.59257	2.69096	3.15959	2.81748	2.76148	3.02412	2.86035	3.05163	2	7.37145	2.47422	0.595284	4.15638	3.23335e-05	0.000597339
Man2b1	2.58511	2.66398	2.52665	2.55189	2.53591	2.57978	2.74893	2.64752	2.76739	2.92461	2.61822	2.68056	2	6.39312	1.26757	0.508773	2.49143	0.0127229	0.0692183
Chst3	2.58206	2.56494	2.60588	2.76718	2.63585	2.56447	3.11757	2.92041	2.98383	3.21516	2.77781	3.39294	2	8.28145	4.11638	0.81864	5.02832	4.94797e-07	1.59172e-05
Plekha6	2.57412	2.64997	2.56091	2.52477	2.64516	2.46765	2.35081	2.39246	2.45576	2.32063	2.47677	2.46562	1	5.8366	-1.30263	0.532469	-2.4464	0.0144293	0.0754852
Cd72	2.57383	2.45588	2.34092	2.33762	2.41181	2.41701	2.38937	2.41436	2.4083	2.93339	2.93841	3.65495	2	8.38975	3.04833	0.833227	3.65847	0.000253729	0.00335847
Ptpn22	2.56316	3.61355	2.21629	2.21089	2.56792	2.20965	2.09234	2.19864	2.16119	2.22018	2.23991	2.1548	1	7.78557	-3.95524	1.07581	-3.67652	0.000236433	0.00316976
Klhl40	2.56226	2.66565	2.70571	2.60278	2.52924	2.46162	2.62373	3.31433	2.7353	2.74296	3.03894	2.70544	2	7.74059	2.34396	0.74143	3.1614	0.0015701	0.0141397
Slc17a7	2.55864	2.39081	2.19611	2.28219	2.40742	2.43935	2.18577	2.19812	2.12016	2.16573	2.14165	2.23682	1	5.17517	-2.11651	0.647455	-3.26897	0.00107941	0.0105113
Abcg1	2.55708	2.65703	2.45924	2.39256	2.62805	2.6317	2.28777	2.37383	2.35241	2.40273	2.49245	2.40874	1	5.82433	-1.4584	0.580314	-2.51312	0.0119669	0.0659099
Fyb	2.5413	2.483	2.48674	2.72283	2.56556	2.48246	2.87584	2.73148	2.778	2.91693	2.71453	2.96649	2	6.85107	2.40702	0.610296	3.94403	8.01243e-05	0.00129198
Adamtsl3	2.53116	2.51363	2.55576	2.72159	2.58578	2.51315	3.53873	3.0227	2.89559	3.24125	2.65609	2.72183	2	8.34797	3.82661	0.94865	4.03374	5.48969e-05	0.000931663
Exoc3	2.52589	2.63126	2.69717	2.63178	2.64322	2.57008	2.87824	2.80117	2.67335	2.93402	2.79566	2.76753	2	6.77497	1.5058	0.502508	2.99656	0.00273045	0.0214261
Ryr1	2.52264	2.41911	2.45927	2.41946	2.52781	2.41839	2.66604	3.12126	2.44345	2.62561	2.78372	2.62528	2	6.96103	2.01554	0.653366	3.08485	0.00203654	0.017135
Mgll	2.51994	2.49818	2.50235	2.53382	2.52756	2.49758	3.38181	2.95675	2.94738	2.90525	2.67354	2.70266	2	7.61055	3.61537	0.731321	4.94362	7.66846e-07	2.31162e-05
Raver2	2.51847	2.69687	2.65926	2.57107	2.76187	2.78371	2.40683	2.41321	2.5301	2.61304	2.48325	2.46362	1	6.21064	-1.46669	0.567144	-2.58609	0.00970707	0.056267
Csmd1	2.51394	2.60305	2.53835	2.60348	2.62517	2.53356	2.67747	2.94568	2.86763	3.10209	2.90315	3.22694	2	7.75459	3.41065	0.64992	5.2478	1.53926e-07	5.67112e-06
Ccl9	2.48926	2.45118	2.32843	2.29088	2.45706	2.35744	2.62446	2.56696	2.52043	2.65974	2.55427	2.74694	2	5.98539	1.97003	0.591973	3.3279	0.000875018	0.00893112
Islr2	2.48288	2.54909	2.53913	2.32476	2.32572	2.43015	2.19832	2.21664	2.19941	2.30543	2.2562	2.45326	1	5.31283	-1.57792	0.617262	-2.55631	0.0105788	0.0599493
Sox18	2.48262	2.41603	2.38021	2.37714	2.44716	2.37643	2.52556	2.63549	2.77276	3.5691	2.86962	2.82146	2	7.96959	5.06763	0.890546	5.69048	1.26684e-08	6.30714e-07
Aif1l	2.475	2.68041	2.63764	2.48312	2.43875	2.45025	2.68155	2.84873	2.61205	2.72538	2.64655	2.64424	2	6.37026	1.35334	0.562782	2.40474	0.0161841	0.0818639
Erich2	2.47486	2.59394	2.18916	2.21468	2.46908	2.27281	2.05096	2.21638	2.07676	2.08771	2.05736	2.11129	1	5.31786	-3.31796	0.811399	-4.08918	4.32896e-05	0.000761521
Esm1	2.46377	2.22083	2.1508	2.22116	2.20206	2.18471	2.27091	2.2667	2.21317	3.0252	2.46269	2.60056	2	6.0059	2.50574	0.771823	3.24651	0.00116827	0.0111995
Fbln7	2.46305	2.44326	2.57969	2.60238	2.52611	2.44272	2.76382	2.92779	2.95575	2.7847	2.74078	2.51937	2	6.78815	2.09191	0.625564	3.34405	0.000825663	0.00850795
Lmod3	2.4629	2.57754	2.48228	2.54565	2.46929	2.4406	2.86214	3.25858	2.6234	2.65568	2.98365	2.52266	2	7.46859	2.61266	0.743835	3.51242	0.000444048	0.0052299
Tspan2	2.45035	2.49608	2.53325	2.58596	2.45262	2.55547	2.75878	2.72412	2.72241	2.68465	2.65935	2.87985	2	6.39768	1.77847	0.525583	3.3838	0.000714899	0.00751022
Kcnmb4	2.44536	2.56386	2.5046	2.46637	2.49042	2.5315	2.92159	2.90676	2.78795	2.75352	2.79278	2.896	2	6.89716	2.90838	0.603544	4.81884	1.44393e-06	4.01567e-05
Wscd1	2.4308	2.41657	2.58876	2.7228	2.47608	2.41618	2.86716	2.70378	2.53929	3.02532	2.7505	2.94323	2	6.88409	2.88948	0.822742	3.51201	0.000444724	0.0052331
5430403N17Rik	2.41739	2.36247	2.43668	2.39805	2.47978	2.39725	2.91389	2.69958	2.9516	2.88677	2.63393	2.55557	2	6.63587	3.52687	0.729075	4.83746	1.31509e-06	3.71222e-05
Lsr	2.41349	2.4334	2.32031	2.34638	2.3794	2.24938	2.32944	2.43726	2.30627	2.55845	2.62636	2.60959	2	5.63339	1.30395	0.532332	2.4495	0.0143054	0.0751069
Cbr2	2.3948	2.47567	2.60608	2.53822	2.39762	2.44233	2.43371	2.5758	2.40164	2.61292	2.8513	3.13224	2	6.72379	1.75199	0.635557	2.75663	0.00584012	0.0384544
Mcoln2	2.39288	2.70369	2.36497	2.3902	2.77933	2.65579	2.22439	2.27778	2.21826	2.30039	2.31642	2.599	1	6.10731	-2.12026	0.851193	-2.49093	0.012741	0.069259
Atp8a2	2.39114	2.44954	2.59295	2.41326	2.44136	2.41236	3.19858	3.13302	3.05792	2.56566	2.4346	2.44987	2	7.54626	2.03581	0.821224	2.479	0.0131751	0.070992
Kirrel3	2.37702	2.32247	2.36146	2.42524	2.37856	2.39121	2.63097	2.65823	2.70638	2.91201	2.56047	2.84977	2	6.4256	3.48876	0.706533	4.93786	7.89859e-07	2.34815e-05
A930006K02Rik	2.37636	2.40249	2.38066	2.56095	2.48122	2.73478	2.26314	2.32372	2.36198	2.38545	2.30335	2.39851	1	5.55755	-1.39369	0.584209	-2.3856	0.0170512	0.0849734
Chrng	2.37531	2.35045	2.48649	2.35078	2.33597	2.27954	2.46097	2.88937	2.64612	2.52301	2.81631	2.51409	2	6.37531	2.67629	0.719255	3.72092	0.000198502	0.00274549
Gldn	2.36236	2.40934	2.53714	2.47108	2.36256	2.34353	2.54009	2.63721	2.51361	2.79942	2.57403	2.76713	2	6.10524	2.14078	0.574826	3.72422	0.000195917	0.00272137
Nppb	2.35506	2.37673	2.41529	2.56489	2.39776	2.34131	3.00264	2.67588	2.72301	2.86266	2.6111	2.49325	2	6.44295	3.01398	0.804705	3.74545	0.000180071	0.00254222
Ces2g	2.35317	2.33529	2.43679	2.57156	2.35269	2.45917	2.70915	2.52363	2.60279	2.87113	2.46295	2.48614	2	5.92378	1.63762	0.665082	2.46229	0.0138055	0.073259
Rasip1	2.34717	2.38081	2.25501	2.3505	2.268	2.34913	2.31123	2.33042	2.50332	2.99407	2.51765	2.48239	2	5.86539	1.93225	0.679845	2.8422	0.00448039	0.0314381
Dpep2	2.33086	2.45785	2.23322	2.1923	2.31096	2.22891	2.26863	2.31384	2.22332	2.59003	2.71919	3.05169	2	6.33258	2.31876	0.737255	3.14513	0.00166015	0.0147655
Pgam2	2.32615	2.37517	2.41437	2.40812	2.32685	2.30627	2.68613	2.99717	2.51149	2.51469	2.57923	2.46638	2	6.36792	2.21625	0.663935	3.33805	0.00084368	0.00866598
Fmnl1	2.32524	2.42058	2.26622	2.19019	2.24397	2.18966	2.19234	2.62827	2.40551	2.46631	2.70581	2.78622	2	6.07095	2.90896	0.859128	3.38594	0.000709352	0.00747014
Slc36a2	2.3252	2.34735	2.89735	2.83885	2.59493	2.93703	2.33661	2.4906	2.43684	2.39004	2.36656	2.50691	1	6.53504	-2.11158	0.835085	-2.52858	0.0114526	0.0638658
Chl1	2.32034	2.30581	2.3467	2.37878	2.36604	2.34221	2.83778	2.65464	2.60619	3.21762	2.44356	2.65906	2	6.82902	4.43391	0.916889	4.83582	1.326e-06	3.72778e-05
Mtss1	2.31699	2.29374	2.29818	2.41752	2.27617	2.32525	2.4767	2.64708	2.43102	2.64736	2.38989	2.65428	2	5.76469	2.0327	0.60516	3.35894	0.000782419	0.00809525
Mlph	2.31425	2.36233	2.29934	2.42511	2.31368	2.32898	2.78198	2.77595	2.5713	2.49827	2.65142	2.36975	2	6.03504	2.28766	0.653034	3.50313	0.00045983	0.00535723
Rassf4	2.3024	2.32471	2.36382	2.45612	2.40484	2.3915	2.50836	2.4077	2.41363	2.86145	2.7698	2.92954	2	6.34119	2.578	0.650878	3.9608	7.46985e-05	0.00121357
Mrvi1	2.30013	2.31569	2.35426	2.5269	2.41645	2.24588	2.31875	2.62863	2.48266	2.62525	2.82489	2.47652	2	6.05246	1.93718	0.693377	2.79383	0.00520884	0.0353971
Myo5b	2.29231	2.2788	2.35433	2.618	2.33513	2.27843	3.0576	2.76175	2.59729	2.52258	2.37398	2.55151	2	6.39792	2.35718	0.965016	2.44263	0.0145807	0.0761235
Gjb2	2.27024	2.25695	2.55244	2.25713	2.31238	2.29242	2.79088	2.69324	2.64753	2.29908	2.89228	2.45217	2	6.29068	2.922	1.01512	2.87849	0.00399588	0.0288828
Efhd1	2.26793	2.29042	2.29395	2.42025	2.30833	2.28991	2.61394	2.63648	2.37835	2.73143	2.67587	2.72115	2	6.07891	3.30486	0.713356	4.63284	3.60684e-06	8.86762e-05
Fzd3	2.2306	2.20888	2.21301	2.329	2.18788	2.20828	2.51758	2.35779	2.44119	2.37047	2.43075	2.46466	2	5.13917	1.99206	0.585313	3.4034	0.00066553	0.0071188
Prune2	2.22461	2.3438	2.25061	2.43225	2.26239	2.27988	2.5808	2.63229	2.41726	2.47531	2.47689	2.60848	2	5.66726	2.15661	0.646734	3.33461	0.000854191	0.00876003
Folh1	2.21614	2.27516	2.20528	2.23985	2.25847	2.23906	2.46949	2.90207	2.62534	2.67403	2.61112	2.31706	2	6.26577	4.07526	0.901606	4.52	6.18411e-06	0.0001423
Pou3f1	2.21422	2.20253	2.30781	2.44982	2.25179	2.33269	2.5709	2.62201	2.40715	2.6701	2.46674	2.34964	2	5.63549	1.98785	0.73421	2.70746	0.00677992	0.0432646
Frmpd1	2.21389	2.23032	2.33551	2.23064	2.21141	2.15902	2.32233	2.76832	2.3159	2.59716	2.55999	2.4313	2	5.84997	2.89271	0.747767	3.86846	0.000109523	0.00166629
Mgam	2.19406	2.14109	2.14333	2.17664	2.19043	2.17592	2.70748	2.36681	2.54775	2.73013	2.44304	2.2494	2	5.56282	4.42121	0.965256	4.58035	4.64206e-06	0.000110963
Mal	2.19102	2.17858	2.28791	2.28272	2.23053	2.17824	2.40028	2.51368	2.39078	2.68542	2.48459	2.79379	2	5.86005	3.76184	0.762129	4.93597	7.97542e-07	2.36555e-05
Robo4	2.17985	2.11685	2.11987	2.11706	2.18054	2.15728	2.11733	2.25021	2.25998	3.34856	2.65822	2.64617	2	6.99828	4.88836	0.955797	5.11443	3.14686e-07	1.07092e-05
Camk1g	2.17883	2.16722	2.36731	2.26834	2.21602	2.1669	2.65788	2.49343	2.47561	2.68361	2.43319	2.27401	2	5.53858	3.01247	0.865394	3.48104	0.000499477	0.00571108
Adamts5	2.17632	2.12053	2.08791	2.15433	2.13179	2.15343	2.73072	2.30617	2.41785	2.22814	2.41336	2.34714	2	5.1832	2.9276	0.747043	3.91892	8.89472e-05	0.00140105
Shroom2	2.17565	2.28372	2.26014	2.22383	2.28422	2.15879	2.44005	2.44284	2.42614	2.38322	2.31939	2.34485	2	5.13773	1.49125	0.55887	2.66833	0.00762288	0.0470994
Tek	2.17092	2.24995	2.25607	2.21948	2.16584	2.18666	2.66923	2.33794	2.24001	2.56002	2.41247	2.22429	2	5.18344	2.07832	0.701394	2.96312	0.00304537	0.0234841
Myod1	2.16981	2.27498	2.0775	2.14671	2.12455	2.07492	2.21849	2.68333	2.31747	2.37919	2.53367	2.22825	2	5.49999	2.78105	0.837023	3.32255	0.000891993	0.00904017
Map3k7cl	2.15554	2.0649	2.10289	2.19768	2.11045	2.0646	2.24344	2.28526	2.37391	2.38548	2.45214	2.55432	2	5.12686	3.31233	0.730626	4.53355	5.80006e-06	0.000134661
Pcdh20	2.15338	2.14176	2.18017	2.24384	2.19055	2.14144	2.60833	2.56589	2.52374	2.49199	2.30767	2.51074	2	5.54365	3.95073	0.850087	4.64744	3.3608e-06	8.32604e-05
Fxyd3	2.1129	2.10123	2.14025	2.23722	2.15008	2.10091	2.36104	2.61962	2.46569	2.31182	2.40579	2.54009	2	5.50752	3.69113	0.844821	4.36913	1.24745e-05	0.000260593
Gprc5c	2.11038	2.13481	2.17503	2.23846	2.14976	2.09755	2.24338	2.75585	2.44916	2.37755	2.64567	2.21086	2	5.77412	3.34069	0.883739	3.78018	0.000156716	0.00227037
Angptl1	2.10686	2.09572	2.23478	2.28928	2.14257	2.13019	2.56073	2.51694	2.40571	2.54493	2.14732	2.24354	2	5.28094	2.36568	0.860683	2.74861	0.00598484	0.039168
Vtn	2.10353	2.09125	2.09359	2.16368	2.14235	2.12746	2.21404	2.3237	2.41573	2.89561	2.40366	2.5081	2	5.68823	4.54267	0.913493	4.97286	6.59734e-07	2.02464e-05
Nckap1l	2.10352	2.29756	2.04833	2.00849	2.05635	2.04449	2.08639	2.05805	2.00476	2.39897	2.52561	2.71176	2	5.31372	2.25311	0.839754	2.68305	0.00729533	0.0455325
Stmn1	2.10321	2.12222	2.36698	2.07842	3.54924	2.07738	2.23813	2.31716	2.15289	2.03814	2.1027	2.17401	1	8.02955	-2.27067	0.961521	-2.36154	0.0181994	0.0891495
Nxpe5	2.09974	2.1109	2.00191	1.99965	2.11569	2.07442	1.97646	2.11841	1.99552	2.43549	2.5665	2.85421	2	5.72196	2.42785	0.945392	2.56809	0.0102261	0.0584117
Ctnna2	2.09089	2.14862	2.21912	2.14892	2.12632	2.07952	2.27874	2.30177	2.36573	2.7252	2.37891	2.34314	2	5.22938	3.22331	0.737094	4.37299	1.22555e-05	0.000257286
Lyl1	2.08843	2.0642	1.99173	2.02773	2.04025	1.98903	2.04555	2.04204	2.12298	2.42129	2.46781	2.88255	2	5.57671	3.84373	0.790367	4.86322	1.15494e-06	3.31905e-05
Selplg	2.08611	2.12335	1.95184	1.9498	1.99712	2.02216	1.95526	1.99879	1.98144	2.44905	2.35984	2.71187	2	5.20967	2.30502	0.848159	2.71768	0.00657421	0.0422553
Mmrn2	2.06734	2.05322	2.05593	2.09334	2.11092	2.05283	2.13606	2.24246	2.15846	3.14458	2.63711	2.4274	2	6.31896	5.39438	0.983698	5.48377	4.16348e-08	1.80678e-06
Clca3a2	2.05564	2.04456	2.04668	2.14774	2.09104	2.04426	2.18549	2.37323	2.33423	2.49976	2.52184	2.41606	2	5.23085	4.45342	0.893303	4.98534	6.18536e-07	1.9182e-05
Cttnbp2	2.04689	2.07154	2.21091	2.07177	2.14389	2.07107	2.35251	2.63976	2.35421	2.3934	2.12872	2.1871	2	5.27861	2.33155	0.755119	3.08766	0.00201737	0.0170323
Gjc3	2.04102	2.03009	2.10396	2.16508	2.07594	2.02979	2.3764	2.25295	2.31913	2.68147	2.08201	2.4007	2	5.12138	3.62079	0.931938	3.88522	0.000102236	0.00157958
Akr1c14	2.03923	2.02853	2.16795	2.1622	2.07349	2.06313	2.30274	2.35328	2.49669	2.57041	2.07983	2.17607	2	5.03972	2.70439	0.880201	3.07247	0.00212295	0.0176553
Pawr	2.03416	2.0175	1.9839	2.01772	2.35335	2.01704	2.27901	2.35965	2.16562	2.12773	2.31686	2.24865	2	5.00213	1.92173	0.749616	2.56362	0.0103586	0.0589603
Bex1	2.00993	2.07413	2.25515	2.11121	2.05116	1.99625	2.1048	2.94674	2.22979	2.08229	2.3968	2.11651	2	5.94701	2.32748	0.99517	2.33878	0.0193469	0.0934956
Cybb	1.98257	1.88078	1.88313	1.88094	1.99614	1.91972	1.85852	1.93267	1.87696	2.43059	2.37285	2.7735	2	5.41564	3.17993	0.99478	3.19662	0.00139048	0.0128056
Ly86	1.88177	1.98138	1.87247	1.946	1.91772	1.94504	1.87656	1.91938	1.86668	2.19052	2.69575	2.4898	2	5.14505	2.71169	0.904692	2.99736	0.00272331	0.0214202

## Sheet: FB clusters Enrichment
GroupID	Category	Term	Description	LogP	Log(q-value)	InTerm_InList	Genes	Symbols
1_Summary	GO Biological Processes	GO:0030335	positive regulation of cell migration	-25.5338	-21.2648	90/595	11475,11504,11541,11551,11602,11826,12061,12554,12562,12721,12822,13036,13345,13614,13835,13844,14165,14173,14178,14205,14268,14366,14456,14538,14726,14747,15227,15368,15945,16000,16002,16011,16367,16400,16403,16416,16803,16819,17242,17250,17392,17395,18186,18442,18591,18613,18707,18708,18787,18823,19225,19241,19242,20296,20347,20348,20351,20355,20682,21418,21687,21808,21813,21930,21939,22339,223…	Acta2,Adamts1,Adora2b,Adra2a,Angpt4,Aqp1,Bdkrb1,Cdh13,Cdh5,Coro1a,Col18a1,Ctsh,Twist2,Edn1,Epha1,Ephb2,Fgf10,Fgf2,Fgf7,Vegfd,Fn1,Fzd4,Gas6,Gcnt2,Pdpn,Cmklr1,Foxf1,Hmox1,Cxcl10,Igf1,Igf2,Igfbp5,Irs1,Itga3,Itga6,Itgb3,Lbp,Lcn2,Mdk,Abcc1,Mmp3,Mmp9,Nrp1,P2ry2,Pdgfb,Pecam1,Pik3cd,Pik3r1,Serpine1,Plp1,Ptgs2,Tmsb4x,Ptn,Ccl2,Sema3b,Sema3c,Sema4a,Sema4f,Sox9,Tfap2a,Tek,Tgfb2,Tgfbr2,Tnfaip6,Cd40,Vegfa,Vegf…
1_Member	GO Biological Processes	GO:0030335	positive regulation of cell migration	-25.5338	-21.2648	90/595	11475,11504,11541,11551,11602,11826,12061,12554,12562,12721,12822,13036,13345,13614,13835,13844,14165,14173,14178,14205,14268,14366,14456,14538,14726,14747,15227,15368,15945,16000,16002,16011,16367,16400,16403,16416,16803,16819,17242,17250,17392,17395,18186,18442,18591,18613,18707,18708,18787,18823,19225,19241,19242,20296,20347,20348,20351,20355,20682,21418,21687,21808,21813,21930,21939,22339,223…	Acta2,Adamts1,Adora2b,Adra2a,Angpt4,Aqp1,Bdkrb1,Cdh13,Cdh5,Coro1a,Col18a1,Ctsh,Twist2,Edn1,Epha1,Ephb2,Fgf10,Fgf2,Fgf7,Vegfd,Fn1,Fzd4,Gas6,Gcnt2,Pdpn,Cmklr1,Foxf1,Hmox1,Cxcl10,Igf1,Igf2,Igfbp5,Irs1,Itga3,Itga6,Itgb3,Lbp,Lcn2,Mdk,Abcc1,Mmp3,Mmp9,Nrp1,P2ry2,Pdgfb,Pecam1,Pik3cd,Pik3r1,Serpine1,Plp1,Ptgs2,Tmsb4x,Ptn,Ccl2,Sema3b,Sema3c,Sema4a,Sema4f,Sox9,Tfap2a,Tek,Tgfb2,Tgfbr2,Tnfaip6,Cd40,Vegfa,Vegf…
1_Member	GO Biological Processes	GO:2000147	positive regulation of cell motility	-24.7444	-20.7764	91/622	11475,11504,11541,11551,11602,11826,12061,12554,12562,12721,12822,13036,13345,13614,13835,13844,14165,14173,14178,14205,14268,14366,14456,14538,14726,14747,15227,15368,15945,16000,16002,16011,16367,16400,16403,16416,16803,16819,17242,17250,17392,17395,18186,18442,18591,18613,18707,18708,18787,18823,19225,19241,19242,20296,20347,20348,20351,20355,20682,21418,21687,21808,21813,21930,21939,22339,223…	Acta2,Adamts1,Adora2b,Adra2a,Angpt4,Aqp1,Bdkrb1,Cdh13,Cdh5,Coro1a,Col18a1,Ctsh,Twist2,Edn1,Epha1,Ephb2,Fgf10,Fgf2,Fgf7,Vegfd,Fn1,Fzd4,Gas6,Gcnt2,Pdpn,Cmklr1,Foxf1,Hmox1,Cxcl10,Igf1,Igf2,Igfbp5,Irs1,Itga3,Itga6,Itgb3,Lbp,Lcn2,Mdk,Abcc1,Mmp3,Mmp9,Nrp1,P2ry2,Pdgfb,Pecam1,Pik3cd,Pik3r1,Serpine1,Plp1,Ptgs2,Tmsb4x,Ptn,Ccl2,Sema3b,Sema3c,Sema4a,Sema4f,Sox9,Tfap2a,Tek,Tgfb2,Tgfbr2,Tnfaip6,Cd40,Vegfa,Vegf…
1_Member	GO Biological Processes	GO:0040017	positive regulation of locomotion	-23.886	-20.0942	91/639	11475,11504,11541,11551,11602,11826,12061,12554,12562,12721,12822,13036,13345,13614,13835,13844,14165,14173,14178,14205,14268,14366,14456,14538,14726,14747,15227,15368,15945,16000,16002,16011,16367,16400,16403,16416,16803,16819,17242,17250,17392,17395,18186,18442,18591,18613,18707,18708,18787,18823,19225,19241,19242,20296,20347,20348,20351,20355,20682,21418,21687,21808,21813,21930,21939,22339,223…	Acta2,Adamts1,Adora2b,Adra2a,Angpt4,Aqp1,Bdkrb1,Cdh13,Cdh5,Coro1a,Col18a1,Ctsh,Twist2,Edn1,Epha1,Ephb2,Fgf10,Fgf2,Fgf7,Vegfd,Fn1,Fzd4,Gas6,Gcnt2,Pdpn,Cmklr1,Foxf1,Hmox1,Cxcl10,Igf1,Igf2,Igfbp5,Irs1,Itga3,Itga6,Itgb3,Lbp,Lcn2,Mdk,Abcc1,Mmp3,Mmp9,Nrp1,P2ry2,Pdgfb,Pecam1,Pik3cd,Pik3r1,Serpine1,Plp1,Ptgs2,Tmsb4x,Ptn,Ccl2,Sema3b,Sema3c,Sema4a,Sema4f,Sox9,Tfap2a,Tek,Tgfb2,Tgfbr2,Tnfaip6,Cd40,Vegfa,Vegf…
1_Member	GO Biological Processes	GO:0010632	regulation of epithelial cell migration	-18.0951	-14.9053	48/249	11541,11602,11816,11826,12822,13036,13179,14165,14173,14178,15368,16000,16002,16367,16400,16416,16819,17260,17286,17395,18186,18591,18707,18787,19225,19270,20351,20682,20855,21390,21687,21808,21813,21939,22339,22341,54357,63953,64074,68792,74144,101401,105450,105844,230738,238328,243362,320924	Adora2b,Angpt4,Apoe,Aqp1,Col18a1,Ctsh,Dcn,Fgf10,Fgf2,Fgf7,Hmox1,Igf1,Igf2,Irs1,Itga3,Itgb3,Lcn2,Mef2c,Meox2,Mmp9,Nrp1,Pdgfb,Pik3cd,Serpine1,Ptgs2,Ptprg,Sema4a,Sox9,Stc1,Tbxa2r,Tek,Tgfb2,Tgfbr2,Cd40,Vegfa,Vegfc,Epb41l4b,Dusp10,Smoc2,Srpx2,Robo4,Adamts9,Mmrn2,Card10,Zc3h12a,Vash1,Stard13,Ccbe1
1_Member	GO Biological Processes	GO:0045765	regulation of angiogenesis	-14.4416	-11.602	48/305	11504,11602,11607,11826,12490,12509,12562,12796,13036,13058,13179,13835,14173,14205,15368,15945,16002,16416,16878,17242,17395,18053,18186,18707,18787,19242,20296,20319,20351,21390,21687,21808,21813,21939,22339,22341,64074,64103,67784,101401,106014,230738,230775,238328,243362,243912,319909,320924	Adamts1,Angpt4,Agtr1a,Aqp1,Cd34,Cd59a,Cdh5,Camp,Ctsh,Cybb,Dcn,Epha1,Fgf2,Vegfd,Hmox1,Cxcl10,Igf2,Itgb3,Lif,Mdk,Mmp9,Ngfr,Nrp1,Pik3cd,Serpine1,Ptn,Ccl2,Sfrp2,Sema4a,Tbxa2r,Tek,Tgfb2,Tgfbr2,Cd40,Vegfa,Vegfc,Smoc2,Tnmd,Plxnd1,Adamts9,Tafa5,Zc3h12a,Adgrb2,Vash1,Stard13,Hspb6,Ism1,Ccbe1
1_Member	GO Biological Processes	GO:1901342	regulation of vasculature development	-14.2172	-11.4253	48/309	11504,11602,11607,11826,12490,12509,12562,12796,13036,13058,13179,13835,14173,14205,15368,15945,16002,16416,16878,17242,17395,18053,18186,18707,18787,19242,20296,20319,20351,21390,21687,21808,21813,21939,22339,22341,64074,64103,67784,101401,106014,230738,230775,238328,243362,243912,319909,320924	Adamts1,Angpt4,Agtr1a,Aqp1,Cd34,Cd59a,Cdh5,Camp,Ctsh,Cybb,Dcn,Epha1,Fgf2,Vegfd,Hmox1,Cxcl10,Igf2,Itgb3,Lif,Mdk,Mmp9,Ngfr,Nrp1,Pik3cd,Serpine1,Ptn,Ccl2,Sfrp2,Sema4a,Tbxa2r,Tek,Tgfb2,Tgfbr2,Cd40,Vegfa,Vegfc,Smoc2,Tnmd,Plxnd1,Adamts9,Tafa5,Zc3h12a,Adgrb2,Vash1,Stard13,Hspb6,Ism1,Ccbe1
1_Member	GO Biological Processes	GO:0050678	regulation of epithelial cell proliferation	-13.7071	-10.9566	57/429	11541,11607,11816,11835,12554,12560,12577,12822,13123,13345,13618,14165,14173,14178,14183,14205,14609,15284,15368,16000,16002,16193,16416,16449,16776,17242,17260,18053,18158,18591,18612,18707,19242,19275,19664,20296,20319,20377,20674,20682,21687,21808,21809,22339,22341,63953,64103,66333,70045,72043,74155,105450,107587,110351,140571,211401,238328	Adora2b,Agtr1a,Apoe,Ar,Cdh13,Cdh3,Cdkn1c,Col18a1,Cyp7b1,Twist2,Ednrb,Fgf10,Fgf2,Fgf7,Fgfr2,Vegfd,Gja1,Hlx,Hmox1,Igf1,Igf2,Il6,Itgb3,Jag1,Lama5,Mdk,Mef2c,Ngfr,Nppb,Pdgfb,Etv4,Pik3cd,Ptn,Ptprn,Rbpj,Ccl2,Sfrp2,Sfrp1,Sox2,Sox9,Tek,Tgfb2,Tgfb3,Vegfa,Vegfc,Dusp10,Tnmd,Aqp11,Gpr15lg,Sulf2,Errfi1,Mmrn2,Osr2,Rap1gap,Plxnb3,Mtss1,Vash1
1_Member	GO Biological Processes	GO:0010634	positive regulation of epithelial cell migration	-13.3422	-10.6414	33/162	11541,11602,11826,12822,13036,14165,14173,14178,15368,16000,16002,16367,16400,16416,16819,17395,18186,18591,18707,18787,19225,20682,21687,21808,21813,21939,22339,22341,54357,64074,68792,230738,320924	Adora2b,Angpt4,Aqp1,Col18a1,Ctsh,Fgf10,Fgf2,Fgf7,Hmox1,Igf1,Igf2,Irs1,Itga3,Itgb3,Lcn2,Mmp9,Nrp1,Pdgfb,Pik3cd,Serpine1,Ptgs2,Sox9,Tek,Tgfb2,Tgfbr2,Cd40,Vegfa,Vegfc,Epb41l4b,Smoc2,Srpx2,Zc3h12a,Ccbe1
1_Member	GO Biological Processes	GO:0010594	regulation of endothelial cell migration	-12.9425	-10.2968	34/177	11541,11602,11816,12822,13179,14173,15368,16000,16002,16416,16819,17260,17286,18186,18591,18707,19225,20351,20855,21390,21687,21939,22339,22341,64074,68792,74144,101401,105450,105844,230738,238328,243362,320924	Adora2b,Angpt4,Apoe,Col18a1,Dcn,Fgf2,Hmox1,Igf1,Igf2,Itgb3,Lcn2,Mef2c,Meox2,Nrp1,Pdgfb,Pik3cd,Ptgs2,Sema4a,Stc1,Tbxa2r,Tek,Cd40,Vegfa,Vegfc,Smoc2,Srpx2,Robo4,Adamts9,Mmrn2,Card10,Zc3h12a,Vash1,Stard13,Ccbe1
1_Member	GO Biological Processes	GO:0043535	regulation of blood vessel endothelial cell migration	-10.1632	-7.80809	22/96	11602,11816,12822,14173,15368,16000,16002,17260,17286,18186,18591,19225,21390,21939,22339,22341,68792,74144,105450,105844,238328,243362	Angpt4,Apoe,Col18a1,Fgf2,Hmox1,Igf1,Igf2,Mef2c,Meox2,Nrp1,Pdgfb,Ptgs2,Tbxa2r,Cd40,Vegfa,Vegfc,Srpx2,Robo4,Mmrn2,Card10,Vash1,Stard13
1_Member	GO Biological Processes	GO:0045766	positive regulation of angiogenesis	-9.82241	-7.52194	30/181	11602,11607,11826,12490,12562,12796,13036,13058,13835,14173,14205,15368,16002,16416,17242,17395,18186,18707,18787,20319,21390,21687,21813,21939,22339,22341,64074,230738,243912,320924	Angpt4,Agtr1a,Aqp1,Cd34,Cdh5,Camp,Ctsh,Cybb,Epha1,Fgf2,Vegfd,Hmox1,Igf2,Itgb3,Mdk,Mmp9,Nrp1,Pik3cd,Serpine1,Sfrp2,Tbxa2r,Tek,Tgfbr2,Cd40,Vegfa,Vegfc,Smoc2,Zc3h12a,Hspb6,Ccbe1
1_Member	GO Biological Processes	GO:1904018	positive regulation of vasculature development	-9.82241	-7.52194	30/181	11602,11607,11826,12490,12562,12796,13036,13058,13835,14173,14205,15368,16002,16416,17242,17395,18186,18707,18787,20319,21390,21687,21813,21939,22339,22341,64074,230738,243912,320924	Angpt4,Agtr1a,Aqp1,Cd34,Cdh5,Camp,Ctsh,Cybb,Epha1,Fgf2,Vegfd,Hmox1,Igf2,Itgb3,Mdk,Mmp9,Nrp1,Pik3cd,Serpine1,Sfrp2,Tbxa2r,Tek,Tgfbr2,Cd40,Vegfa,Vegfc,Smoc2,Zc3h12a,Hspb6,Ccbe1
1_Member	GO Biological Processes	GO:0001936	regulation of endothelial cell proliferation	-9.40343	-7.13011	27/155	11541,11607,11816,12554,12822,14165,14173,14178,14205,14609,15368,16000,16002,16416,17242,17260,18053,18591,18707,20296,21687,22339,22341,64103,105450,140571,238328	Adora2b,Agtr1a,Apoe,Cdh13,Col18a1,Fgf10,Fgf2,Fgf7,Vegfd,Gja1,Hmox1,Igf1,Igf2,Itgb3,Mdk,Mef2c,Ngfr,Pdgfb,Pik3cd,Ccl2,Tek,Vegfa,Vegfc,Tnmd,Mmrn2,Plxnb3,Vash1
1_Member	GO Biological Processes	GO:0010595	positive regulation of endothelial cell migration	-8.11947	-6.01123	21/111	11541,11602,12822,14173,15368,16000,16002,16416,16819,18186,18591,18707,19225,21687,21939,22339,22341,64074,68792,230738,320924	Adora2b,Angpt4,Col18a1,Fgf2,Hmox1,Igf1,Igf2,Itgb3,Lcn2,Nrp1,Pdgfb,Pik3cd,Ptgs2,Tek,Cd40,Vegfa,Vegfc,Smoc2,Srpx2,Zc3h12a,Ccbe1
1_Member	GO Biological Processes	GO:0050679	positive regulation of epithelial cell proliferation	-8.08347	-5.9935	32/238	11541,11607,11835,12554,12560,12822,13123,13345,14165,14173,14178,14183,14205,15284,15368,16000,16002,16193,16416,17242,18591,18707,19242,19275,19664,20296,20377,20682,22339,22341,107587,140571	Adora2b,Agtr1a,Ar,Cdh13,Cdh3,Col18a1,Cyp7b1,Twist2,Fgf10,Fgf2,Fgf7,Fgfr2,Vegfd,Hlx,Hmox1,Igf1,Igf2,Il6,Itgb3,Mdk,Pdgfb,Pik3cd,Ptn,Ptprn,Rbpj,Ccl2,Sfrp1,Sox9,Vegfa,Vegfc,Osr2,Plxnb3
1_Member	GO Biological Processes	GO:0001938	positive regulation of endothelial cell proliferation	-7.01499	-5.04051	19/106	11541,11607,12554,12822,14165,14173,14178,14205,15368,16000,16002,16416,17242,18591,18707,20296,22339,22341,140571	Adora2b,Agtr1a,Cdh13,Col18a1,Fgf10,Fgf2,Fgf7,Vegfd,Hmox1,Igf1,Igf2,Itgb3,Mdk,Pdgfb,Pik3cd,Ccl2,Vegfa,Vegfc,Plxnb3
1_Member	GO Biological Processes	GO:0043536	positive regulation of blood vessel endothelial cell migration	-6.1441	-4.27689	13/58	11602,12822,14173,15368,16000,16002,18186,18591,19225,21939,22339,22341,68792	Angpt4,Col18a1,Fgf2,Hmox1,Igf1,Igf2,Nrp1,Pdgfb,Ptgs2,Cd40,Vegfa,Vegfc,Srpx2
2_Summary	GO Biological Processes	GO:0001944	vasculature development	-22.0041	-18.3372	85/603	11421,11602,11607,11816,11826,12224,12554,12562,12628,12662,12822,12837,13614,13835,13844,13845,13874,14089,14165,14173,14183,14205,14239,14268,14283,14366,14367,14472,14609,14726,14766,15227,15368,16000,16404,16449,16772,16790,16878,17095,17260,17286,18053,18133,18158,18162,18186,18591,18613,18710,18787,19225,19664,20296,20319,20348,20351,20672,21385,21386,21687,21808,21813,22339,22341,22411,224…	Ace,Angpt4,Agtr1a,Apoe,Aqp1,Klf5,Cdh13,Cdh5,Cfh,Chm,Col18a1,Col8a1,Edn1,Epha1,Ephb2,Ephb3,Ereg,Fap,Fgf10,Fgf2,Fgfr2,Vegfd,Foxs1,Fn1,Fosl1,Fzd4,Fzd5,Gbx2,Gja1,Pdpn,Adgrg1,Foxf1,Hmox1,Igf1,Itga7,Jag1,Lama1,Anpep,Lif,Lyl1,Mef2c,Meox2,Ngfr,Ccn3,Nppb,Npr3,Nrp1,Pdgfb,Pecam1,Pik3r3,Serpine1,Ptgs2,Rbpj,Ccl2,Sfrp2,Sema3c,Sema4a,Sox18,Tbx2,Tbx3,Tek,Tgfb2,Tgfbr2,Vegfa,Vegfc,Wnt11,Wt1,Calcrl,Foxo1,Plxnd1,Srp…
2_Member	GO Biological Processes	GO:0001944	vasculature development	-22.0041	-18.3372	85/603	11421,11602,11607,11816,11826,12224,12554,12562,12628,12662,12822,12837,13614,13835,13844,13845,13874,14089,14165,14173,14183,14205,14239,14268,14283,14366,14367,14472,14609,14726,14766,15227,15368,16000,16404,16449,16772,16790,16878,17095,17260,17286,18053,18133,18158,18162,18186,18591,18613,18710,18787,19225,19664,20296,20319,20348,20351,20672,21385,21386,21687,21808,21813,22339,22341,22411,224…	Ace,Angpt4,Agtr1a,Apoe,Aqp1,Klf5,Cdh13,Cdh5,Cfh,Chm,Col18a1,Col8a1,Edn1,Epha1,Ephb2,Ephb3,Ereg,Fap,Fgf10,Fgf2,Fgfr2,Vegfd,Foxs1,Fn1,Fosl1,Fzd4,Fzd5,Gbx2,Gja1,Pdpn,Adgrg1,Foxf1,Hmox1,Igf1,Itga7,Jag1,Lama1,Anpep,Lif,Lyl1,Mef2c,Meox2,Ngfr,Ccn3,Nppb,Npr3,Nrp1,Pdgfb,Pecam1,Pik3r3,Serpine1,Ptgs2,Rbpj,Ccl2,Sfrp2,Sema3c,Sema4a,Sox18,Tbx2,Tbx3,Tek,Tgfb2,Tgfbr2,Vegfa,Vegfc,Wnt11,Wt1,Calcrl,Foxo1,Plxnd1,Srp…
2_Member	GO Biological Processes	GO:0035239	tube morphogenesis	-21.3999	-17.9031	96/758	11421,11602,11816,11835,12224,12554,12628,12822,12837,13036,13614,13835,13844,13845,13874,14013,14089,14160,14165,14173,14183,14205,14268,14365,14366,14367,14472,14609,14726,14766,15227,15284,15368,16000,16404,16449,16772,16776,16790,17260,17286,18133,18162,18186,18591,18612,18613,18710,18787,19225,19664,20296,20319,20351,20377,20665,20672,20674,20682,20971,21385,21386,21418,21687,21808,21813,218…	Ace,Angpt4,Apoe,Ar,Klf5,Cdh13,Cfh,Col18a1,Col8a1,Ctsh,Edn1,Epha1,Ephb2,Ephb3,Ereg,Mecom,Fap,Lgr5,Fgf10,Fgf2,Fgfr2,Vegfd,Fn1,Fzd3,Fzd4,Fzd5,Gbx2,Gja1,Pdpn,Adgrg1,Foxf1,Hlx,Hmox1,Igf1,Itga7,Jag1,Lama1,Lama5,Anpep,Mef2c,Meox2,Ccn3,Npr3,Nrp1,Pdgfb,Etv4,Pecam1,Pik3r3,Serpine1,Ptgs2,Rbpj,Ccl2,Sfrp2,Sema4a,Sfrp1,Sox10,Sox18,Sox2,Sox9,Sdc4,Tbx2,Tbx3,Tfap2a,Tek,Tgfb2,Tgfbr2,Tgm2,Tnc,Vegfa,Vegfc,Wnt11,Wt1,…
2_Member	GO Biological Processes	GO:0001568	blood vessel development	-21.3939	-17.9031	81/566	11421,11602,11607,11816,11826,12224,12554,12562,12628,12662,12822,12837,13614,13835,13844,13845,13874,14089,14165,14173,14183,14205,14239,14268,14283,14366,14367,14472,14609,14766,15227,15368,16404,16449,16772,16790,17095,17260,17286,18053,18133,18158,18162,18186,18591,18613,18710,18787,19225,19664,20296,20319,20348,20351,20672,21385,21386,21687,21808,21813,22339,22341,22411,22431,54598,56458,677…	Ace,Angpt4,Agtr1a,Apoe,Aqp1,Klf5,Cdh13,Cdh5,Cfh,Chm,Col18a1,Col8a1,Edn1,Epha1,Ephb2,Ephb3,Ereg,Fap,Fgf10,Fgf2,Fgfr2,Vegfd,Foxs1,Fn1,Fosl1,Fzd4,Fzd5,Gbx2,Gja1,Adgrg1,Foxf1,Hmox1,Itga7,Jag1,Lama1,Anpep,Lyl1,Mef2c,Meox2,Ngfr,Ccn3,Nppb,Npr3,Nrp1,Pdgfb,Pecam1,Pik3r3,Serpine1,Ptgs2,Rbpj,Ccl2,Sfrp2,Sema3c,Sema4a,Sox18,Tbx2,Tbx3,Tek,Tgfb2,Tgfbr2,Vegfa,Vegfc,Wnt11,Wt1,Calcrl,Foxo1,Plxnd1,Srpx2,Rasip1,Esm1…
2_Member	GO Biological Processes	GO:0048514	blood vessel morphogenesis	-18.9172	-15.6896	68/457	11421,11602,11816,12224,12554,12628,12822,12837,13614,13835,13844,13845,13874,14089,14165,14173,14183,14205,14268,14366,14367,14472,14609,14766,15227,15368,16404,16449,16772,16790,17286,18133,18162,18186,18591,18613,18710,18787,19225,19664,20296,20319,20351,20672,21385,21687,21808,21813,22339,22341,22411,22431,54598,67784,68792,69903,71690,72780,74144,84004,101401,105450,107589,121021,230738,2383…	Ace,Angpt4,Apoe,Klf5,Cdh13,Cfh,Col18a1,Col8a1,Edn1,Epha1,Ephb2,Ephb3,Ereg,Fap,Fgf10,Fgf2,Fgfr2,Vegfd,Fn1,Fzd4,Fzd5,Gbx2,Gja1,Adgrg1,Foxf1,Hmox1,Itga7,Jag1,Lama1,Anpep,Meox2,Ccn3,Npr3,Nrp1,Pdgfb,Pecam1,Pik3r3,Serpine1,Ptgs2,Rbpj,Ccl2,Sfrp2,Sema4a,Sox18,Tbx2,Tek,Tgfb2,Tgfbr2,Vegfa,Vegfc,Wnt11,Wt1,Calcrl,Plxnd1,Srpx2,Rasip1,Esm1,Rspo3,Robo4,Mcam,Adamts9,Mmrn2,Mylk,Cspg4,Zc3h12a,Vash1,Vstm4,Ccbe1
2_Member	GO Biological Processes	GO:0001525	angiogenesis	-16.4186	-13.3538	54/339	11421,11602,12224,12554,12628,12822,12837,13614,13835,13844,13845,13874,14089,14173,14183,14205,14268,14366,14367,14472,14766,15368,16790,17286,18133,18162,18186,18613,18710,18787,19225,19664,20296,20319,20351,20672,21687,21813,22339,22341,54598,67784,68792,69903,71690,72780,74144,84004,105450,121021,230738,238328,320736,320924	Ace,Angpt4,Klf5,Cdh13,Cfh,Col18a1,Col8a1,Edn1,Epha1,Ephb2,Ephb3,Ereg,Fap,Fgf2,Fgfr2,Vegfd,Fn1,Fzd4,Fzd5,Gbx2,Adgrg1,Hmox1,Anpep,Meox2,Ccn3,Npr3,Nrp1,Pecam1,Pik3r3,Serpine1,Ptgs2,Rbpj,Ccl2,Sfrp2,Sema4a,Sox18,Tek,Tgfbr2,Vegfa,Vegfc,Calcrl,Plxnd1,Srpx2,Rasip1,Esm1,Rspo3,Robo4,Mcam,Mmrn2,Cspg4,Zc3h12a,Vash1,Vstm4,Ccbe1
3_Summary	GO Biological Processes	GO:0008285	negative regulation of cell population proliferation	-20.7936	-17.3697	94/746	11541,11816,11835,11936,12554,12562,12577,12608,12797,13345,13874,14089,14165,14173,14183,14283,14367,14609,14726,14766,14955,15170,15368,16000,16009,16011,16193,16323,16792,16878,17082,17260,17395,17470,17927,17928,18053,18133,18158,18162,18295,18519,18612,18708,19225,19242,19662,19664,20296,20319,20377,20378,20379,20556,20665,20674,20682,20971,21386,21418,21808,21809,21813,21859,21942,22403,224…	Adora2b,Apoe,Ar,Fxyd2,Cdh13,Cdh5,Cdkn1c,Cebpb,Cnn1,Twist2,Ereg,Fap,Fgf10,Fgf2,Fgfr2,Fosl1,Fzd5,Gja1,Pdpn,Adgrg1,H19,Ptpn6,Hmox1,Igf1,Igfbp3,Igfbp5,Il6,Inhba,Laptm5,Lif,Il1rl1,Mef2c,Mmp9,Cd200,Myod1,Myog,Ngfr,Ccn3,Nppb,Npr3,Ogn,Kat2b,Etv4,Pik3r1,Ptgs2,Ptn,Rbp4,Rbpj,Ccl2,Sfrp2,Sfrp1,Frzb,Sfrp4,Slfn2,Sox10,Sox2,Sox9,Sdc4,Tbx3,Tfap2a,Tgfb2,Tgfb3,Tgfbr2,Timp3,Tnfrsf9,Ccn5,Wnt11,Wt1,Xirp1,Pla2g2e,Nox4,…
3_Member	GO Biological Processes	GO:0008285	negative regulation of cell population proliferation	-20.7936	-17.3697	94/746	11541,11816,11835,11936,12554,12562,12577,12608,12797,13345,13874,14089,14165,14173,14183,14283,14367,14609,14726,14766,14955,15170,15368,16000,16009,16011,16193,16323,16792,16878,17082,17260,17395,17470,17927,17928,18053,18133,18158,18162,18295,18519,18612,18708,19225,19242,19662,19664,20296,20319,20377,20378,20379,20556,20665,20674,20682,20971,21386,21418,21808,21809,21813,21859,21942,22403,224…	Adora2b,Apoe,Ar,Fxyd2,Cdh13,Cdh5,Cdkn1c,Cebpb,Cnn1,Twist2,Ereg,Fap,Fgf10,Fgf2,Fgfr2,Fosl1,Fzd5,Gja1,Pdpn,Adgrg1,H19,Ptpn6,Hmox1,Igf1,Igfbp3,Igfbp5,Il6,Inhba,Laptm5,Lif,Il1rl1,Mef2c,Mmp9,Cd200,Myod1,Myog,Ngfr,Ccn3,Nppb,Npr3,Ogn,Kat2b,Etv4,Pik3r1,Ptgs2,Ptn,Rbp4,Rbpj,Ccl2,Sfrp2,Sfrp1,Frzb,Sfrp4,Slfn2,Sox10,Sox2,Sox9,Sdc4,Tbx3,Tfap2a,Tgfb2,Tgfb3,Tgfbr2,Timp3,Tnfrsf9,Ccn5,Wnt11,Wt1,Xirp1,Pla2g2e,Nox4,…
4_Summary	GO Biological Processes	GO:0061061	muscle structure development	-20.1697	-16.1729	59/544	11443,11464,11472,12224,12372,12373,12391,12628,13346,13405,13618,13717,14183,14199,14200,14281,15284,16000,16002,16011,16776,17260,17286,17880,17907,17927,17928,17996,18591,20190,20289,20679,20682,21385,21808,21916,21924,21957,22223,22431,22437,23794,50490,53318,53620,57810,64082,66139,68760,70417,72330,98932,107589,211401,216459,217012,235130,320502,653016,12818,20348,13614,16449,20672,16323,21…	Chrnb1,Actc1,Actn2,Klf5,Casq1,Casq2,Cav3,Cfh,Des,Dmd,Ednrb,Eln,Fgfr2,Fhl1,Fhl2,Fos,Hlx,Igf1,Igf2,Igfbp5,Lama5,Mef2c,Meox2,Myh11,Mylpf,Myod1,Myog,Neb,Pdgfb,Ryr1,Scx,Sox6,Sox9,Tbx2,Tgfb2,Tmod1,Tnnc1,Tnnt3,Uchl1,Wt1,Xirp1,Adamts5,Nox4,Pdlim3,Vamp5,Cdon,Popdc2,Mymk,Synpo2l,Megf10,Klhl40,Myl9,Mylk,Mtss1,Myl6b,Unc45b,Adamts15,Lmod3,Mymx,Col14a1,Sema3c,Edn1,Jag1,Sox18,Inhba,Tbx3,Vegfa
4_Member	GO Biological Processes	GO:0061061	muscle structure development	-20.1697	-16.1729	59/544	11443,11464,11472,12224,12372,12373,12391,12628,13346,13405,13618,13717,14183,14199,14200,14281,15284,16000,16002,16011,16776,17260,17286,17880,17907,17927,17928,17996,18591,20190,20289,20679,20682,21385,21808,21916,21924,21957,22223,22431,22437,23794,50490,53318,53620,57810,64082,66139,68760,70417,72330,98932,107589,211401,216459,217012,235130,320502,653016	Chrnb1,Actc1,Actn2,Klf5,Casq1,Casq2,Cav3,Cfh,Des,Dmd,Ednrb,Eln,Fgfr2,Fhl1,Fhl2,Fos,Hlx,Igf1,Igf2,Igfbp5,Lama5,Mef2c,Meox2,Myh11,Mylpf,Myod1,Myog,Neb,Pdgfb,Ryr1,Scx,Sox6,Sox9,Tbx2,Tgfb2,Tmod1,Tnnc1,Tnnt3,Uchl1,Wt1,Xirp1,Adamts5,Nox4,Pdlim3,Vamp5,Cdon,Popdc2,Mymk,Synpo2l,Megf10,Klhl40,Myl9,Mylk,Mtss1,Myl6b,Unc45b,Adamts15,Lmod3,Mymx
4_Member	GO Biological Processes	GO:0042692	muscle cell differentiation	-16.6006	-13.2067	41/321	11443,11464,11472,12224,12372,12373,12391,12628,13405,13618,14200,16000,16002,16011,17260,17880,17927,17928,17996,18591,20190,20679,20682,21385,21916,21957,22223,22431,22437,23794,50490,57810,64082,66139,68760,70417,72330,98932,235130,320502,653016	Chrnb1,Actc1,Actn2,Klf5,Casq1,Casq2,Cav3,Cfh,Dmd,Ednrb,Fhl2,Igf1,Igf2,Igfbp5,Mef2c,Myh11,Myod1,Myog,Neb,Pdgfb,Ryr1,Sox6,Sox9,Tbx2,Tmod1,Tnnt3,Uchl1,Wt1,Xirp1,Adamts5,Nox4,Cdon,Popdc2,Mymk,Synpo2l,Megf10,Klhl40,Myl9,Adamts15,Lmod3,Mymx
4_Member	GO Biological Processes	GO:0051146	striated muscle cell differentiation	-14.2347	-11.1756	33/243	11464,11472,12224,12372,12373,12391,13405,14200,16000,16002,16011,17260,17880,17927,17928,17996,20190,20679,21916,21957,22431,22437,23794,50490,57810,64082,66139,68760,72330,98932,235130,320502,653016	Actc1,Actn2,Klf5,Casq1,Casq2,Cav3,Dmd,Fhl2,Igf1,Igf2,Igfbp5,Mef2c,Myh11,Myod1,Myog,Neb,Ryr1,Sox6,Tmod1,Tnnt3,Wt1,Xirp1,Adamts5,Nox4,Cdon,Popdc2,Mymk,Synpo2l,Klhl40,Myl9,Adamts15,Lmod3,Mymx
4_Member	GO Biological Processes	GO:0060537	muscle tissue development	-11.2414	-8.58521	37/383	11464,11472,12224,12391,12818,13405,13717,14183,14200,14281,15284,17260,17286,17880,17907,17927,17928,17996,20190,20289,20348,20679,20682,21385,21808,21924,22431,22437,50490,53620,57810,64082,70417,72330,107589,216459,320502	Actc1,Actn2,Klf5,Cav3,Col14a1,Dmd,Eln,Fgfr2,Fhl2,Fos,Hlx,Mef2c,Meox2,Myh11,Mylpf,Myod1,Myog,Neb,Ryr1,Scx,Sema3c,Sox6,Sox9,Tbx2,Tgfb2,Tnnc1,Wt1,Xirp1,Nox4,Vamp5,Cdon,Popdc2,Megf10,Klhl40,Mylk,Myl6b,Lmod3
4_Member	GO Biological Processes	GO:0007517	muscle organ development	-10.5057	-7.9269	32/311	11464,12224,13346,13405,13717,14183,14199,14281,15284,16776,17260,17286,17907,17927,17928,20190,20289,21808,21924,22431,53620,57810,64082,66139,70417,72330,107589,211401,216459,217012,320502,653016	Actc1,Klf5,Des,Dmd,Eln,Fgfr2,Fhl1,Fos,Hlx,Lama5,Mef2c,Meox2,Mylpf,Myod1,Myog,Ryr1,Scx,Tgfb2,Tnnc1,Wt1,Vamp5,Cdon,Popdc2,Mymk,Megf10,Klhl40,Mylk,Mtss1,Myl6b,Unc45b,Lmod3,Mymx
4_Member	GO Biological Processes	GO:0055001	muscle cell development	-9.79314	-7.30952	24/191	11443,11464,11472,12372,12373,12391,13405,14200,16000,17880,17927,17928,17996,20190,21916,21957,22223,22437,64082,68760,70417,72330,98932,320502	Chrnb1,Actc1,Actn2,Casq1,Casq2,Cav3,Dmd,Fhl2,Igf1,Myh11,Myod1,Myog,Neb,Ryr1,Tmod1,Tnnt3,Uchl1,Xirp1,Popdc2,Synpo2l,Megf10,Klhl40,Myl9,Lmod3
4_Member	GO Biological Processes	GO:0060538	skeletal muscle organ development	-9.03215	-6.62652	22/175	12224,13346,13405,13717,14281,15284,17260,17286,17907,17927,17928,20190,20289,22431,53620,57810,64082,70417,72330,216459,320502,653016	Klf5,Des,Dmd,Eln,Fos,Hlx,Mef2c,Meox2,Mylpf,Myod1,Myog,Ryr1,Scx,Wt1,Vamp5,Cdon,Popdc2,Megf10,Klhl40,Myl6b,Lmod3,Mymx
4_Member	GO Biological Processes	GO:0035051	cardiocyte differentiation	-7.98806	-5.75253	19/149	11464,11472,12391,13614,14200,16449,17260,17880,17927,17996,18591,20672,20679,21385,21808,22431,22437,50490,64082	Actc1,Actn2,Cav3,Edn1,Fhl2,Jag1,Mef2c,Myh11,Myod1,Neb,Pdgfb,Sox18,Sox6,Tbx2,Tgfb2,Wt1,Xirp1,Nox4,Popdc2
4_Member	GO Biological Processes	GO:0007519	skeletal muscle tissue development	-7.38891	-5.23991	19/162	12224,13405,13717,14281,15284,17260,17286,17907,17927,17928,20190,20289,53620,57810,64082,70417,72330,216459,320502	Klf5,Dmd,Eln,Fos,Hlx,Mef2c,Meox2,Mylpf,Myod1,Myog,Ryr1,Scx,Vamp5,Cdon,Popdc2,Megf10,Klhl40,Myl6b,Lmod3
4_Member	GO Biological Processes	GO:0014706	striated muscle tissue development	-5.3917	-3.54271	19/218	11464,11472,12391,12818,14183,14200,17260,17880,17927,17996,20348,20679,21385,21808,21924,22431,22437,50490,64082	Actc1,Actn2,Cav3,Col14a1,Fgfr2,Fhl2,Mef2c,Myh11,Myod1,Neb,Sema3c,Sox6,Tbx2,Tgfb2,Tnnc1,Wt1,Xirp1,Nox4,Popdc2
4_Member	GO Biological Processes	GO:0055007	cardiac muscle cell differentiation	-5.1548	-3.33193	13/113	11464,11472,12391,14200,17260,17880,17927,17996,20679,22431,22437,50490,64082	Actc1,Actn2,Cav3,Fhl2,Mef2c,Myh11,Myod1,Neb,Sox6,Wt1,Xirp1,Nox4,Popdc2
4_Member	GO Biological Processes	GO:0048738	cardiac muscle tissue development	-4.98294	-3.18233	18/212	11464,11472,12391,12818,14183,14200,17260,17880,17927,17996,20679,21385,21808,21924,22431,22437,50490,64082	Actc1,Actn2,Cav3,Col14a1,Fgfr2,Fhl2,Mef2c,Myh11,Myod1,Neb,Sox6,Tbx2,Tgfb2,Tnnc1,Wt1,Xirp1,Nox4,Popdc2
4_Member	GO Biological Processes	GO:0055006	cardiac cell development	-3.66449	-2.17151	12/84	11464,11472,12391,14200,16323,16449,17880,17996,21386,22339,22437,64082	Actc1,Actn2,Cav3,Fhl2,Inhba,Jag1,Myh11,Neb,Tbx3,Vegfa,Xirp1,Popdc2
4_Member	GO Biological Processes	GO:0055013	cardiac muscle cell development	-3.16417	-1.77086	8/75	11464,11472,12391,14200,17880,17996,22437,64082	Actc1,Actn2,Cav3,Fhl2,Myh11,Neb,Xirp1,Popdc2
5_Summary	GO Biological Processes	GO:0003012	muscle system process	-20.1408	-16.1729	41/258	11443,11449,11464,11472,11475,11835,11937,12373,12391,13405,13614,13618,16000,16511,17260,17540,17880,17883,17896,17901,17907,17927,17928,18158,18166,20190,21385,21390,21916,21924,21925,21953,21957,50769,56012,66277,67092,72043,107589,216459,320502,11468,11936,12372,13346,17178,17996,56188,57780,59095,98932,12386,12628,14239,14528,16498,18619,20674,22223,64378,94109,110532,170758,217154,218461	Chrnb1,Chrng,Actc1,Actn2,Acta2,Ar,Atp2a1,Casq2,Cav3,Dmd,Edn1,Ednrb,Igf1,Kcnh2,Mef2c,Irag1,Myh11,Myh3,Myl4,Myl1,Mylpf,Myod1,Myog,Nppb,Npy1r,Ryr1,Tbx2,Tbxa2r,Tmod1,Tnnc1,Tnnc2,Tnni2,Tnnt3,Atp8a2,Pgam2,Klf15,Gatm,Sulf2,Mylk,Myl6b,Lmod3,Actg2,Fxyd2,Casq1,Des,Fxyd3,Neb,Fxyd1,Fxyd7,Fxyd6,Myl9,Ctnna2,Cfh,Foxs1,Gch1,Kcnab2,Penk,Sox2,Uchl1,Gpr88,Csmd1,Adarb1,Rac3,Stac2,Pde8b
5_Member	GO Biological Processes	GO:0003012	muscle system process	-20.1408	-16.1729	41/258	11443,11449,11464,11472,11475,11835,11937,12373,12391,13405,13614,13618,16000,16511,17260,17540,17880,17883,17896,17901,17907,17927,17928,18158,18166,20190,21385,21390,21916,21924,21925,21953,21957,50769,56012,66277,67092,72043,107589,216459,320502	Chrnb1,Chrng,Actc1,Actn2,Acta2,Ar,Atp2a1,Casq2,Cav3,Dmd,Edn1,Ednrb,Igf1,Kcnh2,Mef2c,Irag1,Myh11,Myh3,Myl4,Myl1,Mylpf,Myod1,Myog,Nppb,Npy1r,Ryr1,Tbx2,Tbxa2r,Tmod1,Tnnc1,Tnnc2,Tnni2,Tnnt3,Atp8a2,Pgam2,Klf15,Gatm,Sulf2,Mylk,Myl6b,Lmod3
5_Member	GO Biological Processes	GO:0006936	muscle contraction	-15.092	-11.8231	31/199	11443,11449,11464,11472,11475,12373,12391,13405,13614,13618,16511,17880,17883,17896,17901,17907,18166,20190,21385,21390,21916,21924,21925,21953,21957,50769,56012,72043,107589,216459,320502	Chrnb1,Chrng,Actc1,Actn2,Acta2,Casq2,Cav3,Dmd,Edn1,Ednrb,Kcnh2,Myh11,Myh3,Myl4,Myl1,Mylpf,Npy1r,Ryr1,Tbx2,Tbxa2r,Tmod1,Tnnc1,Tnnc2,Tnni2,Tnnt3,Atp8a2,Pgam2,Sulf2,Mylk,Myl6b,Lmod3
5_Member	Reactome Gene Sets	R-MMU-397014	Muscle contraction	-14.5996	-11.4098	27/153	11464,11468,11472,11475,11936,11937,12372,12373,13346,13405,16511,17178,17883,17901,17907,17996,20190,21916,21924,21925,21953,21957,56188,57780,59095,98932,216459	Actc1,Actg2,Actn2,Acta2,Fxyd2,Atp2a1,Casq1,Casq2,Des,Dmd,Kcnh2,Fxyd3,Myh3,Myl1,Mylpf,Neb,Ryr1,Tmod1,Tnnc1,Tnnc2,Tnni2,Tnnt3,Fxyd1,Fxyd7,Fxyd6,Myl9,Myl6b
5_Member	Reactome Gene Sets	R-MMU-390522	Striated Muscle Contraction	-10.9691	-8.3336	12/32	11464,11472,13346,13405,17883,17901,17996,21916,21924,21925,21953,21957	Actc1,Actn2,Des,Dmd,Myh3,Myl1,Neb,Tmod1,Tnnc1,Tnnc2,Tnni2,Tnnt3
5_Member	GO Biological Processes	GO:0006941	striated muscle contraction	-8.68451	-6.34411	17/107	11443,11449,11464,12373,12391,13405,16511,17883,17896,17901,21924,21925,21953,21957,50769,56012,320502	Chrnb1,Chrng,Actc1,Casq2,Cav3,Dmd,Kcnh2,Myh3,Myl4,Myl1,Tnnc1,Tnnc2,Tnni2,Tnnt3,Atp8a2,Pgam2,Lmod3
5_Member	GO Biological Processes	GO:0003009	skeletal muscle contraction	-6.30794	-4.31774	8/29	11443,11449,17883,21924,21925,21953,21957,50769	Chrnb1,Chrng,Myh3,Tnnc1,Tnnc2,Tnni2,Tnnt3,Atp8a2
5_Member	GO Biological Processes	GO:0050905	neuromuscular process	-4.9188	-3.21452	22/184	11443,11449,12386,12628,14239,14528,16498,17883,18619,20674,21924,21925,21953,21957,22223,50769,64378,94109,110532,170758,217154,218461	Chrnb1,Chrng,Ctnna2,Cfh,Foxs1,Gch1,Kcnab2,Myh3,Penk,Sox2,Tnnc1,Tnnc2,Tnni2,Tnnt3,Uchl1,Atp8a2,Gpr88,Csmd1,Adarb1,Rac3,Stac2,Pde8b
5_Member	GO Biological Processes	GO:0050881	musculoskeletal movement	-4.69138	-2.95223	8/46	11443,11449,17883,21924,21925,21953,21957,50769	Chrnb1,Chrng,Myh3,Tnnc1,Tnnc2,Tnni2,Tnnt3,Atp8a2
5_Member	GO Biological Processes	GO:0050879	multicellular organismal movement	-4.62016	-2.89387	8/47	11443,11449,17883,21924,21925,21953,21957,50769	Chrnb1,Chrng,Myh3,Tnnc1,Tnnc2,Tnni2,Tnnt3,Atp8a2
6_Summary	GO Biological Processes	GO:0006935	chemotaxis	-19.8107	-16.4448	74/512	11607,11735,12642,12661,12721,13123,13614,13618,13640,13844,13845,13848,14165,14178,14365,14432,14456,14472,14747,14825,15945,16416,16728,16772,16776,16803,17181,17242,17250,17260,17395,18053,18133,18186,18591,18612,18707,18845,19242,20210,20296,20308,20310,20311,20347,20348,20351,20355,20562,20750,21808,22152,22253,22339,26757,54712,56744,66102,67784,70045,70433,71660,75847,105855,107934,140571,…	Agtr1a,Ank3,Ch25h,Chl1,Coro1a,Cyp7b1,Edn1,Ednrb,Efna5,Ephb2,Ephb3,Ephb6,Fgf10,Fgf7,Fzd3,Gap43,Gas6,Gbx2,Cmklr1,Cxcl1,Cxcl10,Itgb3,L1cam,Lama1,Lama5,Lbp,Matn2,Mdk,Abcc1,Mef2c,Mmp9,Ngfr,Ccn3,Nrp1,Pdgfb,Etv4,Pik3cd,Plxna2,Ptn,Saa3,Ccl2,Ccl9,Cxcl2,Cxcl5,Sema3b,Sema3c,Sema4a,Sema4f,Slit1,Spp1,Tgfb2,Tubb3,Unc5c,Vegfa,Dpysl4,Plxnc1,Pf4,Cxcl16,Plxnd1,Gpr15lg,Draxin,Rarres2,Crppa,Nckap1l,Celsr3,Plxnb3,Rac…
6_Member	GO Biological Processes	GO:0006935	chemotaxis	-19.8107	-16.4448	74/512	11607,11735,12642,12661,12721,13123,13614,13618,13640,13844,13845,13848,14165,14178,14365,14432,14456,14472,14747,14825,15945,16416,16728,16772,16776,16803,17181,17242,17250,17260,17395,18053,18133,18186,18591,18612,18707,18845,19242,20210,20296,20308,20310,20311,20347,20348,20351,20355,20562,20750,21808,22152,22253,22339,26757,54712,56744,66102,67784,70045,70433,71660,75847,105855,107934,140571,…	Agtr1a,Ank3,Ch25h,Chl1,Coro1a,Cyp7b1,Edn1,Ednrb,Efna5,Ephb2,Ephb3,Ephb6,Fgf10,Fgf7,Fzd3,Gap43,Gas6,Gbx2,Cmklr1,Cxcl1,Cxcl10,Itgb3,L1cam,Lama1,Lama5,Lbp,Matn2,Mdk,Abcc1,Mef2c,Mmp9,Ngfr,Ccn3,Nrp1,Pdgfb,Etv4,Pik3cd,Plxna2,Ptn,Saa3,Ccl2,Ccl9,Cxcl2,Cxcl5,Sema3b,Sema3c,Sema4a,Sema4f,Slit1,Spp1,Tgfb2,Tubb3,Unc5c,Vegfa,Dpysl4,Plxnc1,Pf4,Cxcl16,Plxnd1,Gpr15lg,Draxin,Rarres2,Crppa,Nckap1l,Celsr3,Plxnb3,Rac…
6_Member	GO Biological Processes	GO:0040011	locomotion	-19.7388	-16.4413	76/538	11607,11735,12642,12661,12721,13123,13614,13618,13640,13844,13845,13848,14165,14178,14365,14366,14432,14456,14472,14747,14825,15945,16416,16728,16772,16776,16803,17181,17242,17250,17260,17395,18053,18133,18186,18591,18612,18707,18845,19242,20210,20296,20308,20310,20311,20347,20348,20351,20355,20562,20750,21808,22152,22253,22339,26757,53901,54712,56744,66102,67784,70045,70433,71660,75847,105855,10…	Agtr1a,Ank3,Ch25h,Chl1,Coro1a,Cyp7b1,Edn1,Ednrb,Efna5,Ephb2,Ephb3,Ephb6,Fgf10,Fgf7,Fzd3,Fzd4,Gap43,Gas6,Gbx2,Cmklr1,Cxcl1,Cxcl10,Itgb3,L1cam,Lama1,Lama5,Lbp,Matn2,Mdk,Abcc1,Mef2c,Mmp9,Ngfr,Ccn3,Nrp1,Pdgfb,Etv4,Pik3cd,Plxna2,Ptn,Saa3,Ccl2,Ccl9,Cxcl2,Cxcl5,Sema3b,Sema3c,Sema4a,Sema4f,Slit1,Spp1,Tgfb2,Tubb3,Unc5c,Vegfa,Dpysl4,Rcan2,Plxnc1,Pf4,Cxcl16,Plxnd1,Gpr15lg,Draxin,Rarres2,Crppa,Nckap1l,Celsr3…
6_Member	GO Biological Processes	GO:0042330	taxis	-19.7102	-16.4413	74/514	11607,11735,12642,12661,12721,13123,13614,13618,13640,13844,13845,13848,14165,14178,14365,14432,14456,14472,14747,14825,15945,16416,16728,16772,16776,16803,17181,17242,17250,17260,17395,18053,18133,18186,18591,18612,18707,18845,19242,20210,20296,20308,20310,20311,20347,20348,20351,20355,20562,20750,21808,22152,22253,22339,26757,54712,56744,66102,67784,70045,70433,71660,75847,105855,107934,140571,…	Agtr1a,Ank3,Ch25h,Chl1,Coro1a,Cyp7b1,Edn1,Ednrb,Efna5,Ephb2,Ephb3,Ephb6,Fgf10,Fgf7,Fzd3,Gap43,Gas6,Gbx2,Cmklr1,Cxcl1,Cxcl10,Itgb3,L1cam,Lama1,Lama5,Lbp,Matn2,Mdk,Abcc1,Mef2c,Mmp9,Ngfr,Ccn3,Nrp1,Pdgfb,Etv4,Pik3cd,Plxna2,Ptn,Saa3,Ccl2,Ccl9,Cxcl2,Cxcl5,Sema3b,Sema3c,Sema4a,Sema4f,Slit1,Spp1,Tgfb2,Tubb3,Unc5c,Vegfa,Dpysl4,Plxnc1,Pf4,Cxcl16,Plxnd1,Gpr15lg,Draxin,Rarres2,Crppa,Nckap1l,Celsr3,Plxnb3,Rac…
6_Member	GO Biological Processes	GO:0032989	cellular component morphogenesis	-17.596	-14.1052	62/673	11464,11472,11735,12372,12373,12386,12661,13405,13614,13640,13844,13845,13848,14183,14365,14432,14457,14472,16728,16772,16776,16880,17181,17242,17260,17919,17996,18053,18186,18845,19242,20347,20348,20355,21808,21916,21957,22152,22223,22253,22437,26757,50706,50769,54712,59058,67703,67784,68760,75847,98932,105855,110596,140571,192897,226251,230316,235611,243743,259277,320502,665113	Actc1,Actn2,Ank3,Casq1,Casq2,Ctnna2,Chl1,Dmd,Edn1,Efna5,Ephb2,Ephb3,Ephb6,Fgfr2,Fzd3,Gap43,Gas7,Gbx2,L1cam,Lama1,Lama5,Lifr,Matn2,Mdk,Mef2c,Myo5b,Neb,Ngfr,Nrp1,Plxna2,Ptn,Sema3b,Sema3c,Sema4f,Tgfb2,Tmod1,Tnnt3,Tubb3,Uchl1,Unc5c,Xirp1,Dpysl4,Postn,Atp8a2,Plxnc1,Bhlhe22,Kirrel3,Plxnd1,Synpo2l,Crppa,Myl9,Nckap1l,Arhgef28,Plxnb3,Itgb4,Ablim1,Megf9,Plxnb1,Plxna4,Klk8,Lmod3,Tnik
6_Member	GO Biological Processes	GO:0000902	cell morphogenesis	-16.1576	-12.8429	64/762	11735,11835,12386,12554,12560,12562,12661,12822,13405,13614,13640,13844,13845,13848,14183,14365,14432,14457,14472,15170,16728,16772,16776,16880,17181,17242,17260,17919,18053,18186,18613,18845,19242,20347,20348,20355,20679,21808,22152,22223,22253,26757,27428,50490,50706,50769,54712,54725,59058,64103,67703,67784,75847,105855,110596,140571,226251,227485,230316,235611,235627,243743,259277,665113	Ank3,Ar,Ctnna2,Cdh13,Cdh3,Cdh5,Chl1,Col18a1,Dmd,Edn1,Efna5,Ephb2,Ephb3,Ephb6,Fgfr2,Fzd3,Gap43,Gas7,Gbx2,Ptpn6,L1cam,Lama1,Lama5,Lifr,Matn2,Mdk,Mef2c,Myo5b,Ngfr,Nrp1,Pecam1,Plxna2,Ptn,Sema3b,Sema3c,Sema4f,Sox6,Tgfb2,Tubb3,Uchl1,Unc5c,Dpysl4,Shroom3,Nox4,Postn,Atp8a2,Plxnc1,Cadm1,Bhlhe22,Tnmd,Kirrel3,Plxnd1,Crppa,Nckap1l,Arhgef28,Plxnb3,Ablim1,Cdh19,Megf9,Plxnb1,Nbeal2,Plxna4,Klk8,Tnik
6_Member	GO Biological Processes	GO:0048858	cell projection morphogenesis	-15.4906	-12.5439	69/543	11735,11803,12386,12424,12661,13405,13614,13640,13844,13845,13848,14183,14365,14432,14457,14472,14609,14787,16416,16728,16765,16772,16776,16880,16975,17181,17242,17260,17919,18049,18053,18186,18227,18612,18845,19242,20347,20348,20351,20355,20562,21808,22152,22223,22253,22339,26757,50706,50769,54712,59058,67703,67784,68404,70433,75847,105855,107934,110532,110596,140571,170758,226251,230316,235611,…	Ank3,Aplp1,Ctnna2,Cck,Chl1,Dmd,Edn1,Efna5,Ephb2,Ephb3,Ephb6,Fgfr2,Fzd3,Gap43,Gas7,Gbx2,Gja1,Rhpn1,Itgb3,L1cam,Stmn1,Lama1,Lama5,Lifr,Lrp8,Matn2,Mdk,Mef2c,Myo5b,Ngf,Ngfr,Nrp1,Nr4a2,Etv4,Plxna2,Ptn,Sema3b,Sema3c,Sema4a,Sema4f,Slit1,Tgfb2,Tubb3,Uchl1,Unc5c,Vegfa,Dpysl4,Postn,Atp8a2,Plxnc1,Bhlhe22,Kirrel3,Plxnd1,Nrn1,Draxin,Crppa,Nckap1l,Celsr3,Adarb1,Arhgef28,Plxnb3,Rac3,Ablim1,Megf9,Plxnb1,Rtn4rl1,…
6_Member	GO Biological Processes	GO:0061564	axon development	-14.856	-11.9487	59/429	11735,11803,12386,12424,12661,13614,13640,13844,13845,13848,14183,14365,14432,14472,16728,16765,16772,16776,17181,17260,18049,18053,18186,18227,18612,18823,18845,19716,20347,20348,20351,20355,20562,21808,21923,22152,22223,22253,22339,27528,50769,54712,59058,67784,68404,70433,70747,75847,94185,107934,110532,110596,140571,170758,226251,230316,235611,237847,243743	Ank3,Aplp1,Ctnna2,Cck,Chl1,Edn1,Efna5,Ephb2,Ephb3,Ephb6,Fgfr2,Fzd3,Gap43,Gbx2,L1cam,Stmn1,Lama1,Lama5,Matn2,Mef2c,Ngf,Ngfr,Nrp1,Nr4a2,Etv4,Plp1,Plxna2,Bex1,Sema3b,Sema3c,Sema4a,Sema4f,Slit1,Tgfb2,Tnc,Tubb3,Uchl1,Unc5c,Vegfa,Nrep,Atp8a2,Plxnc1,Bhlhe22,Plxnd1,Nrn1,Draxin,Tspan2,Crppa,Tnfrsf21,Celsr3,Adarb1,Arhgef28,Plxnb3,Rac3,Ablim1,Megf9,Plxnb1,Rtn4rl1,Plxna4
6_Member	GO Biological Processes	GO:0120039	plasma membrane bounded cell projection morphogenesis	-14.7342	-11.8455	67/535	11735,11803,12386,12424,12661,13405,13614,13640,13844,13845,13848,14183,14365,14432,14457,14472,14609,14787,16728,16765,16772,16776,16880,16975,17181,17260,17919,18049,18053,18186,18227,18612,18845,19242,20347,20348,20351,20355,20562,21808,22152,22223,22253,22339,26757,50706,50769,54712,59058,67703,67784,68404,70433,75847,105855,107934,110532,110596,140571,170758,226251,230316,235611,237847,24374…	Ank3,Aplp1,Ctnna2,Cck,Chl1,Dmd,Edn1,Efna5,Ephb2,Ephb3,Ephb6,Fgfr2,Fzd3,Gap43,Gas7,Gbx2,Gja1,Rhpn1,L1cam,Stmn1,Lama1,Lama5,Lifr,Lrp8,Matn2,Mef2c,Myo5b,Ngf,Ngfr,Nrp1,Nr4a2,Etv4,Plxna2,Ptn,Sema3b,Sema3c,Sema4a,Sema4f,Slit1,Tgfb2,Tubb3,Uchl1,Unc5c,Vegfa,Dpysl4,Postn,Atp8a2,Plxnc1,Bhlhe22,Kirrel3,Plxnd1,Nrn1,Draxin,Crppa,Nckap1l,Celsr3,Adarb1,Arhgef28,Plxnb3,Rac3,Ablim1,Megf9,Plxnb1,Rtn4rl1,Plxna4,Klk…
6_Member	GO Biological Processes	GO:0048812	neuron projection morphogenesis	-14.4396	-11.602	66/529	11735,11803,12386,12424,12661,13405,13614,13640,13844,13845,13848,14183,14365,14432,14457,14472,14609,16728,16765,16772,16776,16880,16975,17181,17260,17919,18049,18053,18186,18227,18612,18845,19242,20347,20348,20351,20355,20562,21808,22152,22223,22253,22339,26757,50706,50769,54712,59058,67703,67784,68404,70433,75847,105855,107934,110532,110596,140571,170758,226251,230316,235611,237847,243743,2592…	Ank3,Aplp1,Ctnna2,Cck,Chl1,Dmd,Edn1,Efna5,Ephb2,Ephb3,Ephb6,Fgfr2,Fzd3,Gap43,Gas7,Gbx2,Gja1,L1cam,Stmn1,Lama1,Lama5,Lifr,Lrp8,Matn2,Mef2c,Myo5b,Ngf,Ngfr,Nrp1,Nr4a2,Etv4,Plxna2,Ptn,Sema3b,Sema3c,Sema4a,Sema4f,Slit1,Tgfb2,Tubb3,Uchl1,Unc5c,Vegfa,Dpysl4,Postn,Atp8a2,Plxnc1,Bhlhe22,Kirrel3,Plxnd1,Nrn1,Draxin,Crppa,Nckap1l,Celsr3,Adarb1,Arhgef28,Plxnb3,Rac3,Ablim1,Megf9,Plxnb1,Rtn4rl1,Plxna4,Klk8,Tnik
6_Member	GO Biological Processes	GO:0032990	cell part morphogenesis	-14.3727	-11.5509	69/571	11735,11803,12386,12424,12661,13405,13614,13640,13844,13845,13848,14183,14365,14432,14457,14472,14609,14787,16416,16728,16765,16772,16776,16880,16975,17181,17242,17260,17919,18049,18053,18186,18227,18612,18845,19242,20347,20348,20351,20355,20562,21808,22152,22223,22253,22339,26757,50706,50769,54712,59058,67703,67784,68404,70433,75847,105855,107934,110532,110596,140571,170758,226251,230316,235611,…	Ank3,Aplp1,Ctnna2,Cck,Chl1,Dmd,Edn1,Efna5,Ephb2,Ephb3,Ephb6,Fgfr2,Fzd3,Gap43,Gas7,Gbx2,Gja1,Rhpn1,Itgb3,L1cam,Stmn1,Lama1,Lama5,Lifr,Lrp8,Matn2,Mdk,Mef2c,Myo5b,Ngf,Ngfr,Nrp1,Nr4a2,Etv4,Plxna2,Ptn,Sema3b,Sema3c,Sema4a,Sema4f,Slit1,Tgfb2,Tubb3,Uchl1,Unc5c,Vegfa,Dpysl4,Postn,Atp8a2,Plxnc1,Bhlhe22,Kirrel3,Plxnd1,Nrn1,Draxin,Crppa,Nckap1l,Celsr3,Adarb1,Arhgef28,Plxnb3,Rac3,Ablim1,Megf9,Plxnb1,Rtn4rl1,…
6_Member	GO Biological Processes	GO:0097485	neuron projection guidance	-14.2877	-11.1756	33/242	11735,12661,13614,13640,13844,13845,13848,14365,14432,14472,16728,16772,16776,17181,17260,18053,18186,18845,20347,20348,20355,21808,22152,22253,26757,54712,67784,75847,140571,226251,230316,235611,243743	Ank3,Chl1,Edn1,Efna5,Ephb2,Ephb3,Ephb6,Fzd3,Gap43,Gbx2,L1cam,Lama1,Lama5,Matn2,Mef2c,Ngfr,Nrp1,Plxna2,Sema3b,Sema3c,Sema4f,Tgfb2,Tubb3,Unc5c,Dpysl4,Plxnc1,Plxnd1,Crppa,Plxnb3,Ablim1,Megf9,Plxnb1,Plxna4
6_Member	GO Biological Processes	GO:0031175	neuron projection development	-13.7936	-11.0298	81/757	11735,11803,11816,12386,12424,12661,13405,13614,13640,13844,13845,13848,14183,14365,14432,14457,14472,14585,14609,16193,16728,16765,16772,16776,16880,16975,17181,17260,17919,18049,18053,18186,18227,18612,18823,18845,19242,19716,20347,20348,20351,20355,20562,20971,21808,21923,22152,22223,22253,22339,26757,27528,50706,50769,54712,59058,67703,67784,68404,69697,70433,70747,75847,81877,94185,98363,105…	Ank3,Aplp1,Apoe,Ctnna2,Cck,Chl1,Dmd,Edn1,Efna5,Ephb2,Ephb3,Ephb6,Fgfr2,Fzd3,Gap43,Gas7,Gbx2,Gfra1,Gja1,Il6,L1cam,Stmn1,Lama1,Lama5,Lifr,Lrp8,Matn2,Mef2c,Myo5b,Ngf,Ngfr,Nrp1,Nr4a2,Etv4,Plp1,Plxna2,Ptn,Bex1,Sema3b,Sema3c,Sema4a,Sema4f,Slit1,Sdc4,Tgfb2,Tnc,Tubb3,Uchl1,Unc5c,Vegfa,Dpysl4,Nrep,Postn,Atp8a2,Plxnc1,Bhlhe22,Kirrel3,Plxnd1,Nrn1,Camsap3,Draxin,Tspan2,Crppa,Tnxb,Tnfrsf21,Efhd1,Nckap1l,Celsr…
6_Member	GO Biological Processes	GO:0007411	axon guidance	-13.54	-10.6328	32/241	11735,12661,13614,13640,13844,13845,13848,14365,14432,14472,16728,16772,16776,17181,17260,18053,18186,18845,20347,20348,20355,21808,22152,22253,54712,67784,75847,140571,226251,230316,235611,243743	Ank3,Chl1,Edn1,Efna5,Ephb2,Ephb3,Ephb6,Fzd3,Gap43,Gbx2,L1cam,Lama1,Lama5,Matn2,Mef2c,Ngfr,Nrp1,Plxna2,Sema3b,Sema3c,Sema4f,Tgfb2,Tubb3,Unc5c,Plxnc1,Plxnd1,Crppa,Plxnb3,Ablim1,Megf9,Plxnb1,Plxna4
6_Member	GO Biological Processes	GO:0007409	axonogenesis	-13.1805	-10.5136	53/390	11735,11803,12386,12424,12661,13614,13640,13844,13845,13848,14183,14365,14432,14472,16728,16765,16772,16776,17181,17260,18049,18053,18186,18227,18612,18845,20347,20348,20351,20355,20562,21808,22152,22223,22253,22339,50769,54712,59058,67784,68404,70433,75847,107934,110532,110596,140571,170758,226251,230316,235611,237847,243743	Ank3,Aplp1,Ctnna2,Cck,Chl1,Edn1,Efna5,Ephb2,Ephb3,Ephb6,Fgfr2,Fzd3,Gap43,Gbx2,L1cam,Stmn1,Lama1,Lama5,Matn2,Mef2c,Ngf,Ngfr,Nrp1,Nr4a2,Etv4,Plxna2,Sema3b,Sema3c,Sema4a,Sema4f,Slit1,Tgfb2,Tubb3,Uchl1,Unc5c,Vegfa,Atp8a2,Plxnc1,Bhlhe22,Plxnd1,Nrn1,Draxin,Crppa,Celsr3,Adarb1,Arhgef28,Plxnb3,Rac3,Ablim1,Megf9,Plxnb1,Rtn4rl1,Plxna4
6_Member	GO Biological Processes	GO:0000904	cell morphogenesis involved in differentiation	-11.1883	-8.72707	63/577	11735,11803,11835,12386,12424,12661,12822,13614,13640,13844,13845,13848,14183,14365,14432,14472,15170,16728,16765,16772,16776,16975,17181,17260,17919,18049,18053,18186,18227,18612,18613,18845,19242,20347,20348,20351,20355,20562,20855,21808,22152,22223,22253,22339,50769,54712,59058,64103,67784,68404,70433,75847,107934,110532,110596,140571,170758,226251,230316,235611,235627,237847,243743	Ank3,Aplp1,Ar,Ctnna2,Cck,Chl1,Col18a1,Edn1,Efna5,Ephb2,Ephb3,Ephb6,Fgfr2,Fzd3,Gap43,Gbx2,Ptpn6,L1cam,Stmn1,Lama1,Lama5,Lrp8,Matn2,Mef2c,Myo5b,Ngf,Ngfr,Nrp1,Nr4a2,Etv4,Pecam1,Plxna2,Ptn,Sema3b,Sema3c,Sema4a,Sema4f,Slit1,Stc1,Tgfb2,Tubb3,Uchl1,Unc5c,Vegfa,Atp8a2,Plxnc1,Bhlhe22,Tnmd,Plxnd1,Nrn1,Draxin,Crppa,Celsr3,Adarb1,Arhgef28,Plxnb3,Rac3,Ablim1,Megf9,Plxnb1,Nbeal2,Rtn4rl1,Plxna4
6_Member	GO Biological Processes	GO:0048667	cell morphogenesis involved in neuron differentiation	-10.8089	-8.39724	56/489	11735,11803,12386,12424,12661,13614,13640,13844,13845,13848,14183,14365,14432,14472,16728,16765,16772,16776,16975,17181,17260,17919,18049,18053,18186,18227,18612,18845,19242,20347,20348,20351,20355,20562,21808,22152,22223,22253,22339,50769,54712,59058,67784,68404,70433,75847,107934,110532,110596,140571,170758,226251,230316,235611,237847,243743	Ank3,Aplp1,Ctnna2,Cck,Chl1,Edn1,Efna5,Ephb2,Ephb3,Ephb6,Fgfr2,Fzd3,Gap43,Gbx2,L1cam,Stmn1,Lama1,Lama5,Lrp8,Matn2,Mef2c,Myo5b,Ngf,Ngfr,Nrp1,Nr4a2,Etv4,Plxna2,Ptn,Sema3b,Sema3c,Sema4a,Sema4f,Slit1,Tgfb2,Tubb3,Uchl1,Unc5c,Vegfa,Atp8a2,Plxnc1,Bhlhe22,Plxnd1,Nrn1,Draxin,Crppa,Celsr3,Adarb1,Arhgef28,Plxnb3,Rac3,Ablim1,Megf9,Plxnb1,Rtn4rl1,Plxna4
7_Summary	GO Biological Processes	GO:0044057	regulation of system process	-16.4299	-13.3538	80/667	11421,11480,11541,11551,11607,11816,11826,11937,12291,12299,12372,12373,12391,12424,13405,13614,13618,14165,14456,14528,14609,15558,16000,16011,16193,16323,16511,16790,16878,17260,17540,17896,17928,18053,18126,18133,18158,18166,18591,18708,19085,19224,19225,20190,20203,20665,20750,20855,21390,21808,21924,21925,21953,21957,22065,22259,23945,27360,30937,54598,56188,56318,56458,56745,63873,64082,661…	Ace,Acvr2a,Adora2b,Adra2a,Agtr1a,Apoe,Aqp1,Atp2a1,Cacna1g,Cacng1,Casq1,Casq2,Cav3,Cck,Dmd,Edn1,Ednrb,Fgf10,Gas6,Gch1,Gja1,Htr2a,Igf1,Igfbp5,Il6,Inhba,Kcnh2,Anpep,Lif,Mef2c,Irag1,Myl4,Myog,Ngfr,Nos2,Ccn3,Nppb,Npy1r,Pdgfb,Pik3r1,Prkar1b,Ptgs1,Ptgs2,Ryr1,S100b,Sox10,Spp1,Stc1,Tbxa2r,Tgfb2,Tnnc1,Tnnc2,Tnni2,Tnnt3,Trpc3,Nr1h3,Mgll,Add3,Lmcd1,Calcrl,Fxyd1,Acpp,Foxo1,C1qtnf1,Trpv4,Popdc2,Mymk,Errfi1,Ecr…
7_Member	GO Biological Processes	GO:0044057	regulation of system process	-16.4299	-13.3538	80/667	11421,11480,11541,11551,11607,11816,11826,11937,12291,12299,12372,12373,12391,12424,13405,13614,13618,14165,14456,14528,14609,15558,16000,16011,16193,16323,16511,16790,16878,17260,17540,17896,17928,18053,18126,18133,18158,18166,18591,18708,19085,19224,19225,20190,20203,20665,20750,20855,21390,21808,21924,21925,21953,21957,22065,22259,23945,27360,30937,54598,56188,56318,56458,56745,63873,64082,661…	Ace,Acvr2a,Adora2b,Adra2a,Agtr1a,Apoe,Aqp1,Atp2a1,Cacna1g,Cacng1,Casq1,Casq2,Cav3,Cck,Dmd,Edn1,Ednrb,Fgf10,Gas6,Gch1,Gja1,Htr2a,Igf1,Igfbp5,Il6,Inhba,Kcnh2,Anpep,Lif,Mef2c,Irag1,Myl4,Myog,Ngfr,Nos2,Ccn3,Nppb,Npy1r,Pdgfb,Pik3r1,Prkar1b,Ptgs1,Ptgs2,Ryr1,S100b,Sox10,Spp1,Stc1,Tbxa2r,Tgfb2,Tnnc1,Tnnc2,Tnni2,Tnnt3,Trpc3,Nr1h3,Mgll,Add3,Lmcd1,Calcrl,Fxyd1,Acpp,Foxo1,C1qtnf1,Trpv4,Popdc2,Mymk,Errfi1,Ecr…
7_Member	GO Biological Processes	GO:0090257	regulation of muscle system process	-9.32306	-7.06315	36/261	11541,11551,11937,12299,12372,12373,12391,13405,13614,16000,16011,17260,17540,17928,19224,19225,20190,20855,21390,21924,21925,21953,21957,22065,30937,54598,56188,56458,63873,66139,74155,114249,114774,230738,238130,268860	Adora2b,Adra2a,Atp2a1,Cacng1,Casq1,Casq2,Cav3,Dmd,Edn1,Igf1,Igfbp5,Mef2c,Irag1,Myog,Ptgs1,Ptgs2,Ryr1,Stc1,Tbxa2r,Tnnc1,Tnnc2,Tnni2,Tnnt3,Trpc3,Lmcd1,Calcrl,Fxyd1,Foxo1,Trpv4,Mymk,Errfi1,Npnt,Pawr,Zc3h12a,Dock4,Abat
7_Member	GO Biological Processes	GO:0006937	regulation of muscle contraction	-8.60188	-6.42284	27/168	11541,11551,11937,12299,12372,12373,12391,13405,13614,17540,19224,19225,20190,20855,21390,21924,21925,21953,21957,54598,56188,63873,114249,114774,230738,238130,268860	Adora2b,Adra2a,Atp2a1,Cacng1,Casq1,Casq2,Cav3,Dmd,Edn1,Irag1,Ptgs1,Ptgs2,Ryr1,Stc1,Tbxa2r,Tnnc1,Tnnc2,Tnni2,Tnnt3,Calcrl,Fxyd1,Trpv4,Npnt,Pawr,Zc3h12a,Dock4,Abat
7_Member	GO Biological Processes	GO:0006940	regulation of smooth muscle contraction	-4.45447	-2.82897	12/70	11541,11551,13614,17540,19224,19225,21390,54598,114249,114774,238130,268860	Adora2b,Adra2a,Edn1,Irag1,Ptgs1,Ptgs2,Tbxa2r,Calcrl,Npnt,Pawr,Dock4,Abat
7_Member	GO Biological Processes	GO:0045933	positive regulation of muscle contraction	-4.02952	-2.46984	10/55	11937,12299,13614,19224,19225,21390,63873,114249,114774,268860	Atp2a1,Cacng1,Edn1,Ptgs1,Ptgs2,Tbxa2r,Trpv4,Npnt,Pawr,Abat
8_Summary	GO Biological Processes	GO:0030198	extracellular matrix organization	-16.3353	-13.2968	48/274	11504,11803,12818,12822,12837,13717,14238,14268,15116,15227,17022,17181,17183,17384,17386,17388,17392,17395,17880,20289,20319,20682,21418,21808,22370,22431,23794,23948,50706,53867,56429,64074,64075,67896,71355,72043,81877,101401,107250,114249,213945,216725,235130,237360,239337,269959,320712,373864,12338,13179,14118,14119,14173,16400,16403,16416,16997,18074,18613,20750,20969,20971,21857,21923,1928…	Adamts1,Aplp1,Col14a1,Col18a1,Col8a1,Eln,Foxf2,Fn1,Has1,Foxf1,Lum,Matn2,Matn4,Mmp10,Mmp13,Mmp15,Mmp3,Mmp9,Myh11,Scx,Sfrp2,Sox9,Tfap2a,Tgfb2,Vtn,Wt1,Adamts5,Mmp17,Postn,Col5a3,Dpt,Smoc2,Smoc1,Ccdc80,Col24a1,Sulf2,Tnxb,Adamts9,Kazald1,Npnt,Col28a1,Adamts2,Adamts15,Adamts14,Adamts12,Adamtsl3,Abi3bp,Col27a1,Capn6,Dcn,Fbn1,Fbn2,Fgf2,Itga3,Itga6,Itgb3,Ltbp2,Nid2,Pecam1,Spp1,Sdc1,Sdc4,Timp1,Tnc,Itgb4,A2m
8_Member	GO Biological Processes	GO:0030198	extracellular matrix organization	-16.3353	-13.2968	48/274	11504,11803,12818,12822,12837,13717,14238,14268,15116,15227,17022,17181,17183,17384,17386,17388,17392,17395,17880,20289,20319,20682,21418,21808,22370,22431,23794,23948,50706,53867,56429,64074,64075,67896,71355,72043,81877,101401,107250,114249,213945,216725,235130,237360,239337,269959,320712,373864	Adamts1,Aplp1,Col14a1,Col18a1,Col8a1,Eln,Foxf2,Fn1,Has1,Foxf1,Lum,Matn2,Matn4,Mmp10,Mmp13,Mmp15,Mmp3,Mmp9,Myh11,Scx,Sfrp2,Sox9,Tfap2a,Tgfb2,Vtn,Wt1,Adamts5,Mmp17,Postn,Col5a3,Dpt,Smoc2,Smoc1,Ccdc80,Col24a1,Sulf2,Tnxb,Adamts9,Kazald1,Npnt,Col28a1,Adamts2,Adamts15,Adamts14,Adamts12,Adamtsl3,Abi3bp,Col27a1
8_Member	GO Biological Processes	GO:0043062	extracellular structure organization	-16.2042	-13.214	48/276	11504,11803,12818,12822,12837,13717,14238,14268,15116,15227,17022,17181,17183,17384,17386,17388,17392,17395,17880,20289,20319,20682,21418,21808,22370,22431,23794,23948,50706,53867,56429,64074,64075,67896,71355,72043,81877,101401,107250,114249,213945,216725,235130,237360,239337,269959,320712,373864	Adamts1,Aplp1,Col14a1,Col18a1,Col8a1,Eln,Foxf2,Fn1,Has1,Foxf1,Lum,Matn2,Matn4,Mmp10,Mmp13,Mmp15,Mmp3,Mmp9,Myh11,Scx,Sfrp2,Sox9,Tfap2a,Tgfb2,Vtn,Wt1,Adamts5,Mmp17,Postn,Col5a3,Dpt,Smoc2,Smoc1,Ccdc80,Col24a1,Sulf2,Tnxb,Adamts9,Kazald1,Npnt,Col28a1,Adamts2,Adamts15,Adamts14,Adamts12,Adamtsl3,Abi3bp,Col27a1
8_Member	GO Biological Processes	GO:0045229	external encapsulating structure organization	-16.2042	-13.214	48/276	11504,11803,12818,12822,12837,13717,14238,14268,15116,15227,17022,17181,17183,17384,17386,17388,17392,17395,17880,20289,20319,20682,21418,21808,22370,22431,23794,23948,50706,53867,56429,64074,64075,67896,71355,72043,81877,101401,107250,114249,213945,216725,235130,237360,239337,269959,320712,373864	Adamts1,Aplp1,Col14a1,Col18a1,Col8a1,Eln,Foxf2,Fn1,Has1,Foxf1,Lum,Matn2,Matn4,Mmp10,Mmp13,Mmp15,Mmp3,Mmp9,Myh11,Scx,Sfrp2,Sox9,Tfap2a,Tgfb2,Vtn,Wt1,Adamts5,Mmp17,Postn,Col5a3,Dpt,Smoc2,Smoc1,Ccdc80,Col24a1,Sulf2,Tnxb,Adamts9,Kazald1,Npnt,Col28a1,Adamts2,Adamts15,Adamts14,Adamts12,Adamtsl3,Abi3bp,Col27a1
8_Member	Reactome Gene Sets	R-MMU-1474244	Extracellular matrix organization	-13.5337	-10.8111	40/231	12338,12818,12822,12837,13179,13717,14118,14119,14173,14268,16400,16403,16416,16997,17022,17183,17384,17386,17388,17392,17395,18074,18613,20750,20969,20971,21808,21857,21923,22370,23794,23948,53867,71355,81877,192897,213945,216725,232345,373864	Capn6,Col14a1,Col18a1,Col8a1,Dcn,Eln,Fbn1,Fbn2,Fgf2,Fn1,Itga3,Itga6,Itgb3,Ltbp2,Lum,Matn4,Mmp10,Mmp13,Mmp15,Mmp3,Mmp9,Nid2,Pecam1,Spp1,Sdc1,Sdc4,Tgfb2,Timp1,Tnc,Vtn,Adamts5,Mmp17,Col5a3,Col24a1,Tnxb,Itgb4,Col28a1,Adamts2,A2m,Col27a1
8_Member	Reactome Gene Sets	R-MMU-1474228	Degradation of the extracellular matrix	-6.94748	-4.98603	19/107	12338,12822,12837,13179,13717,14118,14119,14268,17384,17386,17388,17392,17395,20750,21857,23794,23948,53867,232345	Capn6,Col18a1,Col8a1,Dcn,Eln,Fbn1,Fbn2,Fn1,Mmp10,Mmp13,Mmp15,Mmp3,Mmp9,Spp1,Timp1,Adamts5,Mmp17,Col5a3,A2m
9_Summary	GO Biological Processes	GO:0040013	negative regulation of locomotion	-14.5344	-11.6633	53/362	11602,11816,13179,13835,14173,14766,15116,16009,16011,16181,16449,17260,17286,17470,18053,18133,18186,18591,18787,19242,19270,20296,20319,20347,20348,20351,20355,20377,20562,20855,21390,21857,21930,22240,22411,60599,63953,69550,74144,101401,105450,105844,106014,110532,114886,140571,212539,217835,238328,242608,243362,259302,332110	Angpt4,Apoe,Dcn,Epha1,Fgf2,Adgrg1,Has1,Igfbp3,Igfbp5,Il1rn,Jag1,Mef2c,Meox2,Cd200,Ngfr,Ccn3,Nrp1,Pdgfb,Serpine1,Ptn,Ptprg,Ccl2,Sfrp2,Sema3b,Sema3c,Sema4a,Sema4f,Sfrp1,Slit1,Stc1,Tbxa2r,Timp1,Tnfaip6,Dpysl3,Wnt11,Trp53inp1,Dusp10,Bst2,Robo4,Adamts9,Mmrn2,Card10,Tafa5,Adarb1,Cygb,Plxnb3,Gm266,Rin3,Vash1,Podn,Stard13,Srgap3,Mapk15
9_Member	GO Biological Processes	GO:0040013	negative regulation of locomotion	-14.5344	-11.6633	53/362	11602,11816,13179,13835,14173,14766,15116,16009,16011,16181,16449,17260,17286,17470,18053,18133,18186,18591,18787,19242,19270,20296,20319,20347,20348,20351,20355,20377,20562,20855,21390,21857,21930,22240,22411,60599,63953,69550,74144,101401,105450,105844,106014,110532,114886,140571,212539,217835,238328,242608,243362,259302,332110	Angpt4,Apoe,Dcn,Epha1,Fgf2,Adgrg1,Has1,Igfbp3,Igfbp5,Il1rn,Jag1,Mef2c,Meox2,Cd200,Ngfr,Ccn3,Nrp1,Pdgfb,Serpine1,Ptn,Ptprg,Ccl2,Sfrp2,Sema3b,Sema3c,Sema4a,Sema4f,Sfrp1,Slit1,Stc1,Tbxa2r,Timp1,Tnfaip6,Dpysl3,Wnt11,Trp53inp1,Dusp10,Bst2,Robo4,Adamts9,Mmrn2,Card10,Tafa5,Adarb1,Cygb,Plxnb3,Gm266,Rin3,Vash1,Podn,Stard13,Srgap3,Mapk15
9_Member	GO Biological Processes	GO:0030336	negative regulation of cell migration	-13.3134	-10.6243	47/314	11602,11816,13179,13835,14173,14766,15116,16009,16011,16181,16449,17260,17286,17470,18053,18133,18591,18787,19242,19270,20296,20319,20377,20855,21390,21857,21930,22240,22411,60599,63953,69550,74144,101401,105450,105844,106014,110532,114886,140571,212539,217835,238328,242608,243362,259302,332110	Angpt4,Apoe,Dcn,Epha1,Fgf2,Adgrg1,Has1,Igfbp3,Igfbp5,Il1rn,Jag1,Mef2c,Meox2,Cd200,Ngfr,Ccn3,Pdgfb,Serpine1,Ptn,Ptprg,Ccl2,Sfrp2,Sfrp1,Stc1,Tbxa2r,Timp1,Tnfaip6,Dpysl3,Wnt11,Trp53inp1,Dusp10,Bst2,Robo4,Adamts9,Mmrn2,Card10,Tafa5,Adarb1,Cygb,Plxnb3,Gm266,Rin3,Vash1,Podn,Stard13,Srgap3,Mapk15
9_Member	GO Biological Processes	GO:2000146	negative regulation of cell motility	-12.6484	-10.0447	47/327	11602,11816,13179,13835,14173,14766,15116,16009,16011,16181,16449,17260,17286,17470,18053,18133,18591,18787,19242,19270,20296,20319,20377,20855,21390,21857,21930,22240,22411,60599,63953,69550,74144,101401,105450,105844,106014,110532,114886,140571,212539,217835,238328,242608,243362,259302,332110	Angpt4,Apoe,Dcn,Epha1,Fgf2,Adgrg1,Has1,Igfbp3,Igfbp5,Il1rn,Jag1,Mef2c,Meox2,Cd200,Ngfr,Ccn3,Pdgfb,Serpine1,Ptn,Ptprg,Ccl2,Sfrp2,Sfrp1,Stc1,Tbxa2r,Timp1,Tnfaip6,Dpysl3,Wnt11,Trp53inp1,Dusp10,Bst2,Robo4,Adamts9,Mmrn2,Card10,Tafa5,Adarb1,Cygb,Plxnb3,Gm266,Rin3,Vash1,Podn,Stard13,Srgap3,Mapk15
9_Member	GO Biological Processes	GO:0043537	negative regulation of blood vessel endothelial cell migration	-7.78119	-5.56914	10/36	11602,11816,17260,17286,21390,74144,105450,105844,238328,243362	Angpt4,Apoe,Mef2c,Meox2,Tbxa2r,Robo4,Mmrn2,Card10,Vash1,Stard13
9_Member	GO Biological Processes	GO:0010596	negative regulation of endothelial cell migration	-7.20956	-5.21012	14/56	11602,11816,13179,14173,17260,17286,20855,21390,74144,101401,105450,105844,238328,243362	Angpt4,Apoe,Dcn,Fgf2,Mef2c,Meox2,Stc1,Tbxa2r,Robo4,Adamts9,Mmrn2,Card10,Vash1,Stard13
9_Member	GO Biological Processes	GO:0010633	negative regulation of epithelial cell migration	-7.18519	-5.1927	16/74	11602,11816,13179,14173,17260,17286,19270,20855,21390,63953,74144,101401,105450,105844,238328,243362	Angpt4,Apoe,Dcn,Fgf2,Mef2c,Meox2,Ptprg,Stc1,Tbxa2r,Dusp10,Robo4,Adamts9,Mmrn2,Card10,Vash1,Stard13
9_Member	GO Biological Processes	GO:0090051	negative regulation of cell migration involved in sprouting angiogenesis	-4.41428	-2.72511	5/16	17286,21390,105450,105844,243362	Meox2,Tbxa2r,Mmrn2,Card10,Stard13
10_Summary	GO Biological Processes	GO:0061138	morphogenesis of a branching epithelium	-14.2303	-11.4253	38/200	11835,13036,13614,14165,14173,14178,14183,14367,14472,15227,16000,16193,16772,16776,18186,18591,18612,20319,20348,20377,20665,20674,20682,21385,21386,21687,21813,21817,21923,22339,22431,67784,67937,69903,72780,94109,114249,233651,13392,11464,13123,14160,14238,14365,14609,14726,16011,16323,16449,17260,18053,19664,20289,20378,20855,20971,21418,21808,21924,22341,22411,23794,27428,69697,107589,110532…	Ar,Ctsh,Edn1,Fgf10,Fgf2,Fgf7,Fgfr2,Fzd5,Gbx2,Foxf1,Igf1,Il6,Lama1,Lama5,Nrp1,Pdgfb,Etv4,Sfrp2,Sema3c,Sfrp1,Sox10,Sox2,Sox9,Tbx2,Tbx3,Tek,Tgfbr2,Tgm2,Tnc,Vegfa,Wt1,Plxnd1,Tmem59l,Rasip1,Rspo3,Csmd1,Npnt,Dchs1,Dlx2,Actc1,Cyp7b1,Lgr5,Foxf2,Fzd3,Gja1,Pdpn,Igfbp5,Inhba,Jag1,Mef2c,Ngfr,Rbpj,Scx,Frzb,Stc1,Sdc4,Tfap2a,Tgfb2,Tnnc1,Vegfc,Wnt11,Adamts5,Shroom3,Camsap3,Mylk,Adarb1,Mtss1,Car9,Stard13,Rgma,Ceb…
10_Member	GO Biological Processes	GO:0061138	morphogenesis of a branching epithelium	-14.2303	-11.4253	38/200	11835,13036,13614,14165,14173,14178,14183,14367,14472,15227,16000,16193,16772,16776,18186,18591,18612,20319,20348,20377,20665,20674,20682,21385,21386,21687,21813,21817,21923,22339,22431,67784,67937,69903,72780,94109,114249,233651	Ar,Ctsh,Edn1,Fgf10,Fgf2,Fgf7,Fgfr2,Fzd5,Gbx2,Foxf1,Igf1,Il6,Lama1,Lama5,Nrp1,Pdgfb,Etv4,Sfrp2,Sema3c,Sfrp1,Sox10,Sox2,Sox9,Tbx2,Tbx3,Tek,Tgfbr2,Tgm2,Tnc,Vegfa,Wt1,Plxnd1,Tmem59l,Rasip1,Rspo3,Csmd1,Npnt,Dchs1
10_Member	GO Biological Processes	GO:0001763	morphogenesis of a branching structure	-14.1743	-11.3967	39/211	11835,13036,13392,13614,14165,14173,14178,14183,14367,14472,15227,16000,16193,16772,16776,18186,18591,18612,20319,20348,20377,20665,20674,20682,21385,21386,21687,21813,21817,21923,22339,22431,67784,67937,69903,72780,94109,114249,233651	Ar,Ctsh,Dlx2,Edn1,Fgf10,Fgf2,Fgf7,Fgfr2,Fzd5,Gbx2,Foxf1,Igf1,Il6,Lama1,Lama5,Nrp1,Pdgfb,Etv4,Sfrp2,Sema3c,Sfrp1,Sox10,Sox2,Sox9,Tbx2,Tbx3,Tek,Tgfbr2,Tgm2,Tnc,Vegfa,Wt1,Plxnd1,Tmem59l,Rasip1,Rspo3,Csmd1,Npnt,Dchs1
10_Member	GO Biological Processes	GO:0048729	tissue morphogenesis	-11.7624	-9.25687	69/646	11464,11835,13036,13123,13614,14160,14165,14173,14178,14183,14238,14365,14367,14472,14609,14726,15227,16000,16011,16193,16323,16449,16772,16776,17260,18053,18186,18591,18612,19664,20289,20319,20348,20377,20378,20665,20674,20682,20855,20971,21385,21386,21418,21687,21808,21813,21817,21923,21924,22339,22341,22411,22431,23794,27428,67784,67937,69697,69903,72780,94109,107589,110532,114249,211401,23009…	Actc1,Ar,Ctsh,Cyp7b1,Edn1,Lgr5,Fgf10,Fgf2,Fgf7,Fgfr2,Foxf2,Fzd3,Fzd5,Gbx2,Gja1,Pdpn,Foxf1,Igf1,Igfbp5,Il6,Inhba,Jag1,Lama1,Lama5,Mef2c,Ngfr,Nrp1,Pdgfb,Etv4,Rbpj,Scx,Sfrp2,Sema3c,Sfrp1,Frzb,Sox10,Sox2,Sox9,Stc1,Sdc4,Tbx2,Tbx3,Tfap2a,Tek,Tgfb2,Tgfbr2,Tgm2,Tnc,Tnnc1,Vegfa,Vegfc,Wnt11,Wt1,Adamts5,Shroom3,Plxnd1,Tmem59l,Camsap3,Rasip1,Rspo3,Csmd1,Mylk,Adarb1,Npnt,Mtss1,Car9,Dchs1,Stard13,Rgma
10_Member	GO Biological Processes	GO:0002009	morphogenesis of an epithelium	-11.7531	-9.25496	61/532	11835,13036,13123,13614,14160,14165,14173,14178,14183,14238,14365,14367,14472,14609,14726,15227,16000,16011,16193,16449,16772,16776,17260,18053,18186,18591,18612,19664,20319,20348,20377,20378,20665,20674,20682,20971,21385,21386,21418,21687,21808,21813,21817,21923,22339,22341,22411,22431,27428,67784,67937,69697,69903,72780,94109,114249,211401,230099,233651,243362,244058	Ar,Ctsh,Cyp7b1,Edn1,Lgr5,Fgf10,Fgf2,Fgf7,Fgfr2,Foxf2,Fzd3,Fzd5,Gbx2,Gja1,Pdpn,Foxf1,Igf1,Igfbp5,Il6,Jag1,Lama1,Lama5,Mef2c,Ngfr,Nrp1,Pdgfb,Etv4,Rbpj,Sfrp2,Sema3c,Sfrp1,Frzb,Sox10,Sox2,Sox9,Sdc4,Tbx2,Tbx3,Tfap2a,Tek,Tgfb2,Tgfbr2,Tgm2,Tnc,Vegfa,Vegfc,Wnt11,Wt1,Shroom3,Plxnd1,Tmem59l,Camsap3,Rasip1,Rspo3,Csmd1,Npnt,Mtss1,Car9,Dchs1,Stard13,Rgma
10_Member	GO Biological Processes	GO:0048754	branching morphogenesis of an epithelial tube	-10.0177	-7.68825	29/167	11835,13036,13614,14165,14173,14183,14472,15227,16000,16772,16776,18186,18612,20319,20674,20682,21385,21386,21687,21813,21923,22339,22431,67784,67937,69903,94109,114249,233651	Ar,Ctsh,Edn1,Fgf10,Fgf2,Fgfr2,Gbx2,Foxf1,Igf1,Lama1,Lama5,Nrp1,Etv4,Sfrp2,Sox2,Sox9,Tbx2,Tbx3,Tek,Tgfbr2,Tnc,Vegfa,Wt1,Plxnd1,Tmem59l,Rasip1,Csmd1,Npnt,Dchs1
10_Member	GO Biological Processes	GO:0022612	gland morphogenesis	-9.32315	-7.06315	24/125	11835,12608,13123,14165,14178,14183,16000,16011,16193,16772,16776,18186,18591,18612,20348,20377,20682,21385,21386,21813,21817,21923,67784,94109	Ar,Cebpb,Cyp7b1,Fgf10,Fgf7,Fgfr2,Igf1,Igfbp5,Il6,Lama1,Lama5,Nrp1,Pdgfb,Etv4,Sema3c,Sfrp1,Sox9,Tbx2,Tbx3,Tgfbr2,Tgm2,Tnc,Plxnd1,Csmd1
10_Member	GO Biological Processes	GO:0048732	gland development	-8.68329	-6.48622	49/453	11835,12577,12608,13123,13614,13845,14165,14173,14178,14183,14609,15227,15284,15368,15439,16000,16002,16011,16193,16367,16658,16772,16776,17242,18186,18591,18612,18793,19664,20348,20377,20378,20665,20674,20682,21385,21386,21809,21813,21817,21923,22339,22370,22431,54135,54725,67784,72043,94109	Ar,Cdkn1c,Cebpb,Cyp7b1,Edn1,Ephb3,Fgf10,Fgf2,Fgf7,Fgfr2,Gja1,Foxf1,Hlx,Hmox1,Hp,Igf1,Igf2,Igfbp5,Il6,Irs1,Mafb,Lama1,Lama5,Mdk,Nrp1,Pdgfb,Etv4,Plaur,Rbpj,Sema3c,Sfrp1,Frzb,Sox10,Sox2,Sox9,Tbx2,Tbx3,Tgfb3,Tgfbr2,Tgm2,Tnc,Vegfa,Vtn,Wt1,Lsr,Cadm1,Plxnd1,Sulf2,Csmd1
10_Member	GO Biological Processes	GO:0060562	epithelial tube morphogenesis	-8.10254	-6.00678	42/371	11835,13036,13614,14160,14165,14173,14183,14365,14472,14609,15227,16000,16772,16776,17260,18186,18612,19664,20319,20377,20674,20682,20971,21385,21386,21418,21687,21808,21813,21923,22339,22431,27428,67784,67937,69903,94109,114249,211401,233651,243362,244058	Ar,Ctsh,Edn1,Lgr5,Fgf10,Fgf2,Fgfr2,Fzd3,Gbx2,Gja1,Foxf1,Igf1,Lama1,Lama5,Mef2c,Nrp1,Etv4,Rbpj,Sfrp2,Sfrp1,Sox2,Sox9,Sdc4,Tbx2,Tbx3,Tfap2a,Tek,Tgfb2,Tgfbr2,Tnc,Vegfa,Wt1,Shroom3,Plxnd1,Tmem59l,Rasip1,Csmd1,Npnt,Mtss1,Dchs1,Stard13,Rgma
10_Member	GO Biological Processes	GO:0030324	lung development	-6.13147	-4.26736	28/233	11421,13036,14165,14173,14178,14183,14726,15227,15483,16000,16011,16400,16772,16776,16878,19662,19664,20674,20682,21385,21809,21813,21923,22339,74155,216725,233752,320924	Ace,Ctsh,Fgf10,Fgf2,Fgf7,Fgfr2,Pdpn,Foxf1,Hsd11b1,Igf1,Igfbp5,Itga3,Lama1,Lama5,Lif,Rbp4,Rbpj,Sox2,Sox9,Tbx2,Tgfb3,Tgfbr2,Tnc,Vegfa,Errfi1,Adamts2,Insc,Ccbe1
10_Member	GO Biological Processes	GO:0030323	respiratory tube development	-6.01881	-4.16483	28/236	11421,13036,14165,14173,14178,14183,14726,15227,15483,16000,16011,16400,16772,16776,16878,19662,19664,20674,20682,21385,21809,21813,21923,22339,74155,216725,233752,320924	Ace,Ctsh,Fgf10,Fgf2,Fgf7,Fgfr2,Pdpn,Foxf1,Hsd11b1,Igf1,Igfbp5,Itga3,Lama1,Lama5,Lif,Rbp4,Rbpj,Sox2,Sox9,Tbx2,Tgfb3,Tgfbr2,Tnc,Vegfa,Errfi1,Adamts2,Insc,Ccbe1
10_Member	GO Biological Processes	GO:0060541	respiratory system development	-5.52635	-3.74876	29/264	11421,13036,14165,14173,14178,14183,14726,15227,15483,16000,16011,16400,16772,16776,16878,19662,19664,20674,20682,21385,21809,21813,21923,22339,22431,74155,216725,233752,320924	Ace,Ctsh,Fgf10,Fgf2,Fgf7,Fgfr2,Pdpn,Foxf1,Hsd11b1,Igf1,Igfbp5,Itga3,Lama1,Lama5,Lif,Rbp4,Rbpj,Sox2,Sox9,Tbx2,Tgfb3,Tgfbr2,Tnc,Vegfa,Wt1,Errfi1,Adamts2,Insc,Ccbe1
10_Member	GO Biological Processes	GO:0060441	epithelial tube branching involved in lung morphogenesis	-5.06113	-3.33995	9/34	13036,14165,14183,15227,16772,20674,20682,21385,21923	Ctsh,Fgf10,Fgfr2,Foxf1,Lama1,Sox2,Sox9,Tbx2,Tnc
10_Member	GO Biological Processes	GO:0060425	lung morphogenesis	-4.93666	-3.23119	12/63	13036,14165,14183,15227,16000,16772,16878,20674,20682,21385,21813,21923	Ctsh,Fgf10,Fgfr2,Foxf1,Igf1,Lama1,Lif,Sox2,Sox9,Tbx2,Tgfbr2,Tnc
10_Member	GO Biological Processes	GO:0048286	lung alveolus development	-4.6527	-2.99441	12/67	11421,14165,14183,14726,15227,16000,16011,16878,20674,21809,22339,74155	Ace,Fgf10,Fgfr2,Pdpn,Foxf1,Igf1,Igfbp5,Lif,Sox2,Tgfb3,Vegfa,Errfi1
10_Member	GO Biological Processes	GO:0030879	mammary gland development	-3.93586	-2.39282	18/156	11835,12608,14165,14173,14183,14609,15227,16000,16011,16367,18612,20682,21385,21386,21809,21813,22339,94109	Ar,Cebpb,Fgf10,Fgf2,Fgfr2,Gja1,Foxf1,Igf1,Igfbp5,Irs1,Etv4,Sox9,Tbx2,Tbx3,Tgfb3,Tgfbr2,Vegfa,Csmd1
10_Member	GO Biological Processes	GO:0060443	mammary gland morphogenesis	-3.14979	-1.75416	9/58	11835,14165,14183,16011,18612,21385,21386,21813,94109	Ar,Fgf10,Fgfr2,Igfbp5,Etv4,Tbx2,Tbx3,Tgfbr2,Csmd1
11_Summary	GO Biological Processes	GO:0090066	regulation of anatomical structure size	-13.2364	-10.5585	67/574	11421,11472,11475,11541,11551,11607,11816,11826,12291,12391,12721,12904,12985,13614,13618,13640,13717,14268,14528,14609,15558,16534,16644,16728,17540,17919,17996,18049,18158,18162,18166,18186,18442,18519,18591,18613,18631,19224,19225,19241,20347,20348,20351,20355,20562,20657,21390,21916,22339,23945,27360,66333,70433,71373,73910,97998,105855,110380,207495,217835,238130,242553,243743,244058,320502,…	Ace,Actn2,Acta2,Adora2b,Adra2a,Agtr1a,Apoe,Aqp1,Cacna1g,Cav3,Coro1a,Crabp2,Csf3,Edn1,Ednrb,Efna5,Eln,Fn1,Gch1,Gja1,Htr2a,Kcnn4,Kng1,L1cam,Irag1,Myo5b,Neb,Ngf,Nppb,Npr3,Npy1r,Nrp1,P2ry2,Kat2b,Pdgfb,Pecam1,Pex11a,Ptgs1,Ptgs2,Tmsb4x,Sema3b,Sema3c,Sema4a,Sema4f,Slit1,Sod3,Tbxa2r,Tmod1,Vegfa,Mgll,Add3,Aqp11,Draxin,Prr16,Arhgap18,Deptor,Nckap1l,Shroom2,Baiap2l2,Rin3,Dock4,Kank4,Plxna4,Rgma,Lmod3,Islr2,…
11_Member	GO Biological Processes	GO:0090066	regulation of anatomical structure size	-13.2364	-10.5585	67/574	11421,11472,11475,11541,11551,11607,11816,11826,12291,12391,12721,12904,12985,13614,13618,13640,13717,14268,14528,14609,15558,16534,16644,16728,17540,17919,17996,18049,18158,18162,18166,18186,18442,18519,18591,18613,18631,19224,19225,19241,20347,20348,20351,20355,20562,20657,21390,21916,22339,23945,27360,66333,70433,71373,73910,97998,105855,110380,207495,217835,238130,242553,243743,244058,320502,…	Ace,Actn2,Acta2,Adora2b,Adra2a,Agtr1a,Apoe,Aqp1,Cacna1g,Cav3,Coro1a,Crabp2,Csf3,Edn1,Ednrb,Efna5,Eln,Fn1,Gch1,Gja1,Htr2a,Kcnn4,Kng1,L1cam,Irag1,Myo5b,Neb,Ngf,Nppb,Npr3,Npy1r,Nrp1,P2ry2,Kat2b,Pdgfb,Pecam1,Pex11a,Ptgs1,Ptgs2,Tmsb4x,Sema3b,Sema3c,Sema4a,Sema4f,Slit1,Sod3,Tbxa2r,Tmod1,Vegfa,Mgll,Add3,Aqp11,Draxin,Prr16,Arhgap18,Deptor,Nckap1l,Shroom2,Baiap2l2,Rin3,Dock4,Kank4,Plxna4,Rgma,Lmod3,Islr2,…
11_Member	GO Biological Processes	GO:0040008	regulation of growth	-10.0576	-7.71812	71/735	11816,11835,12061,12391,12818,12904,13614,13640,14173,14183,14199,14239,14268,14432,14456,14600,14609,14955,15284,16000,16002,16008,16009,16010,16011,16323,16728,17260,17919,17927,18049,18133,18158,18166,18186,18787,19662,19664,20319,20347,20348,20351,20355,20363,20377,20378,20562,21385,21761,21808,21813,21923,22339,22403,22411,22431,23945,50769,63953,66102,67603,69550,70433,107250,110058,231507,…	Apoe,Ar,Bdkrb1,Cav3,Col14a1,Crabp2,Edn1,Efna5,Fgf2,Fgfr2,Fhl1,Foxs1,Fn1,Gap43,Gas6,Ghr,Gja1,H19,Hlx,Igf1,Igf2,Igfbp2,Igfbp3,Igfbp4,Igfbp5,Inhba,L1cam,Mef2c,Myo5b,Myod1,Ngf,Ccn3,Nppb,Npy1r,Nrp1,Serpine1,Rbp4,Rbpj,Sfrp2,Sema3b,Sema3c,Sema4a,Sema4f,Selenop,Sfrp1,Frzb,Slit1,Tbx2,Morf4l1,Tgfb2,Tgfbr2,Tnc,Vegfa,Ccn5,Wnt11,Wt1,Mgll,Atp8a2,Dusp10,Cxcl16,Dusp6,Bst2,Draxin,Kazald1,Syt17,Plac8,Rerg,Plxna4,R…
11_Member	GO Biological Processes	GO:0048638	regulation of developmental growth	-9.35317	-7.08421	47/405	11816,11835,12391,12818,12904,13614,13640,14173,14183,14239,14268,14600,14609,14955,15284,16000,16002,16728,17260,17919,17927,18049,18166,18186,18787,19662,19664,20347,20348,20351,20355,20562,21385,21813,22339,22431,23945,50769,63953,67603,70433,110058,231507,243743,244058,320563,382018	Apoe,Ar,Cav3,Col14a1,Crabp2,Edn1,Efna5,Fgf2,Fgfr2,Foxs1,Fn1,Ghr,Gja1,H19,Hlx,Igf1,Igf2,L1cam,Mef2c,Myo5b,Myod1,Ngf,Npy1r,Nrp1,Serpine1,Rbp4,Rbpj,Sema3b,Sema3c,Sema4a,Sema4f,Slit1,Tbx2,Tgfbr2,Vegfa,Wt1,Mgll,Atp8a2,Dusp10,Dusp6,Draxin,Syt17,Plac8,Plxna4,Rgma,Islr2,Unc13a
11_Member	GO Biological Processes	GO:0032535	regulation of cellular component size	-7.48855	-5.45513	43/404	11472,11816,11826,12391,12721,12904,12985,13614,13640,13717,14268,16534,16728,17919,17996,18049,18186,18613,18631,19241,20347,20348,20351,20355,20562,21916,22339,23945,27360,66333,70433,71373,73910,97998,105855,110380,207495,217835,242553,243743,244058,320502,320563	Actn2,Apoe,Aqp1,Cav3,Coro1a,Crabp2,Csf3,Edn1,Efna5,Eln,Fn1,Kcnn4,L1cam,Myo5b,Neb,Ngf,Nrp1,Pecam1,Pex11a,Tmsb4x,Sema3b,Sema3c,Sema4a,Sema4f,Slit1,Tmod1,Vegfa,Mgll,Add3,Aqp11,Draxin,Prr16,Arhgap18,Deptor,Nckap1l,Shroom2,Baiap2l2,Rin3,Kank4,Plxna4,Rgma,Lmod3,Islr2
11_Member	GO Biological Processes	GO:0001558	regulation of cell growth	-7.08997	-5.10489	46/462	11816,12061,12391,12818,12904,13614,13640,14199,14268,14609,16000,16009,16010,16011,16323,16728,17919,18049,18133,18158,18186,20319,20347,20348,20351,20355,20377,20378,20562,21808,21923,22339,22403,22411,22431,23945,66102,69550,70433,107250,110058,232441,243743,244058,320563,382018	Apoe,Bdkrb1,Cav3,Col14a1,Crabp2,Edn1,Efna5,Fhl1,Fn1,Gja1,Igf1,Igfbp3,Igfbp4,Igfbp5,Inhba,L1cam,Myo5b,Ngf,Ccn3,Nppb,Nrp1,Sfrp2,Sema3b,Sema3c,Sema4a,Sema4f,Sfrp1,Frzb,Slit1,Tgfb2,Tnc,Vegfa,Ccn5,Wnt11,Wt1,Mgll,Cxcl16,Bst2,Draxin,Kazald1,Syt17,Rerg,Plxna4,Rgma,Islr2,Unc13a
11_Member	GO Biological Processes	GO:0048639	positive regulation of developmental growth	-6.11584	-4.25343	27/220	11816,12904,13614,13640,14173,14183,14239,14268,14600,15284,16000,16002,16728,17260,17919,17927,18049,18186,18787,19664,21385,22339,22431,50769,110058,320563,382018	Apoe,Crabp2,Edn1,Efna5,Fgf2,Fgfr2,Foxs1,Fn1,Ghr,Hlx,Igf1,Igf2,L1cam,Mef2c,Myo5b,Myod1,Ngf,Nrp1,Serpine1,Rbpj,Tbx2,Vegfa,Wt1,Atp8a2,Syt17,Islr2,Unc13a
11_Member	GO Biological Processes	GO:0008361	regulation of cell size	-5.67732	-3.87523	26/218	11816,11826,12391,12904,13614,13640,14268,16534,16728,17919,18049,18186,20347,20348,20351,20355,20562,22339,23945,66333,70433,71373,97998,243743,244058,320563	Apoe,Aqp1,Cav3,Crabp2,Edn1,Efna5,Fn1,Kcnn4,L1cam,Myo5b,Ngf,Nrp1,Sema3b,Sema3c,Sema4a,Sema4f,Slit1,Vegfa,Mgll,Aqp11,Draxin,Prr16,Deptor,Plxna4,Rgma,Islr2
11_Member	GO Biological Processes	GO:0061387	regulation of extent of cell growth	-5.65419	-3.85879	19/129	11816,12904,13640,14268,16728,17919,18049,18186,20347,20348,20351,20355,20562,22339,23945,70433,243743,244058,320563	Apoe,Crabp2,Efna5,Fn1,L1cam,Myo5b,Ngf,Nrp1,Sema3b,Sema3c,Sema4a,Sema4f,Slit1,Vegfa,Mgll,Draxin,Plxna4,Rgma,Islr2
11_Member	GO Biological Processes	GO:0045927	positive regulation of growth	-4.66504	-3.00462	31/323	11816,12904,13614,13640,14173,14183,14239,14268,14600,15284,16000,16002,16728,17260,17919,17927,18049,18186,18787,19664,20319,20377,21385,21808,22339,22431,50769,66102,110058,320563,382018	Apoe,Crabp2,Edn1,Efna5,Fgf2,Fgfr2,Foxs1,Fn1,Ghr,Hlx,Igf1,Igf2,L1cam,Mef2c,Myo5b,Myod1,Ngf,Nrp1,Serpine1,Rbpj,Sfrp2,Sfrp1,Tbx2,Tgfb2,Vegfa,Wt1,Atp8a2,Cxcl16,Syt17,Islr2,Unc13a
11_Member	GO Biological Processes	GO:0030516	regulation of axon extension	-4.59185	-2.94614	16/114	11816,14268,16728,17919,18049,18186,20347,20348,20351,20355,20562,22339,23945,70433,243743,320563	Apoe,Fn1,L1cam,Myo5b,Ngf,Nrp1,Sema3b,Sema3c,Sema4a,Sema4f,Slit1,Vegfa,Mgll,Draxin,Plxna4,Islr2
11_Member	GO Biological Processes	GO:0030307	positive regulation of cell growth	-2.42011	-1.14898	18/210	11816,12904,13614,13640,14268,16000,16728,17919,18049,18186,20319,20377,21808,22339,66102,110058,320563,382018	Apoe,Crabp2,Edn1,Efna5,Fn1,Igf1,L1cam,Myo5b,Ngf,Nrp1,Sfrp2,Sfrp1,Tgfb2,Vegfa,Cxcl16,Syt17,Islr2,Unc13a
12_Summary	GO Biological Processes	GO:0003013	circulatory system process	-12.9896	-10.3335	59/472	11421,11464,11475,11541,11551,11607,11816,11835,12061,12291,12373,12391,12490,12562,13405,13614,13618,14456,14528,14609,15368,15558,15937,16511,16644,17250,17540,17896,17901,18126,18158,18162,18166,18442,18519,18591,18671,18708,19224,19225,20657,21390,21924,22339,22341,23945,26399,27360,50490,50706,56089,63873,71660,84094,232975,235431,238130,268860,320736,20855,21808,56188,64082,230738	Ace,Actc1,Acta2,Adora2b,Adra2a,Agtr1a,Apoe,Ar,Bdkrb1,Cacna1g,Casq2,Cav3,Cd34,Cdh5,Dmd,Edn1,Ednrb,Gas6,Gch1,Gja1,Hmox1,Htr2a,Ier3,Kcnh2,Kng1,Abcc1,Irag1,Myl4,Myl1,Nos2,Nppb,Npr3,Npy1r,P2ry2,Kat2b,Pdgfb,Abcb1a,Pik3r1,Ptgs1,Ptgs2,Sod3,Tbxa2r,Tnnc1,Vegfa,Vegfc,Mgll,Map2k6,Add3,Nox4,Postn,Ramp3,Trpv4,Rarres2,Plvap,Atp1a3,Coro2b,Dock4,Abat,Vstm4,Stc1,Tgfb2,Fxyd1,Popdc2,Zc3h12a
12_Member	GO Biological Processes	GO:0003013	circulatory system process	-12.9896	-10.3335	59/472	11421,11464,11475,11541,11551,11607,11816,11835,12061,12291,12373,12391,12490,12562,13405,13614,13618,14456,14528,14609,15368,15558,15937,16511,16644,17250,17540,17896,17901,18126,18158,18162,18166,18442,18519,18591,18671,18708,19224,19225,20657,21390,21924,22339,22341,23945,26399,27360,50490,50706,56089,63873,71660,84094,232975,235431,238130,268860,320736	Ace,Actc1,Acta2,Adora2b,Adra2a,Agtr1a,Apoe,Ar,Bdkrb1,Cacna1g,Casq2,Cav3,Cd34,Cdh5,Dmd,Edn1,Ednrb,Gas6,Gch1,Gja1,Hmox1,Htr2a,Ier3,Kcnh2,Kng1,Abcc1,Irag1,Myl4,Myl1,Nos2,Nppb,Npr3,Npy1r,P2ry2,Kat2b,Pdgfb,Abcb1a,Pik3r1,Ptgs1,Ptgs2,Sod3,Tbxa2r,Tnnc1,Vegfa,Vegfc,Mgll,Map2k6,Add3,Nox4,Postn,Ramp3,Trpv4,Rarres2,Plvap,Atp1a3,Coro2b,Dock4,Abat,Vstm4
12_Member	GO Biological Processes	GO:0008015	blood circulation	-12.2232	-9.69452	55/438	11421,11464,11475,11541,11551,11607,11816,11835,12061,12291,12373,12391,12490,12562,13405,13614,13618,14456,14528,14609,15368,15558,15937,16511,16644,17540,17896,17901,18126,18158,18162,18166,18442,18519,18591,18708,19224,19225,20657,21390,21924,22339,22341,23945,26399,27360,50706,63873,71660,84094,232975,235431,238130,268860,320736	Ace,Actc1,Acta2,Adora2b,Adra2a,Agtr1a,Apoe,Ar,Bdkrb1,Cacna1g,Casq2,Cav3,Cd34,Cdh5,Dmd,Edn1,Ednrb,Gas6,Gch1,Gja1,Hmox1,Htr2a,Ier3,Kcnh2,Kng1,Irag1,Myl4,Myl1,Nos2,Nppb,Npr3,Npy1r,P2ry2,Kat2b,Pdgfb,Pik3r1,Ptgs1,Ptgs2,Sod3,Tbxa2r,Tnnc1,Vegfa,Vegfc,Mgll,Map2k6,Add3,Postn,Trpv4,Rarres2,Plvap,Atp1a3,Coro2b,Dock4,Abat,Vstm4
12_Member	GO Biological Processes	GO:0035296	regulation of tube diameter	-8.62312	-6.43695	28/179	11421,11475,11541,11551,11607,11816,12291,13614,13618,14528,14609,15558,16644,17540,18162,18166,18442,18519,18591,19224,19225,20657,21390,22339,23945,27360,238130,320736	Ace,Acta2,Adora2b,Adra2a,Agtr1a,Apoe,Cacna1g,Edn1,Ednrb,Gch1,Gja1,Htr2a,Kng1,Irag1,Npr3,Npy1r,P2ry2,Kat2b,Pdgfb,Ptgs1,Ptgs2,Sod3,Tbxa2r,Vegfa,Mgll,Add3,Dock4,Vstm4
12_Member	GO Biological Processes	GO:0097746	blood vessel diameter maintenance	-8.62312	-6.43695	28/179	11421,11475,11541,11551,11607,11816,12291,13614,13618,14528,14609,15558,16644,17540,18162,18166,18442,18519,18591,19224,19225,20657,21390,22339,23945,27360,238130,320736	Ace,Acta2,Adora2b,Adra2a,Agtr1a,Apoe,Cacna1g,Edn1,Ednrb,Gch1,Gja1,Htr2a,Kng1,Irag1,Npr3,Npy1r,P2ry2,Kat2b,Pdgfb,Ptgs1,Ptgs2,Sod3,Tbxa2r,Vegfa,Mgll,Add3,Dock4,Vstm4
12_Member	GO Biological Processes	GO:0003018	vascular process in circulatory system	-8.61114	-6.42855	33/239	11421,11475,11541,11551,11607,11816,12291,12562,13614,13618,14528,14609,15558,16644,17250,17540,18162,18166,18442,18519,18591,18671,19224,19225,20657,21390,22339,23945,27360,63873,84094,238130,320736	Ace,Acta2,Adora2b,Adra2a,Agtr1a,Apoe,Cacna1g,Cdh5,Edn1,Ednrb,Gch1,Gja1,Htr2a,Kng1,Abcc1,Irag1,Npr3,Npy1r,P2ry2,Kat2b,Pdgfb,Abcb1a,Ptgs1,Ptgs2,Sod3,Tbxa2r,Vegfa,Mgll,Add3,Trpv4,Plvap,Dock4,Vstm4
12_Member	GO Biological Processes	GO:0035150	regulation of tube size	-8.56727	-6.39869	28/180	11421,11475,11541,11551,11607,11816,12291,13614,13618,14528,14609,15558,16644,17540,18162,18166,18442,18519,18591,19224,19225,20657,21390,22339,23945,27360,238130,320736	Ace,Acta2,Adora2b,Adra2a,Agtr1a,Apoe,Cacna1g,Edn1,Ednrb,Gch1,Gja1,Htr2a,Kng1,Irag1,Npr3,Npy1r,P2ry2,Kat2b,Pdgfb,Ptgs1,Ptgs2,Sod3,Tbxa2r,Vegfa,Mgll,Add3,Dock4,Vstm4
12_Member	GO Biological Processes	GO:0008217	regulation of blood pressure	-6.07678	-4.21607	27/221	11421,11475,11607,11835,12061,12490,13614,13618,14456,14528,14609,15368,15937,18126,18158,18162,18166,18591,18708,19224,19225,21390,22341,50706,71660,235431,268860	Ace,Acta2,Agtr1a,Ar,Bdkrb1,Cd34,Edn1,Ednrb,Gas6,Gch1,Gja1,Hmox1,Ier3,Nos2,Nppb,Npr3,Npy1r,Pdgfb,Pik3r1,Ptgs1,Ptgs2,Tbxa2r,Vegfc,Postn,Rarres2,Coro2b,Abat
12_Member	GO Biological Processes	GO:1903522	regulation of blood circulation	-5.42857	-3.66341	29/267	11421,11551,11607,12291,12373,12391,13405,13614,13618,14528,14609,15558,16511,17896,18126,18166,18591,18708,19224,19225,20855,21390,21808,23945,27360,56188,64082,230738,238130	Ace,Adra2a,Agtr1a,Cacna1g,Casq2,Cav3,Dmd,Edn1,Ednrb,Gch1,Gja1,Htr2a,Kcnh2,Myl4,Nos2,Npy1r,Pdgfb,Pik3r1,Ptgs1,Ptgs2,Stc1,Tbxa2r,Tgfb2,Mgll,Add3,Fxyd1,Popdc2,Zc3h12a,Dock4
12_Member	GO Biological Processes	GO:0042311	vasodilation	-4.86342	-3.1685	12/64	11541,11551,11816,13618,14528,14609,16644,17540,18162,18519,22339,320736	Adora2b,Adra2a,Apoe,Ednrb,Gch1,Gja1,Kng1,Irag1,Npr3,Kat2b,Vegfa,Vstm4
12_Member	GO Biological Processes	GO:0019229	regulation of vasoconstriction	-4.77131	-3.09231	14/87	11421,11551,11607,13614,14609,15558,18166,18591,19224,19225,21390,23945,27360,238130	Ace,Adra2a,Agtr1a,Edn1,Gja1,Htr2a,Npy1r,Pdgfb,Ptgs1,Ptgs2,Tbxa2r,Mgll,Add3,Dock4
12_Member	GO Biological Processes	GO:0045907	positive regulation of vasoconstriction	-4.24642	-2.65598	10/52	11421,14609,15558,18166,18591,19224,19225,21390,23945,27360	Ace,Gja1,Htr2a,Npy1r,Pdgfb,Ptgs1,Ptgs2,Tbxa2r,Mgll,Add3
13_Summary	GO Biological Processes	GO:0010810	regulation of cell-substrate adhesion	-12.9058	-10.2796	39/230	12182,12554,12837,13405,13612,13640,13835,14268,14366,14538,14726,15227,16400,16403,16416,16449,16728,17242,18186,18591,18708,18787,19242,20194,20750,20971,21687,22339,22370,50706,64074,64075,67896,69697,114249,170758,230959,235431,320712,11735,12144,12509,12721,13136,13848,14766,15170,15284,16000,16002,16008,16193,16772,16878,18793,19260,20296,20674,21808,21813,21817,54357,63953,70417,105855,110…	Bst1,Cdh13,Col8a1,Dmd,Edil3,Efna5,Epha1,Fn1,Fzd4,Gcnt2,Pdpn,Foxf1,Itga3,Itga6,Itgb3,Jag1,L1cam,Mdk,Nrp1,Pdgfb,Pik3r1,Serpine1,Ptn,S100a10,Spp1,Sdc4,Tek,Vegfa,Vtn,Postn,Smoc2,Smoc1,Ccdc80,Camsap3,Npnt,Rac3,Ajap1,Coro2b,Abi3bp,Ank3,Blm,Cd59a,Coro1a,Cd55,Ephb6,Adgrg1,Ptpn6,Hlx,Igf1,Igf2,Igfbp2,Il6,Lama1,Lif,Plaur,Ptpn22,Ccl2,Sox2,Tgfb2,Tgfbr2,Tgm2,Epb41l4b,Dusp10,Megf10,Nckap1l,Rap1gap,Pawr
13_Member	GO Biological Processes	GO:0010810	regulation of cell-substrate adhesion	-12.9058	-10.2796	39/230	12182,12554,12837,13405,13612,13640,13835,14268,14366,14538,14726,15227,16400,16403,16416,16449,16728,17242,18186,18591,18708,18787,19242,20194,20750,20971,21687,22339,22370,50706,64074,64075,67896,69697,114249,170758,230959,235431,320712	Bst1,Cdh13,Col8a1,Dmd,Edil3,Efna5,Epha1,Fn1,Fzd4,Gcnt2,Pdpn,Foxf1,Itga3,Itga6,Itgb3,Jag1,L1cam,Mdk,Nrp1,Pdgfb,Pik3r1,Serpine1,Ptn,S100a10,Spp1,Sdc4,Tek,Vegfa,Vtn,Postn,Smoc2,Smoc1,Ccdc80,Camsap3,Npnt,Rac3,Ajap1,Coro2b,Abi3bp
13_Member	GO Biological Processes	GO:0045785	positive regulation of cell adhesion	-10.3353	-7.9584	57/517	11735,12144,12509,12554,12721,12837,13136,13405,13612,13835,13848,14268,14538,14726,14766,15170,15227,15284,16000,16002,16008,16193,16400,16403,16416,16728,16772,16878,17242,18186,18591,18793,19242,19260,20194,20296,20674,20750,20971,21687,21808,21813,21817,22339,22370,54357,63953,64074,64075,67896,70417,105855,110351,114249,114774,170758,320712	Ank3,Blm,Cd59a,Cdh13,Coro1a,Col8a1,Cd55,Dmd,Edil3,Epha1,Ephb6,Fn1,Gcnt2,Pdpn,Adgrg1,Ptpn6,Foxf1,Hlx,Igf1,Igf2,Igfbp2,Il6,Itga3,Itga6,Itgb3,L1cam,Lama1,Lif,Mdk,Nrp1,Pdgfb,Plaur,Ptn,Ptpn22,S100a10,Ccl2,Sox2,Spp1,Sdc4,Tek,Tgfb2,Tgfbr2,Tgm2,Vegfa,Vtn,Epb41l4b,Dusp10,Smoc2,Smoc1,Ccdc80,Megf10,Nckap1l,Rap1gap,Npnt,Pawr,Rac3,Abi3bp
13_Member	GO Biological Processes	GO:0010811	positive regulation of cell-substrate adhesion	-10.3045	-7.93315	27/142	12554,12837,13405,13612,13835,14268,15227,16400,16403,16416,16728,17242,18186,18591,19242,20194,20750,20971,21687,22339,22370,64074,64075,67896,114249,170758,320712	Cdh13,Col8a1,Dmd,Edil3,Epha1,Fn1,Foxf1,Itga3,Itga6,Itgb3,L1cam,Mdk,Nrp1,Pdgfb,Ptn,S100a10,Spp1,Sdc4,Tek,Vegfa,Vtn,Smoc2,Smoc1,Ccdc80,Npnt,Rac3,Abi3bp
14_Summary	GO Biological Processes	GO:0009611	response to wounding	-12.8107	-10.1949	54/411	11551,11752,11826,12391,12496,12628,14165,14173,14178,14268,14432,14456,14726,15170,15227,15365,15368,16000,16193,16416,16644,17181,17183,17242,17289,18053,18186,18591,18613,18788,19124,19128,19716,20296,20969,20971,21808,21824,21857,21923,22240,22339,27528,54357,54525,56744,72043,74080,78512,78896,192897,235627,238328,259277,11816,12490,13614,13618,13844,14609,16534,18158,18162,18442,18787,18793…	Adra2a,Anxa8,Aqp1,Cav3,Entpd2,Cfh,Fgf10,Fgf2,Fgf7,Fn1,Gap43,Gas6,Pdpn,Ptpn6,Foxf1,Hmga2-ps1,Hmox1,Igf1,Il6,Itgb3,Kng1,Matn2,Matn4,Mdk,Mertk,Ngfr,Nrp1,Pdgfb,Pecam1,Serpinb2,Procr,Pros1,Bex1,Ccl2,Sdc1,Sdc4,Tgfb2,Thbd,Timp1,Tnc,Dpysl3,Vegfa,Nrep,Epb41l4b,Syt7,Pf4,Sulf2,Nmnat3,3300005D01Rik,Ecrg4,Itgb4,Nbeal2,Vash1,Klk8,Apoe,Cd34,Edn1,Ednrb,Ephb2,Gja1,Kcnn4,Nppb,Npr3,P2ry2,Serpine1,Plaur,Tbxa2r,Nr1h3…
14_Member	GO Biological Processes	GO:0009611	response to wounding	-12.8107	-10.1949	54/411	11551,11752,11826,12391,12496,12628,14165,14173,14178,14268,14432,14456,14726,15170,15227,15365,15368,16000,16193,16416,16644,17181,17183,17242,17289,18053,18186,18591,18613,18788,19124,19128,19716,20296,20969,20971,21808,21824,21857,21923,22240,22339,27528,54357,54525,56744,72043,74080,78512,78896,192897,235627,238328,259277	Adra2a,Anxa8,Aqp1,Cav3,Entpd2,Cfh,Fgf10,Fgf2,Fgf7,Fn1,Gap43,Gas6,Pdpn,Ptpn6,Foxf1,Hmga2-ps1,Hmox1,Igf1,Il6,Itgb3,Kng1,Matn2,Matn4,Mdk,Mertk,Ngfr,Nrp1,Pdgfb,Pecam1,Serpinb2,Procr,Pros1,Bex1,Ccl2,Sdc1,Sdc4,Tgfb2,Thbd,Timp1,Tnc,Dpysl3,Vegfa,Nrep,Epb41l4b,Syt7,Pf4,Sulf2,Nmnat3,3300005D01Rik,Ecrg4,Itgb4,Nbeal2,Vash1,Klk8
14_Member	GO Biological Processes	GO:0050878	regulation of body fluid levels	-8.04836	-5.9641	39/331	11551,11752,11816,11826,12490,12496,12628,13614,13618,13844,14165,14456,14609,15170,16416,16534,16644,17289,18158,18162,18442,18591,18787,18793,19124,19128,21390,21824,22259,22339,22370,56744,56745,63873,235431,235627,246728,268860,385643	Adra2a,Anxa8,Apoe,Aqp1,Cd34,Entpd2,Cfh,Edn1,Ednrb,Ephb2,Fgf10,Gas6,Gja1,Ptpn6,Itgb3,Kcnn4,Kng1,Mertk,Nppb,Npr3,P2ry2,Pdgfb,Serpine1,Plaur,Procr,Pros1,Tbxa2r,Thbd,Nr1h3,Vegfa,Vtn,Pf4,C1qtnf1,Trpv4,Coro2b,Nbeal2,Oas2,Abat,Kng2
14_Member	Reactome Gene Sets	R-MMU-202733	Cell surface interactions at the vascular wall	-6.75836	-4.8338	17/89	11602,14268,14456,15170,16416,17289,18613,18708,19124,19128,20969,20971,21687,21824,50915,56744,108078	Angpt4,Fn1,Gas6,Ptpn6,Itgb3,Mertk,Pecam1,Pik3r1,Procr,Pros1,Sdc1,Sdc4,Tek,Thbd,Grb14,Pf4,Olr1
14_Member	GO Biological Processes	GO:0042060	wound healing	-6.52193	-4.62023	32/277	11551,11752,11826,12391,12496,12628,14165,14173,14178,14268,14456,14726,15170,15368,16000,16416,16644,17289,18613,18788,19124,19128,20969,20971,21808,21824,21857,22339,54357,54525,56744,235627	Adra2a,Anxa8,Aqp1,Cav3,Entpd2,Cfh,Fgf10,Fgf2,Fgf7,Fn1,Gas6,Pdpn,Ptpn6,Hmox1,Igf1,Itgb3,Kng1,Mertk,Pecam1,Serpinb2,Procr,Pros1,Sdc1,Sdc4,Tgfb2,Thbd,Timp1,Vegfa,Epb41l4b,Syt7,Pf4,Nbeal2
14_Member	GO Biological Processes	GO:0007596	blood coagulation	-3.09693	-1.71611	14/124	11551,11752,12496,12628,14456,15170,16416,16644,17289,19124,19128,21824,56744,235627	Adra2a,Anxa8,Entpd2,Cfh,Gas6,Ptpn6,Itgb3,Kng1,Mertk,Procr,Pros1,Thbd,Pf4,Nbeal2
14_Member	GO Biological Processes	GO:0050817	coagulation	-3.09693	-1.71611	14/124	11551,11752,12496,12628,14456,15170,16416,16644,17289,19124,19128,21824,56744,235627	Adra2a,Anxa8,Entpd2,Cfh,Gas6,Ptpn6,Itgb3,Kng1,Mertk,Procr,Pros1,Thbd,Pf4,Nbeal2
14_Member	GO Biological Processes	GO:0007599	hemostasis	-3.02802	-1.65449	14/126	11551,11752,12496,12628,14456,15170,16416,16644,17289,19124,19128,21824,56744,235627	Adra2a,Anxa8,Entpd2,Cfh,Gas6,Ptpn6,Itgb3,Kng1,Mertk,Procr,Pros1,Thbd,Pf4,Nbeal2
15_Summary	GO Biological Processes	GO:0043408	regulation of MAPK cascade	-12.6416	-10.0447	78/750	11475,11551,11816,11835,12391,13405,13614,13844,14013,14165,14173,14183,14268,14366,14367,14456,14538,14600,15170,15558,16000,16002,16009,16010,16156,16181,16193,16323,16416,16728,16792,16878,17260,17948,18049,18053,18186,18591,19260,19882,20296,20308,20319,20377,20379,20674,21687,21808,21809,21859,21939,22223,22339,23882,26399,26408,29815,50490,56089,56458,56745,57810,63873,63953,67313,67603,717…	Acta2,Adra2a,Apoe,Ar,Cav3,Dmd,Edn1,Ephb2,Mecom,Fgf10,Fgf2,Fgfr2,Fn1,Fzd4,Fzd5,Gas6,Gcnt2,Ghr,Ptpn6,Htr2a,Igf1,Igf2,Igfbp3,Igfbp4,Il11,Il1rn,Il6,Inhba,Itgb3,L1cam,Laptm5,Lif,Mef2c,Naip2,Ngf,Ngfr,Nrp1,Pdgfb,Ptpn22,Mst1r,Ccl2,Ccl9,Sfrp2,Sfrp1,Sfrp4,Sox2,Tek,Tgfb2,Tgfb3,Timp3,Cd40,Uchl1,Vegfa,Gadd45g,Map2k6,Map3k5,Bcar3,Nox4,Ramp3,Foxo1,C1qtnf1,Cdon,Trpv4,Dusp10,Inava,Dusp6,Pdgfd,Errfi1,C1qtnf3,Wnt16…
15_Member	GO Biological Processes	GO:0043408	regulation of MAPK cascade	-12.6416	-10.0447	78/750	11475,11551,11816,11835,12391,13405,13614,13844,14013,14165,14173,14183,14268,14366,14367,14456,14538,14600,15170,15558,16000,16002,16009,16010,16156,16181,16193,16323,16416,16728,16792,16878,17260,17948,18049,18053,18186,18591,19260,19882,20296,20308,20319,20377,20379,20674,21687,21808,21809,21859,21939,22223,22339,23882,26399,26408,29815,50490,56089,56458,56745,57810,63873,63953,67313,67603,717…	Acta2,Adra2a,Apoe,Ar,Cav3,Dmd,Edn1,Ephb2,Mecom,Fgf10,Fgf2,Fgfr2,Fn1,Fzd4,Fzd5,Gas6,Gcnt2,Ghr,Ptpn6,Htr2a,Igf1,Igf2,Igfbp3,Igfbp4,Il11,Il1rn,Il6,Inhba,Itgb3,L1cam,Laptm5,Lif,Mef2c,Naip2,Ngf,Ngfr,Nrp1,Pdgfb,Ptpn22,Mst1r,Ccl2,Ccl9,Sfrp2,Sfrp1,Sfrp4,Sox2,Tek,Tgfb2,Tgfb3,Timp3,Cd40,Uchl1,Vegfa,Gadd45g,Map2k6,Map3k5,Bcar3,Nox4,Ramp3,Foxo1,C1qtnf1,Cdon,Trpv4,Dusp10,Inava,Dusp6,Pdgfd,Errfi1,C1qtnf3,Wnt16…
15_Member	GO Biological Processes	GO:0043410	positive regulation of MAPK cascade	-11.9283	-9.41523	62/541	11475,11551,11816,11835,13614,14165,14173,14183,14366,14367,14456,14538,14600,15558,16000,16002,16009,16010,16156,16181,16193,16323,16416,16792,16878,17260,17948,18049,18053,18186,18591,19260,19882,20296,20308,20674,21687,21808,21809,21939,22339,23882,26399,26408,29815,50490,56089,56745,57810,63873,67313,71785,81799,93735,114249,121021,215653,228355,230738,237353,620393,665113	Acta2,Adra2a,Apoe,Ar,Edn1,Fgf10,Fgf2,Fgfr2,Fzd4,Fzd5,Gas6,Gcnt2,Ghr,Htr2a,Igf1,Igf2,Igfbp3,Igfbp4,Il11,Il1rn,Il6,Inhba,Itgb3,Laptm5,Lif,Mef2c,Naip2,Ngf,Ngfr,Nrp1,Pdgfb,Ptpn22,Mst1r,Ccl2,Ccl9,Sox2,Tek,Tgfb2,Tgfb3,Cd40,Vegfa,Gadd45g,Map2k6,Map3k5,Bcar3,Nox4,Ramp3,C1qtnf1,Cdon,Trpv4,Inava,Pdgfd,C1qtnf3,Wnt16,Npnt,Cspg4,Rassf2,Madd,Zc3h12a,Sh3rf3,Alkal1,Tnik
15_Member	GO Biological Processes	GO:0001934	positive regulation of protein phosphorylation	-11.422	-8.9384	77/777	11421,11480,11551,11602,11607,12424,12796,12931,12985,13614,13618,13640,13867,13874,14118,14165,14173,14176,14178,14205,14366,14367,14456,14585,14600,15558,16000,16002,16156,16181,16193,16323,16416,16878,16975,17118,17260,17395,18049,18186,18591,18613,18708,18710,18793,19225,19882,20319,20682,20971,21687,21808,21809,21813,21939,22339,22341,22370,26399,26408,29815,50490,53603,56089,57810,67468,686…	Ace,Acvr2a,Adra2a,Angpt4,Agtr1a,Cck,Camp,Crlf1,Csf3,Edn1,Ednrb,Efna5,Erbb3,Ereg,Fbn1,Fgf10,Fgf2,Fgf5,Fgf7,Vegfd,Fzd4,Fzd5,Gas6,Gfra1,Ghr,Htr2a,Igf1,Igf2,Il11,Il1rn,Il6,Inhba,Itgb3,Lif,Lrp8,Marcks,Mef2c,Mmp9,Ngf,Nrp1,Pdgfb,Pecam1,Pik3r1,Pik3r3,Plaur,Ptgs2,Mst1r,Sfrp2,Sox9,Sdc4,Tek,Tgfb2,Tgfb3,Tgfbr2,Cd40,Vegfa,Vegfc,Vtn,Map2k6,Map3k5,Bcar3,Nox4,Tslp,Ramp3,Cdon,Mmd,Fndc1,Rarres2,Pdgfd,Cemip,Card10,…
15_Member	GO Biological Processes	GO:0043549	regulation of kinase activity	-9.87424	-7.55953	69/711	11421,11551,11607,11816,12144,12391,12577,13614,13835,13844,13867,13874,14118,14173,14183,14366,14367,14456,14600,15170,15558,16000,16181,16193,16367,16416,16826,16975,17118,17260,17289,18519,18591,18708,18710,18767,19085,19088,19260,19882,20319,20377,20971,21687,21808,21813,21939,22223,22339,22341,23882,26399,26408,26563,50490,63953,67468,69903,71785,74155,80982,81877,97998,105844,110532,208650,…	Ace,Adra2a,Agtr1a,Apoe,Blm,Cav3,Cdkn1c,Edn1,Epha1,Ephb2,Erbb3,Ereg,Fbn1,Fgf2,Fgfr2,Fzd4,Fzd5,Gas6,Ghr,Ptpn6,Htr2a,Igf1,Il1rn,Il6,Irs1,Itgb3,Ldb2,Lrp8,Marcks,Mef2c,Mertk,Kat2b,Pdgfb,Pik3r1,Pik3r3,Pkia,Prkar1b,Prkar2b,Ptpn22,Mst1r,Sfrp2,Sfrp1,Sdc4,Tek,Tgfb2,Tgfbr2,Cd40,Uchl1,Vegfa,Vegfc,Gadd45g,Map2k6,Map3k5,Ror1,Nox4,Dusp10,Mmd,Rasip1,Pdgfd,Errfi1,Cemip,Tnxb,Deptor,Card10,Adarb1,Cblb,Rassf2,Pik3ip…
15_Member	GO Biological Processes	GO:0045859	regulation of protein kinase activity	-8.76346	-6.55142	60/614	11421,11551,11607,11816,12144,12391,12577,13614,13835,13844,13867,13874,14118,14173,14366,14367,14456,14600,15170,15558,16000,16181,16193,16416,16975,17118,17260,18519,18591,18767,19085,19088,19260,19882,20319,20377,20971,21808,21813,21939,22223,22339,22341,23882,26399,26408,50490,63953,67468,69903,71785,74155,80982,81877,97998,105844,110532,208650,215653,217410	Ace,Adra2a,Agtr1a,Apoe,Blm,Cav3,Cdkn1c,Edn1,Epha1,Ephb2,Erbb3,Ereg,Fbn1,Fgf2,Fzd4,Fzd5,Gas6,Ghr,Ptpn6,Htr2a,Igf1,Il1rn,Il6,Itgb3,Lrp8,Marcks,Mef2c,Kat2b,Pdgfb,Pkia,Prkar1b,Prkar2b,Ptpn22,Mst1r,Sfrp2,Sfrp1,Sdc4,Tgfb2,Tgfbr2,Cd40,Uchl1,Vegfa,Vegfc,Gadd45g,Map2k6,Map3k5,Nox4,Dusp10,Mmd,Rasip1,Pdgfd,Errfi1,Cemip,Tnxb,Deptor,Card10,Adarb1,Cblb,Rassf2,Trib2
15_Member	GO Biological Processes	GO:0070372	regulation of ERK1 and ERK2 cascade	-6.90303	-4.95005	37/336	11475,11816,13405,13844,14165,14173,14183,14268,14456,14538,15170,15558,16000,16193,16323,16416,16728,16878,18049,18186,18591,19260,20296,20308,21687,21859,22339,50490,56089,63873,63953,67603,71785,74155,81799,114249,620393	Acta2,Apoe,Dmd,Ephb2,Fgf10,Fgf2,Fgfr2,Fn1,Gas6,Gcnt2,Ptpn6,Htr2a,Igf1,Il6,Inhba,Itgb3,L1cam,Lif,Ngf,Nrp1,Pdgfb,Ptpn22,Ccl2,Ccl9,Tek,Timp3,Vegfa,Nox4,Ramp3,Trpv4,Dusp10,Dusp6,Pdgfd,Errfi1,C1qtnf3,Npnt,Alkal1
15_Member	GO Biological Processes	GO:0043405	regulation of MAP kinase activity	-6.86853	-4.92179	27/202	11551,11816,12391,13614,14173,14366,14367,14600,15170,15558,16181,17260,18591,19260,19882,20319,20377,21939,22223,22339,26399,26408,50490,63953,71785,81877,217410	Adra2a,Apoe,Cav3,Edn1,Fgf2,Fzd4,Fzd5,Ghr,Ptpn6,Htr2a,Il1rn,Mef2c,Pdgfb,Ptpn22,Mst1r,Sfrp2,Sfrp1,Cd40,Uchl1,Vegfa,Map2k6,Map3k5,Nox4,Dusp10,Pdgfd,Tnxb,Trib2
15_Member	GO Biological Processes	GO:0051347	positive regulation of transferase activity	-6.59856	-4.68944	49/527	11421,11551,11607,11816,13167,13614,13835,13867,13874,14118,14173,14183,14366,14367,14456,14600,15558,16000,16002,16181,16367,16416,16975,17118,17260,17289,17470,18591,19882,20971,21687,21808,21813,21939,22339,22341,26399,26408,26563,50490,67468,71785,80982,105844,215653,217410,230779,231440,332110	Ace,Adra2a,Agtr1a,Apoe,Dbi,Edn1,Epha1,Erbb3,Ereg,Fbn1,Fgf2,Fgfr2,Fzd4,Fzd5,Gas6,Ghr,Htr2a,Igf1,Igf2,Il1rn,Irs1,Itgb3,Lrp8,Marcks,Mef2c,Mertk,Cd200,Pdgfb,Mst1r,Sdc4,Tek,Tgfb2,Tgfbr2,Cd40,Vegfa,Vegfc,Map2k6,Map3k5,Ror1,Nox4,Mmd,Pdgfd,Cemip,Card10,Rassf2,Trib2,Serinc2,Parm1,Mapk15
15_Member	GO Biological Processes	GO:0071900	regulation of protein serine/threonine kinase activity	-5.89724	-4.05965	36/354	11551,11816,12144,12391,13614,14173,14366,14367,14600,15170,15558,16000,16181,17118,17260,18519,18591,18767,19085,19088,19260,19882,20319,20377,21939,22223,22339,26399,26408,50490,63953,69903,71785,80982,81877,217410	Adra2a,Apoe,Blm,Cav3,Edn1,Fgf2,Fzd4,Fzd5,Ghr,Ptpn6,Htr2a,Igf1,Il1rn,Marcks,Mef2c,Kat2b,Pdgfb,Pkia,Prkar1b,Prkar2b,Ptpn22,Mst1r,Sfrp2,Sfrp1,Cd40,Uchl1,Vegfa,Map2k6,Map3k5,Nox4,Dusp10,Rasip1,Pdgfd,Cemip,Tnxb,Trib2
15_Member	GO Biological Processes	GO:0033674	positive regulation of kinase activity	-5.7182	-3.90713	41/437	11421,11551,11607,13614,13835,13867,13874,14118,14173,14183,14366,14367,14456,14600,15558,16000,16181,16367,16416,16975,17118,17260,17289,18591,19882,20971,21687,21808,21813,21939,22339,22341,26399,26408,26563,50490,67468,71785,80982,105844,215653	Ace,Adra2a,Agtr1a,Edn1,Epha1,Erbb3,Ereg,Fbn1,Fgf2,Fgfr2,Fzd4,Fzd5,Gas6,Ghr,Htr2a,Igf1,Il1rn,Irs1,Itgb3,Lrp8,Marcks,Mef2c,Mertk,Pdgfb,Mst1r,Sdc4,Tek,Tgfb2,Tgfbr2,Cd40,Vegfa,Vegfc,Map2k6,Map3k5,Ror1,Nox4,Mmd,Pdgfd,Cemip,Card10,Rassf2
15_Member	GO Biological Processes	GO:0070374	positive regulation of ERK1 and ERK2 cascade	-5.55729	-3.77264	27/235	11475,11816,14165,14173,14183,14456,14538,15558,16000,16193,16323,16416,18049,18186,18591,19260,20296,20308,21687,22339,50490,56089,63873,71785,81799,114249,620393	Acta2,Apoe,Fgf10,Fgf2,Fgfr2,Gas6,Gcnt2,Htr2a,Igf1,Il6,Inhba,Itgb3,Ngf,Nrp1,Pdgfb,Ptpn22,Ccl2,Ccl9,Tek,Vegfa,Nox4,Ramp3,Trpv4,Pdgfd,C1qtnf3,Npnt,Alkal1
15_Member	GO Biological Processes	GO:0045860	positive regulation of protein kinase activity	-5.04905	-3.3291	35/370	11421,11551,11607,13614,13867,13874,14118,14173,14366,14367,14456,14600,15558,16000,16181,16416,16975,17118,17260,18591,19882,20971,21808,21813,21939,22339,22341,26399,26408,50490,67468,71785,80982,105844,215653	Ace,Adra2a,Agtr1a,Edn1,Erbb3,Ereg,Fbn1,Fgf2,Fzd4,Fzd5,Gas6,Ghr,Htr2a,Igf1,Il1rn,Itgb3,Lrp8,Marcks,Mef2c,Pdgfb,Mst1r,Sdc4,Tgfb2,Tgfbr2,Cd40,Vegfa,Vegfc,Map2k6,Map3k5,Nox4,Mmd,Pdgfd,Cemip,Card10,Rassf2
15_Member	GO Biological Processes	GO:0043406	positive regulation of MAP kinase activity	-4.349	-2.73519	17/132	11551,13614,14173,14366,14367,14600,15558,16181,17260,18591,19882,21939,22339,26399,26408,50490,71785	Adra2a,Edn1,Fgf2,Fzd4,Fzd5,Ghr,Htr2a,Il1rn,Mef2c,Pdgfb,Mst1r,Cd40,Vegfa,Map2k6,Map3k5,Nox4,Pdgfd
15_Member	GO Biological Processes	GO:0071902	positive regulation of protein serine/threonine kinase activity	-3.28897	-1.87493	20/206	11551,13614,14173,14366,14367,14600,15558,16000,16181,17118,17260,18591,19882,21939,22339,26399,26408,50490,71785,80982	Adra2a,Edn1,Fgf2,Fzd4,Fzd5,Ghr,Htr2a,Igf1,Il1rn,Marcks,Mef2c,Pdgfb,Mst1r,Cd40,Vegfa,Map2k6,Map3k5,Nox4,Pdgfd,Cemip
16_Summary	GO Biological Processes	GO:0007167	enzyme-linked receptor protein signaling pathway	-12.5525	-9.96492	70/636	11480,11602,11835,12562,13640,13835,13844,13845,13867,13874,14165,14173,14176,14178,14183,14205,14281,14456,14538,14585,14586,14588,14600,16000,16002,16011,16323,16367,16416,16765,16878,16880,17289,18049,18053,18158,18186,18591,18707,18708,18710,19716,19882,20289,20296,20319,20377,20682,21385,21418,21687,21808,21809,21813,22339,22341,29815,50915,56458,71130,71660,71785,72043,72713,114249,121021,2…	Acvr2a,Angpt4,Ar,Cdh5,Efna5,Epha1,Ephb2,Ephb3,Erbb3,Ereg,Fgf10,Fgf2,Fgf5,Fgf7,Fgfr2,Vegfd,Fos,Gas6,Gcnt2,Gfra1,Gfra2,Gfra4,Ghr,Igf1,Igf2,Igfbp5,Inhba,Irs1,Itgb3,Stmn1,Lif,Lifr,Mertk,Ngf,Ngfr,Nppb,Nrp1,Pdgfb,Pik3cd,Pik3r1,Pik3r3,Bex1,Mst1r,Scx,Ccl2,Sfrp2,Sfrp1,Sox9,Tbx2,Tfap2a,Tek,Tgfb2,Tgfb3,Tgfbr2,Vegfa,Vegfc,Bcar3,Grb14,Foxo1,Sh2d6,Rarres2,Pdgfd,Sulf2,Angptl1,Npnt,Cspg4,Rassf2,Efemp1,Rgma,Lrrc3…
16_Member	GO Biological Processes	GO:0007167	enzyme-linked receptor protein signaling pathway	-12.5525	-9.96492	70/636	11480,11602,11835,12562,13640,13835,13844,13845,13867,13874,14165,14173,14176,14178,14183,14205,14281,14456,14538,14585,14586,14588,14600,16000,16002,16011,16323,16367,16416,16765,16878,16880,17289,18049,18053,18158,18186,18591,18707,18708,18710,19716,19882,20289,20296,20319,20377,20682,21385,21418,21687,21808,21809,21813,22339,22341,29815,50915,56458,71130,71660,71785,72043,72713,114249,121021,2…	Acvr2a,Angpt4,Ar,Cdh5,Efna5,Epha1,Ephb2,Ephb3,Erbb3,Ereg,Fgf10,Fgf2,Fgf5,Fgf7,Fgfr2,Vegfd,Fos,Gas6,Gcnt2,Gfra1,Gfra2,Gfra4,Ghr,Igf1,Igf2,Igfbp5,Inhba,Irs1,Itgb3,Stmn1,Lif,Lifr,Mertk,Ngf,Ngfr,Nppb,Nrp1,Pdgfb,Pik3cd,Pik3r1,Pik3r3,Bex1,Mst1r,Scx,Ccl2,Sfrp2,Sfrp1,Sox9,Tbx2,Tfap2a,Tek,Tgfb2,Tgfb3,Tgfbr2,Vegfa,Vegfc,Bcar3,Grb14,Foxo1,Sh2d6,Rarres2,Pdgfd,Sulf2,Angptl1,Npnt,Cspg4,Rassf2,Efemp1,Rgma,Lrrc32
16_Member	GO Biological Processes	GO:0007169	transmembrane receptor protein tyrosine kinase signaling pathway	-12.521	-9.95107	52/392	11602,11835,13640,13835,13844,13845,13867,13874,14165,14173,14176,14178,14183,14205,14585,14586,14588,14600,16000,16002,16011,16367,16416,16765,17289,18049,18053,18186,18591,18707,18708,18710,19716,19882,20296,20682,21385,21418,21687,22339,22341,29815,50915,56458,71130,71660,71785,72043,72713,121021,215653,216616	Angpt4,Ar,Efna5,Epha1,Ephb2,Ephb3,Erbb3,Ereg,Fgf10,Fgf2,Fgf5,Fgf7,Fgfr2,Vegfd,Gfra1,Gfra2,Gfra4,Ghr,Igf1,Igf2,Igfbp5,Irs1,Itgb3,Stmn1,Mertk,Ngf,Ngfr,Nrp1,Pdgfb,Pik3cd,Pik3r1,Pik3r3,Bex1,Mst1r,Ccl2,Sox9,Tbx2,Tfap2a,Tek,Vegfa,Vegfc,Bcar3,Grb14,Foxo1,Sh2d6,Rarres2,Pdgfd,Sulf2,Angptl1,Cspg4,Rassf2,Efemp1
16_Member	KEGG Pathway	mmu04010	MAPK signaling pathway - Mus musculus (house mouse)	-9.53724	-7.25506	39/294	11602,12291,12299,13640,13867,13874,14013,14165,14173,14176,14178,14183,14205,14281,16000,16002,16765,17260,18049,18053,18591,18783,19698,21687,21808,21809,21813,22339,22341,23882,26399,26408,26410,26415,63953,67603,71785,81905,170758	Angpt4,Cacna1g,Cacng1,Efna5,Erbb3,Ereg,Mecom,Fgf10,Fgf2,Fgf5,Fgf7,Fgfr2,Vegfd,Fos,Igf1,Igf2,Stmn1,Mef2c,Ngf,Ngfr,Pdgfb,Pla2g4a,Relb,Tek,Tgfb2,Tgfb3,Tgfbr2,Vegfa,Vegfc,Gadd45g,Map2k6,Map3k5,Map3k8,Mapk13,Dusp10,Dusp6,Pdgfd,Cacng8,Rac3
16_Member	KEGG Pathway	mmu04020	Calcium signaling pathway - Mus musculus (house mouse)	-7.43928	-5.41087	31/240	11541,11607,11937,12061,12291,12372,12373,13618,13867,14165,14173,14176,14178,14183,14205,15558,18049,18126,18440,18591,19882,20190,21390,21924,21925,22339,22341,68279,71785,107589,215303	Adora2b,Agtr1a,Atp2a1,Bdkrb1,Cacna1g,Casq1,Casq2,Ednrb,Erbb3,Fgf10,Fgf2,Fgf5,Fgf7,Fgfr2,Vegfd,Htr2a,Ngf,Nos2,P2rx6,Pdgfb,Mst1r,Ryr1,Tbxa2r,Tnnc1,Tnnc2,Vegfa,Vegfc,Mcoln2,Pdgfd,Mylk,Camk1g
16_Member	KEGG Pathway	mmu04015	Rap1 signaling pathway - Mus musculus (house mouse)	-6.9006	-4.94971	28/214	11541,11602,13640,14165,14173,14176,14178,14183,14205,16000,16416,18049,18053,18591,18707,18708,18710,21687,22339,22341,23880,26399,26415,71785,106952,110351,170758,238130	Adora2b,Angpt4,Efna5,Fgf10,Fgf2,Fgf5,Fgf7,Fgfr2,Vegfd,Igf1,Itgb3,Ngf,Ngfr,Pdgfb,Pik3cd,Pik3r1,Pik3r3,Tek,Vegfa,Vegfc,Fyb,Map2k6,Mapk13,Pdgfd,Arap3,Rap1gap,Rac3,Dock4
16_Member	Reactome Gene Sets	R-MMU-9006934	Signaling by Receptor Tyrosine Kinases	-6.78072	-4.85022	41/398	12562,13058,13867,13874,14165,14173,14176,14178,14183,14205,14268,15170,16000,16002,16367,16400,16416,17242,17395,18049,18186,18553,18591,18708,18710,19242,19882,20750,21682,21827,22339,22341,26415,53867,67603,71355,71785,105855,214425,373864,545622	Cdh5,Cybb,Erbb3,Ereg,Fgf10,Fgf2,Fgf5,Fgf7,Fgfr2,Vegfd,Fn1,Ptpn6,Igf1,Igf2,Irs1,Itga3,Itgb3,Mdk,Mmp9,Ngf,Nrp1,Pcsk6,Pdgfb,Pik3r1,Pik3r3,Ptn,Mst1r,Spp1,Tec,Thbs3,Vegfa,Vegfc,Mapk13,Col5a3,Dusp6,Col24a1,Pdgfd,Nckap1l,Cilp,Col27a1,Ptpn3
16_Member	GO Biological Processes	GO:0051781	positive regulation of cell division	-5.6491	-3.85582	15/84	13874,14173,14176,14178,14183,14205,16002,17242,18591,19242,21808,21809,22339,22341,71785	Ereg,Fgf2,Fgf5,Fgf7,Fgfr2,Vegfd,Igf2,Mdk,Pdgfb,Ptn,Tgfb2,Tgfb3,Vegfa,Vegfc,Pdgfd
16_Member	KEGG Pathway	mmu04014	Ras signaling pathway - Mus musculus (house mouse)	-3.74415	-2.22955	23/235	11602,13640,14165,14173,14176,14178,14183,14205,16000,16002,18049,18053,18591,18707,18708,18710,18783,21687,22339,22341,26970,71785,170758	Angpt4,Efna5,Fgf10,Fgf2,Fgf5,Fgf7,Fgfr2,Vegfd,Igf1,Igf2,Ngf,Ngfr,Pdgfb,Pik3cd,Pik3r1,Pik3r3,Pla2g4a,Tek,Vegfa,Vegfc,Pla2g2e,Pdgfd,Rac3
16_Member	GO Biological Processes	GO:0051302	regulation of cell division	-3.54764	-2.08413	19/182	12144,13874,14173,14176,14178,14183,14205,16002,17242,18591,19242,20319,21808,21809,22339,22341,70045,71785,233752	Blm,Ereg,Fgf2,Fgf5,Fgf7,Fgfr2,Vegfd,Igf2,Mdk,Pdgfb,Ptn,Sfrp2,Tgfb2,Tgfb3,Vegfa,Vegfc,Gpr15lg,Pdgfd,Insc
17_Summary	GO Biological Processes	GO:0050673	epithelial cell proliferation	-12.5437	-9.96492	37/214	11480,11835,12490,12554,12608,12822,12837,13123,13345,13874,14089,14160,14165,14173,14178,14183,15284,16000,16009,16010,16011,16193,17260,18133,18158,18591,19664,20682,21385,21687,21809,22339,66222,93735,211401,259277,320736	Acvr2a,Ar,Cd34,Cdh13,Cebpb,Col18a1,Col8a1,Cyp7b1,Twist2,Ereg,Fap,Lgr5,Fgf10,Fgf2,Fgf7,Fgfr2,Hlx,Igf1,Igfbp3,Igfbp4,Igfbp5,Il6,Mef2c,Ccn3,Nppb,Pdgfb,Rbpj,Sox9,Tbx2,Tek,Tgfb3,Vegfa,Serpinb1a,Wnt16,Mtss1,Klk8,Vstm4
17_Member	GO Biological Processes	GO:0050673	epithelial cell proliferation	-12.5437	-9.96492	37/214	11480,11835,12490,12554,12608,12822,12837,13123,13345,13874,14089,14160,14165,14173,14178,14183,15284,16000,16009,16010,16011,16193,17260,18133,18158,18591,19664,20682,21385,21687,21809,22339,66222,93735,211401,259277,320736	Acvr2a,Ar,Cd34,Cdh13,Cebpb,Col18a1,Col8a1,Cyp7b1,Twist2,Ereg,Fap,Lgr5,Fgf10,Fgf2,Fgf7,Fgfr2,Hlx,Igf1,Igfbp3,Igfbp4,Igfbp5,Il6,Mef2c,Ccn3,Nppb,Pdgfb,Rbpj,Sox9,Tbx2,Tek,Tgfb3,Vegfa,Serpinb1a,Wnt16,Mtss1,Klk8,Vstm4
17_Member	GO Biological Processes	GO:0001935	endothelial cell proliferation	-5.77282	-3.95566	10/36	12490,12822,14165,14173,14178,18158,18591,21687,22339,320736	Cd34,Col18a1,Fgf10,Fgf2,Fgf7,Nppb,Pdgfb,Tek,Vegfa,Vstm4
18_Summary	Reactome Gene Sets	R-MMU-114608	Platelet degranulation	-12.4987	-9.93727	27/116	11472,14205,14268,14456,16000,16002,16416,18591,18613,19073,19128,19241,20363,21808,21857,21859,22145,22339,22341,56744,71660,71946,227612,232345,239273,385643,628900,11551,11602,11937,14726,15170,17289,17540,18126,18440,18708,18710,18783,18788,18793,19085,19088,19124,20194,20969,20971,21390,21687,21824,22065,22152,23945,50915,73710,108078,232943,238130	Actn2,Vegfd,Fn1,Gas6,Igf1,Igf2,Itgb3,Pdgfb,Pecam1,Srgn,Pros1,Tmsb4x,Selenop,Tgfb2,Timp1,Timp3,Tuba4a,Vegfa,Vegfc,Pf4,Rarres2,Endod1,Tor4a,A2m,Abcc4,Kng2,Serpina3i,Adra2a,Angpt4,Atp2a1,Pdpn,Ptpn6,Mertk,Irag1,Nos2,P2rx6,Pik3r1,Pik3r3,Pla2g4a,Serpinb2,Plaur,Prkar1b,Prkar2b,Procr,S100a10,Sdc1,Sdc4,Tbxa2r,Tek,Thbd,Trpc3,Tubb3,Mgll,Grb14,Tubb2b,Olr1,Klc3,Dock4
18_Member	Reactome Gene Sets	R-MMU-114608	Platelet degranulation	-12.4987	-9.93727	27/116	11472,14205,14268,14456,16000,16002,16416,18591,18613,19073,19128,19241,20363,21808,21857,21859,22145,22339,22341,56744,71660,71946,227612,232345,239273,385643,628900	Actn2,Vegfd,Fn1,Gas6,Igf1,Igf2,Itgb3,Pdgfb,Pecam1,Srgn,Pros1,Tmsb4x,Selenop,Tgfb2,Timp1,Timp3,Tuba4a,Vegfa,Vegfc,Pf4,Rarres2,Endod1,Tor4a,A2m,Abcc4,Kng2,Serpina3i
18_Member	Reactome Gene Sets	R-MMU-76005	Response to elevated platelet cytosolic Ca2+	-12.0277	-9.50697	27/121	11472,14205,14268,14456,16000,16002,16416,18591,18613,19073,19128,19241,20363,21808,21857,21859,22145,22339,22341,56744,71660,71946,227612,232345,239273,385643,628900	Actn2,Vegfd,Fn1,Gas6,Igf1,Igf2,Itgb3,Pdgfb,Pecam1,Srgn,Pros1,Tmsb4x,Selenop,Tgfb2,Timp1,Timp3,Tuba4a,Vegfa,Vegfc,Pf4,Rarres2,Endod1,Tor4a,A2m,Abcc4,Kng2,Serpina3i
18_Member	Reactome Gene Sets	R-MMU-109582	Hemostasis	-11.7345	-9.24367	58/491	11472,11551,11602,11937,14205,14268,14456,14726,15170,16000,16002,16416,17289,17540,18126,18440,18591,18613,18708,18710,18783,18788,18793,19073,19085,19088,19124,19128,19241,20194,20363,20969,20971,21390,21687,21808,21824,21857,21859,22065,22145,22152,22339,22341,23945,50915,56744,71660,71946,73710,108078,227612,232345,232943,238130,239273,385643,628900	Actn2,Adra2a,Angpt4,Atp2a1,Vegfd,Fn1,Gas6,Pdpn,Ptpn6,Igf1,Igf2,Itgb3,Mertk,Irag1,Nos2,P2rx6,Pdgfb,Pecam1,Pik3r1,Pik3r3,Pla2g4a,Serpinb2,Plaur,Srgn,Prkar1b,Prkar2b,Procr,Pros1,Tmsb4x,S100a10,Selenop,Sdc1,Sdc4,Tbxa2r,Tek,Tgfb2,Thbd,Timp1,Timp3,Trpc3,Tuba4a,Tubb3,Vegfa,Vegfc,Mgll,Grb14,Pf4,Rarres2,Endod1,Tubb2b,Olr1,Tor4a,A2m,Klc3,Dock4,Abcc4,Kng2,Serpina3i
18_Member	Reactome Gene Sets	R-MMU-76002	Platelet activation, signaling and aggregation	-10.1057	-7.76105	36/245	11472,11551,14205,14268,14456,14726,15170,16000,16002,16416,18591,18613,18708,18710,18783,19073,19128,19241,20363,21390,21808,21857,21859,22065,22145,22339,22341,23945,56744,71660,71946,227612,232345,239273,385643,628900	Actn2,Adra2a,Vegfd,Fn1,Gas6,Pdpn,Ptpn6,Igf1,Igf2,Itgb3,Pdgfb,Pecam1,Pik3r1,Pik3r3,Pla2g4a,Srgn,Pros1,Tmsb4x,Selenop,Tbxa2r,Tgfb2,Timp1,Timp3,Trpc3,Tuba4a,Vegfa,Vegfc,Mgll,Pf4,Rarres2,Endod1,Tor4a,A2m,Abcc4,Kng2,Serpina3i
19_Summary	GO Biological Processes	GO:0001503	ossification	-12.2803	-9.73561	41/263	11647,13345,13521,14173,14183,14200,14588,14609,16000,16002,16009,16011,17260,17386,17395,17928,19225,19242,20190,20256,20289,20674,20682,20750,20855,21827,21922,22411,26399,66695,74511,94249,107250,170574,211401,212712,215653,230587,233651,235611,239337,19073	Alpl,Twist2,Slc26a2,Fgf2,Fgfr2,Fhl2,Gfra4,Gja1,Igf1,Igf2,Igfbp3,Igfbp5,Mef2c,Mmp13,Mmp9,Myog,Ptgs2,Ptn,Ryr1,Clec11a,Scx,Sox2,Sox9,Spp1,Stc1,Thbs3,Clec3b,Wnt11,Map2k6,Aspn,Lrrc17,Slc24a3,Kazald1,Sp7,Mtss1,Satb2,Rassf2,Glis1,Dchs1,Plxnb1,Adamts12,Srgn
19_Member	GO Biological Processes	GO:0001503	ossification	-12.2803	-9.73561	41/263	11647,13345,13521,14173,14183,14200,14588,14609,16000,16002,16009,16011,17260,17386,17395,17928,19225,19242,20190,20256,20289,20674,20682,20750,20855,21827,21922,22411,26399,66695,74511,94249,107250,170574,211401,212712,215653,230587,233651,235611,239337	Alpl,Twist2,Slc26a2,Fgf2,Fgfr2,Fhl2,Gfra4,Gja1,Igf1,Igf2,Igfbp3,Igfbp5,Mef2c,Mmp13,Mmp9,Myog,Ptgs2,Ptn,Ryr1,Clec11a,Scx,Sox2,Sox9,Spp1,Stc1,Thbs3,Clec3b,Wnt11,Map2k6,Aspn,Lrrc17,Slc24a3,Kazald1,Sp7,Mtss1,Satb2,Rassf2,Glis1,Dchs1,Plxnb1,Adamts12
19_Member	GO Biological Processes	GO:0030282	bone mineralization	-5.62709	-3.8367	13/64	11647,14183,16000,17386,19225,19242,20682,20750,21922,22411,66695,94249,211401	Alpl,Fgfr2,Igf1,Mmp13,Ptgs2,Ptn,Sox9,Spp1,Clec3b,Wnt11,Aspn,Slc24a3,Mtss1
19_Member	GO Biological Processes	GO:0001649	osteoblast differentiation	-4.73923	-3.06357	16/111	13345,14173,14200,14609,16000,16002,16009,16011,17260,20674,20750,22411,26399,170574,212712,230587	Twist2,Fgf2,Fhl2,Gja1,Igf1,Igf2,Igfbp3,Igfbp5,Mef2c,Sox2,Spp1,Wnt11,Map2k6,Sp7,Satb2,Glis1
19_Member	GO Biological Processes	GO:0031214	biomineral tissue development	-4.24158	-2.65296	15/109	11647,14183,16000,17386,19073,19225,19242,20682,20750,21922,22411,66695,94249,170574,211401	Alpl,Fgfr2,Igf1,Mmp13,Srgn,Ptgs2,Ptn,Sox9,Spp1,Clec3b,Wnt11,Aspn,Slc24a3,Sp7,Mtss1
20_Summary	KEGG Pathway	mmu04668	TNF signaling pathway - Mus musculus (house mouse)	-12.2775	-9.52705	18/113	12608,14825,16193,16878,17392,17395,18707,19225,20296,20310,20311,22341,26399,26408,26410,26415,208677,330122,12985,14283,16819,17386,332110,12061,12457,14528,18104,18126,18787,19260,20568,27056,56744,63953,66102,67313,230738,16156,16323,17082,18049,21939,21942,53603,94185,11307,54123,108078,22339,20750,68279,11517,11541,11607,12424,13136,15558,18442,18619,18783,19085,19088,19734,22065,56089,5634…	Cebpb,Cxcl1,Il6,Lif,Mmp3,Mmp9,Pik3cd,Ptgs2,Ccl2,Cxcl2,Cxcl5,Vegfc,Map2k6,Map3k5,Map3k8,Mapk13,Creb3l3,Cxcl3,Csf3,Fosl1,Lcn2,Mmp13,Mapk15,Bdkrb1,Noct,Gch1,Nqo1,Nos2,Serpine1,Ptpn22,Slpi,Irf5,Pf4,Dusp10,Cxcl16,Inava,Zc3h12a,Il11,Inhba,Il1rl1,Ngf,Cd40,Tnfrsf9,Tslp,Tnfrsf21,Abcg1,Irf7,Olr1,Vegfa,Spp1,Mcoln2,Adcyap1r1,Adora2b,Agtr1a,Cck,Cd55,Htr2a,P2ry2,Penk,Pla2g4a,Prkar1b,Prkar2b,Rgs16,Trpc3,Ramp3,N…
20_Member	KEGG Pathway	mmu04668	TNF signaling pathway - Mus musculus (house mouse)	-12.2775	-9.52705	18/113	12608,14825,16193,16878,17392,17395,18707,19225,20296,20310,20311,22341,26399,26408,26410,26415,208677,330122	Cebpb,Cxcl1,Il6,Lif,Mmp3,Mmp9,Pik3cd,Ptgs2,Ccl2,Cxcl2,Cxcl5,Vegfc,Map2k6,Map3k5,Map3k8,Mapk13,Creb3l3,Cxcl3
20_Member	KEGG Pathway	mmu04657	IL-17 signaling pathway - Mus musculus (house mouse)	-11.5101	-8.82091	16/93	12608,12985,14283,14825,16193,16819,17386,17392,17395,19225,20296,20310,20311,26415,330122,332110	Cebpb,Csf3,Fosl1,Cxcl1,Il6,Lcn2,Mmp13,Mmp3,Mmp9,Ptgs2,Ccl2,Cxcl2,Cxcl5,Mapk13,Cxcl3,Mapk15
20_Member	GO Biological Processes	GO:0002237	response to molecule of bacterial origin	-6.02372	-4.0811	22/395	12061,12457,12608,14528,14825,16193,18104,18126,18787,19225,19260,20296,20310,20311,20568,27056,56744,63953,66102,67313,230738,330122	Bdkrb1,Noct,Cebpb,Gch1,Cxcl1,Il6,Nqo1,Nos2,Serpine1,Ptgs2,Ptpn22,Ccl2,Cxcl2,Cxcl5,Slpi,Irf5,Pf4,Dusp10,Cxcl16,Inava,Zc3h12a,Cxcl3
20_Member	KEGG Pathway	mmu04060	Cytokine-cytokine receptor interaction - Mus musculus (house mouse)	-5.64264	-3.74475	18/292	12985,14825,16156,16193,16323,16878,17082,18049,20296,20310,20311,21939,21942,53603,56744,66102,94185,330122	Csf3,Cxcl1,Il11,Il6,Inhba,Lif,Il1rl1,Ngf,Ccl2,Cxcl2,Cxcl5,Cd40,Tnfrsf9,Tslp,Pf4,Cxcl16,Tnfrsf21,Cxcl3
20_Member	KEGG Pathway	mmu05417	Lipid and atherosclerosis - Mus musculus (house mouse)	-5.42073	-3.56675	15/216	11307,14825,16193,17392,17395,18707,20296,20310,21939,26399,26408,26415,54123,108078,330122	Abcg1,Cxcl1,Il6,Mmp3,Mmp9,Pik3cd,Ccl2,Cxcl2,Cd40,Map2k6,Map3k5,Mapk13,Irf7,Olr1,Cxcl3
20_Member	GO Biological Processes	GO:0032496	response to lipopolysaccharide	-5.24485	-3.41206	20/375	12061,12457,12608,14528,14825,16193,18104,18126,18787,19225,19260,20296,20310,20311,20568,56744,63953,66102,230738,330122	Bdkrb1,Noct,Cebpb,Gch1,Cxcl1,Il6,Nqo1,Nos2,Serpine1,Ptgs2,Ptpn22,Ccl2,Cxcl2,Cxcl5,Slpi,Pf4,Dusp10,Cxcl16,Zc3h12a,Cxcl3
20_Member	KEGG Pathway	mmu05323	Rheumatoid arthritis - Mus musculus (house mouse)	-4.82728	-3.06075	9/87	14825,16156,16193,17392,20296,20310,20311,22339,330122	Cxcl1,Il11,Il6,Mmp3,Ccl2,Cxcl2,Cxcl5,Vegfa,Cxcl3
20_Member	GO Biological Processes	GO:0097530	granulocyte migration	-4.23916	-2.58825	9/103	14825,20296,20310,20311,20750,22339,56744,68279,330122	Cxcl1,Ccl2,Cxcl2,Cxcl5,Spp1,Vegfa,Pf4,Mcoln2,Cxcl3
20_Member	WikiPathways	WP222	Cytokines and inflammatory response	-4.12297	-2.4945	5/27	12985,14825,16156,16193,330122	Csf3,Cxcl1,Il11,Il6,Cxcl3
20_Member	GO Biological Processes	GO:0071621	granulocyte chemotaxis	-4.09271	-2.4747	8/84	14825,20296,20310,20311,20750,22339,56744,330122	Cxcl1,Ccl2,Cxcl2,Cxcl5,Spp1,Vegfa,Pf4,Cxcl3
20_Member	Reactome Gene Sets	R-MMU-372790	Signaling by GPCR	-4.09141	-2.4747	24/601	11517,11541,11607,12061,12424,13136,14825,15558,17392,18442,18619,18783,19085,19088,19734,20310,20311,22065,56089,56349,56744,66102,330122,381073	Adcyap1r1,Adora2b,Agtr1a,Bdkrb1,Cck,Cd55,Cxcl1,Htr2a,Mmp3,P2ry2,Penk,Pla2g4a,Prkar1b,Prkar2b,Rgs16,Cxcl2,Cxcl5,Trpc3,Ramp3,Net1,Pf4,Cxcl16,Cxcl3,Npw
20_Member	Reactome Gene Sets	R-MMU-388396	GPCR downstream signalling	-4.04418	-2.44362	23/567	11517,11541,11607,12061,12424,14825,15558,17392,18442,18619,18783,19085,19088,19734,20310,20311,22065,56089,56349,56744,66102,330122,381073	Adcyap1r1,Adora2b,Agtr1a,Bdkrb1,Cck,Cxcl1,Htr2a,Mmp3,P2ry2,Penk,Pla2g4a,Prkar1b,Prkar2b,Rgs16,Cxcl2,Cxcl5,Trpc3,Ramp3,Net1,Pf4,Cxcl16,Cxcl3,Npw
20_Member	GO Biological Processes	GO:0019221	cytokine-mediated signaling pathway	-3.94866	-2.37225	16/322	12931,13874,14825,16193,19275,20296,20310,20311,23893,23962,27056,54123,56744,114643,246728,330122	Crlf1,Ereg,Cxcl1,Il6,Ptprn,Ccl2,Cxcl2,Cxcl5,Grem2,Oasl2,Irf5,Irf7,Pf4,Oas1c,Oas2,Cxcl3
20_Member	GO Biological Processes	GO:0007204	positive regulation of cytosolic calcium ion concentration	-3.56903	-2.0762	12/214	11517,11607,12291,13136,14609,14825,15558,18442,20310,22065,63873,330122	Adcyap1r1,Agtr1a,Cacna1g,Cd55,Gja1,Cxcl1,Htr2a,P2ry2,Cxcl2,Trpc3,Trpv4,Cxcl3
20_Member	Reactome Gene Sets	R-MMU-380108	Chemokine receptors bind chemokines	-3.56341	-2.07261	6/54	14825,20310,20311,56744,66102,330122	Cxcl1,Cxcl2,Cxcl5,Pf4,Cxcl16,Cxcl3
20_Member	GO Biological Processes	GO:0030593	neutrophil chemotaxis	-3.55626	-2.06907	7/76	14825,20296,20310,20311,20750,56744,330122	Cxcl1,Ccl2,Cxcl2,Cxcl5,Spp1,Pf4,Cxcl3
20_Member	GO Biological Processes	GO:1990868	response to chemokine	-3.55626	-2.06907	7/76	14825,20296,20310,20311,56744,230738,330122	Cxcl1,Ccl2,Cxcl2,Cxcl5,Pf4,Zc3h12a,Cxcl3
20_Member	GO Biological Processes	GO:1990869	cellular response to chemokine	-3.55626	-2.06907	7/76	14825,20296,20310,20311,56744,230738,330122	Cxcl1,Ccl2,Cxcl2,Cxcl5,Pf4,Zc3h12a,Cxcl3
20_Member	Reactome Gene Sets	R-MMU-375276	Peptide ligand-binding receptors	-3.5135	-2.03201	11/186	11607,12061,12424,14825,18619,20310,20311,56744,66102,330122,381073	Agtr1a,Bdkrb1,Cck,Cxcl1,Penk,Cxcl2,Cxcl5,Pf4,Cxcl16,Cxcl3,Npw
20_Member	Reactome Gene Sets	R-MMU-500792	GPCR ligand binding	-3.4331	-1.97083	17/394	11517,11541,11607,12061,12424,13136,14825,15558,18442,18619,20310,20311,56089,56744,66102,330122,381073	Adcyap1r1,Adora2b,Agtr1a,Bdkrb1,Cck,Cd55,Cxcl1,Htr2a,P2ry2,Penk,Cxcl2,Cxcl5,Ramp3,Pf4,Cxcl16,Cxcl3,Npw
20_Member	GO Biological Processes	GO:0071222	cellular response to lipopolysaccharide	-3.42882	-1.96807	14/288	12608,14528,14825,16193,18126,18787,19260,20296,20310,20311,56744,66102,230738,330122	Cebpb,Gch1,Cxcl1,Il6,Nos2,Serpine1,Ptpn22,Ccl2,Cxcl2,Cxcl5,Pf4,Cxcl16,Zc3h12a,Cxcl3
20_Member	GO Biological Processes	GO:0071219	cellular response to molecule of bacterial origin	-3.28122	-1.85736	14/298	12608,14528,14825,16193,18126,18787,19260,20296,20310,20311,56744,66102,230738,330122	Cebpb,Gch1,Cxcl1,Il6,Nos2,Serpine1,Ptpn22,Ccl2,Cxcl2,Cxcl5,Pf4,Cxcl16,Zc3h12a,Cxcl3
20_Member	Reactome Gene Sets	R-MMU-373076	Class A/1 (Rhodopsin-like receptors)	-3.15447	-1.76691	14/307	11541,11607,12061,12424,14825,15558,18442,18619,20310,20311,56744,66102,330122,381073	Adora2b,Agtr1a,Bdkrb1,Cck,Cxcl1,Htr2a,P2ry2,Penk,Cxcl2,Cxcl5,Pf4,Cxcl16,Cxcl3,Npw
20_Member	Reactome Gene Sets	R-MMU-418594	G alpha (i) signalling events	-3.12531	-1.74398	13/274	12061,14825,18619,18783,19085,19088,19734,20310,20311,56744,66102,330122,381073	Bdkrb1,Cxcl1,Penk,Pla2g4a,Prkar1b,Prkar2b,Rgs16,Cxcl2,Cxcl5,Pf4,Cxcl16,Cxcl3,Npw
20_Member	GO Biological Processes	GO:0070098	chemokine-mediated signaling pathway	-3.08988	-1.7169	6/66	14825,20296,20310,20311,56744,330122	Cxcl1,Ccl2,Cxcl2,Cxcl5,Pf4,Cxcl3
20_Member	KEGG Pathway	mmu04061	Viral protein interaction with cytokine and cytokine receptor - Mus musculus (house mouse)	-2.96964	-1.6296	7/95	14825,16193,20296,20310,20311,56744,330122	Cxcl1,Il6,Ccl2,Cxcl2,Cxcl5,Pf4,Cxcl3
20_Member	GO Biological Processes	GO:0071216	cellular response to biotic stimulus	-2.91693	-1.59296	14/325	12608,14528,14825,16193,18126,18787,19260,20296,20310,20311,56744,66102,230738,330122	Cebpb,Gch1,Cxcl1,Il6,Nos2,Serpine1,Ptpn22,Ccl2,Cxcl2,Cxcl5,Pf4,Cxcl16,Zc3h12a,Cxcl3
20_Member	GO Biological Processes	GO:0006959	humoral immune response	-2.78291	-1.50474	12/263	12796,13136,14825,19664,20310,20311,20568,53603,56744,71660,94185,330122	Camp,Cd55,Cxcl1,Rbpj,Cxcl2,Cxcl5,Slpi,Tslp,Pf4,Rarres2,Tnfrsf21,Cxcl3
20_Member	GO Biological Processes	GO:0071396	cellular response to lipid	-2.71136	-1.45408	20/581	11607,12608,14528,14825,16193,16323,18126,18787,19260,20296,20310,20311,20750,56089,56744,66102,67800,225872,230738,330122	Agtr1a,Cebpb,Gch1,Cxcl1,Il6,Inhba,Nos2,Serpine1,Ptpn22,Ccl2,Cxcl2,Cxcl5,Spp1,Ramp3,Pf4,Cxcl16,Dgat2,Npas4,Zc3h12a,Cxcl3
20_Member	GO Biological Processes	GO:0019730	antimicrobial humoral response	-2.65751	-1.41337	9/169	12796,14825,20310,20311,20568,53603,56744,71660,330122	Camp,Cxcl1,Cxcl2,Cxcl5,Slpi,Tslp,Pf4,Rarres2,Cxcl3
20_Member	KEGG Pathway	mmu05134	Legionellosis - Mus musculus (house mouse)	-2.45655	-1.27074	5/61	14825,16193,17948,20310,330122	Cxcl1,Il6,Naip2,Cxcl2,Cxcl3
20_Member	KEGG Pathway	mmu04621	NOD-like receptor signaling pathway - Mus musculus (house mouse)	-2.45081	-1.26571	10/216	12796,14825,16193,17948,20296,20310,26415,54123,246728,330122	Camp,Cxcl1,Il6,Naip2,Ccl2,Cxcl2,Mapk13,Irf7,Oas2,Cxcl3
20_Member	KEGG Pathway	mmu04062	Chemokine signaling pathway - Mus musculus (house mouse)	-2.29112	-1.15314	9/192	14825,18707,20296,20310,20311,56744,66102,170758,330122	Cxcl1,Pik3cd,Ccl2,Cxcl2,Cxcl5,Pf4,Cxcl16,Rac3,Cxcl3
20_Member	GO Biological Processes	GO:0061844	antimicrobial humoral immune response mediated by antimicrobial peptide	-2.13335	-1.03671	7/134	12796,14825,20310,20311,53603,56744,330122	Camp,Cxcl1,Cxcl2,Cxcl5,Tslp,Pf4,Cxcl3
20_Member	KEGG Pathway	mmu04064	NF-kappa B signaling pathway - Mus musculus (house mouse)	-2.07608	-0.996058	6/105	14825,19225,19698,20310,21939,330122	Cxcl1,Ptgs2,Relb,Cxcl2,Cd40,Cxcl3
20_Member	KEGG Pathway	mmu04936	Alcoholic liver disease - Mus musculus (house mouse)	-2.01759	-0.953025	7/141	14825,16193,20310,26399,26408,26415,330122	Cxcl1,Il6,Cxcl2,Map2k6,Map3k5,Mapk13,Cxcl3

## Sheet: FB pathways
_MEMBER_FB_Clutster1	_MEMBER_FB_Clutster2	_LogP_FB_Clutster1	_LogP_FB_Clutster2	GO	_PATTERN_	_RANK_	GiniIndex	Category	CategoryID	Description	PARENT_GO	LogP	Enrichment	Z-score	#TotalGeneInLibrary	#GeneInGO	#GeneInHitList	#GeneInGOAndHitList	%InGO	STDV %InGO	GeneID	Hits	Log(q-value)	EvidenceCutoff	GROUP_ID	FirstInGroupByEnrichment	FirstInGroupByLogP	BestLogPInGroup	BestEnrichmentInGroup	URL
1	1	-11.1728	-14.4501	GO:0030335	M11	2	0	GO Biological Processes	19	positive regulation of cell migration	19_GO:0040011 locomotion	-25.5338	3.5612	13.3497	20836	595	885	90	10.1695	1.01599	11475|11504|11541|11551|11602|11826|12061|12554|12562|12721|12822|13036|13345|13614|13835|13844|14165|14173|14178|14205|14268|14366|14456|14538|14726|14747|15227|15368|15945|16000|16002|16011|16367|16400|16403|16416|16803|16819|17242|17250|17392|17395|18186|18442|18591|18613|18707|18708|18787|18823|19225|19241|19242|20296|20347|20348|20351|20355|20682|21418|21687|21808|21813|21930|21939|22339|223…	Acta2|Adamts1|Adora2b|Adra2a|Angpt4|Aqp1|Bdkrb1|Cdh13|Cdh5|Coro1a|Col18a1|Ctsh|Twist2|Edn1|Epha1|Ephb2|Fgf10|Fgf2|Fgf7|Vegfd|Fn1|Fzd4|Gas6|Gcnt2|Pdpn|Cmklr1|Foxf1|Hmox1|Cxcl10|Igf1|Igf2|Igfbp5|Irs1|Itga3|Itga6|Itgb3|Lbp|Lcn2|Mdk|Abcc1|Mmp3|Mmp9|Nrp1|P2ry2|Pdgfb|Pecam1|Pik3cd|Pik3r1|Serpine1|Plp1|Ptgs2|Tmsb4x|Ptn|Ccl2|Sema3b|Sema3c|Sema4a|Sema4f|Sox9|Tfap2a|Tek|Tgfb2|Tgfbr2|Tnfaip6|Cd40|Vegfa|Vegf…	-21.2648	0	1	1	1	-25.5338	5.39539
1	1	-10.6131	-14.2499	GO:2000147	M11	2	0	GO Biological Processes	19	positive regulation of cell motility	19_GO:0040011 locomotion	-24.7444	3.44447	13.0359	20836	622	885	91	10.2825	1.02098	11475|11504|11541|11551|11602|11826|12061|12554|12562|12721|12822|13036|13345|13614|13835|13844|14165|14173|14178|14205|14268|14366|14456|14538|14726|14747|15227|15368|15945|16000|16002|16011|16367|16400|16403|16416|16803|16819|17242|17250|17392|17395|18186|18442|18591|18613|18707|18708|18787|18823|19225|19241|19242|20296|20347|20348|20351|20355|20682|21418|21687|21808|21813|21930|21939|22339|223…	Acta2|Adamts1|Adora2b|Adra2a|Angpt4|Aqp1|Bdkrb1|Cdh13|Cdh5|Coro1a|Col18a1|Ctsh|Twist2|Edn1|Epha1|Ephb2|Fgf10|Fgf2|Fgf7|Vegfd|Fn1|Fzd4|Gas6|Gcnt2|Pdpn|Cmklr1|Foxf1|Hmox1|Cxcl10|Igf1|Igf2|Igfbp5|Irs1|Itga3|Itga6|Itgb3|Lbp|Lcn2|Mdk|Abcc1|Mmp3|Mmp9|Nrp1|P2ry2|Pdgfb|Pecam1|Pik3cd|Pik3r1|Serpine1|Plp1|Ptgs2|Tmsb4x|Ptn|Ccl2|Sema3b|Sema3c|Sema4a|Sema4f|Sox9|Tfap2a|Tek|Tgfb2|Tgfbr2|Tnfaip6|Cd40|Vegfa|Vegf…	-20.7764	0	1	0	0	-25.5338	5.39539
1	1	-10.2774	-13.7635	GO:0040017	M11	2	0	GO Biological Processes	19	positive regulation of locomotion	19_GO:0040011 locomotion	-23.886	3.35283	12.7228	20836	639	885	91	10.2825	1.02098	11475|11504|11541|11551|11602|11826|12061|12554|12562|12721|12822|13036|13345|13614|13835|13844|14165|14173|14178|14205|14268|14366|14456|14538|14726|14747|15227|15368|15945|16000|16002|16011|16367|16400|16403|16416|16803|16819|17242|17250|17392|17395|18186|18442|18591|18613|18707|18708|18787|18823|19225|19241|19242|20296|20347|20348|20351|20355|20682|21418|21687|21808|21813|21930|21939|22339|223…	Acta2|Adamts1|Adora2b|Adra2a|Angpt4|Aqp1|Bdkrb1|Cdh13|Cdh5|Coro1a|Col18a1|Ctsh|Twist2|Edn1|Epha1|Ephb2|Fgf10|Fgf2|Fgf7|Vegfd|Fn1|Fzd4|Gas6|Gcnt2|Pdpn|Cmklr1|Foxf1|Hmox1|Cxcl10|Igf1|Igf2|Igfbp5|Irs1|Itga3|Itga6|Itgb3|Lbp|Lcn2|Mdk|Abcc1|Mmp3|Mmp9|Nrp1|P2ry2|Pdgfb|Pecam1|Pik3cd|Pik3r1|Serpine1|Plp1|Ptgs2|Tmsb4x|Ptn|Ccl2|Sema3b|Sema3c|Sema4a|Sema4f|Sox9|Tfap2a|Tek|Tgfb2|Tgfbr2|Tnfaip6|Cd40|Vegfa|Vegf…	-20.0942	0	1	0	0	-25.5338	5.39539
1	1	-9.62869	-8.78153	GO:0010632	M11	2	0	GO Biological Processes	19	regulation of epithelial cell migration	19_GO:0040011 locomotion	-18.0951	4.53851	11.8307	20836	249	885	48	5.42373	0.761322	11541|11602|11816|11826|12822|13036|13179|14165|14173|14178|15368|16000|16002|16367|16400|16416|16819|17260|17286|17395|18186|18591|18707|18787|19225|19270|20351|20682|20855|21390|21687|21808|21813|21939|22339|22341|54357|63953|64074|68792|74144|101401|105450|105844|230738|238328|243362|320924	Adora2b|Angpt4|Apoe|Aqp1|Col18a1|Ctsh|Dcn|Fgf10|Fgf2|Fgf7|Hmox1|Igf1|Igf2|Irs1|Itga3|Itgb3|Lcn2|Mef2c|Meox2|Mmp9|Nrp1|Pdgfb|Pik3cd|Serpine1|Ptgs2|Ptprg|Sema4a|Sox9|Stc1|Tbxa2r|Tek|Tgfb2|Tgfbr2|Cd40|Vegfa|Vegfc|Epb41l4b|Dusp10|Smoc2|Srpx2|Robo4|Adamts9|Mmrn2|Card10|Zc3h12a|Vash1|Stard13|Ccbe1	-14.9053	0	1	0	0	-25.5338	5.39539
1	1	-8.68777	-6.39584	GO:0045765	M11	2	0	GO Biological Processes	19	regulation of angiogenesis	19_GO:0032502 developmental process	-14.4416	3.70521	10.0238	20836	305	885	48	5.42373	0.761322	11504|11602|11607|11826|12490|12509|12562|12796|13036|13058|13179|13835|14173|14205|15368|15945|16002|16416|16878|17242|17395|18053|18186|18707|18787|19242|20296|20319|20351|21390|21687|21808|21813|21939|22339|22341|64074|64103|67784|101401|106014|230738|230775|238328|243362|243912|319909|320924	Adamts1|Angpt4|Agtr1a|Aqp1|Cd34|Cd59a|Cdh5|Camp|Ctsh|Cybb|Dcn|Epha1|Fgf2|Vegfd|Hmox1|Cxcl10|Igf2|Itgb3|Lif|Mdk|Mmp9|Ngfr|Nrp1|Pik3cd|Serpine1|Ptn|Ccl2|Sfrp2|Sema4a|Tbxa2r|Tek|Tgfb2|Tgfbr2|Cd40|Vegfa|Vegfc|Smoc2|Tnmd|Plxnd1|Adamts9|Tafa5|Zc3h12a|Adgrb2|Vash1|Stard13|Hspb6|Ism1|Ccbe1	-11.602	0	1	0	0	-25.5338	5.39539
1	1	-8.57901	-6.2901	GO:1901342	M11	2	0	GO Biological Processes	19	regulation of vasculature development	19_GO:0032502 developmental process	-14.2172	3.65724	9.91137	20836	309	885	48	5.42373	0.761322	11504|11602|11607|11826|12490|12509|12562|12796|13036|13058|13179|13835|14173|14205|15368|15945|16002|16416|16878|17242|17395|18053|18186|18707|18787|19242|20296|20319|20351|21390|21687|21808|21813|21939|22339|22341|64074|64103|67784|101401|106014|230738|230775|238328|243362|243912|319909|320924	Adamts1|Angpt4|Agtr1a|Aqp1|Cd34|Cd59a|Cdh5|Camp|Ctsh|Cybb|Dcn|Epha1|Fgf2|Vegfd|Hmox1|Cxcl10|Igf2|Itgb3|Lif|Mdk|Mmp9|Ngfr|Nrp1|Pik3cd|Serpine1|Ptn|Ccl2|Sfrp2|Sema4a|Tbxa2r|Tek|Tgfb2|Tgfbr2|Cd40|Vegfa|Vegfc|Smoc2|Tnmd|Plxnd1|Adamts9|Tafa5|Zc3h12a|Adgrb2|Vash1|Stard13|Hspb6|Ism1|Ccbe1	-11.4253	0	1	0	0	-25.5338	5.39539
1	1	-4.909	-9.23261	GO:0050678	M11	2	0	GO Biological Processes	19	regulation of epithelial cell proliferation	19_GO:0050789 regulation of biological process	-13.7071	3.12816	9.38056	20836	429	885	57	6.44068	0.825159	11541|11607|11816|11835|12554|12560|12577|12822|13123|13345|13618|14165|14173|14178|14183|14205|14609|15284|15368|16000|16002|16193|16416|16449|16776|17242|17260|18053|18158|18591|18612|18707|19242|19275|19664|20296|20319|20377|20674|20682|21687|21808|21809|22339|22341|63953|64103|66333|70045|72043|74155|105450|107587|110351|140571|211401|238328	Adora2b|Agtr1a|Apoe|Ar|Cdh13|Cdh3|Cdkn1c|Col18a1|Cyp7b1|Twist2|Ednrb|Fgf10|Fgf2|Fgf7|Fgfr2|Vegfd|Gja1|Hlx|Hmox1|Igf1|Igf2|Il6|Itgb3|Jag1|Lama5|Mdk|Mef2c|Ngfr|Nppb|Pdgfb|Etv4|Pik3cd|Ptn|Ptprn|Rbpj|Ccl2|Sfrp2|Sfrp1|Sox2|Sox9|Tek|Tgfb2|Tgfb3|Vegfa|Vegfc|Dusp10|Tnmd|Aqp11|Gpr15lg|Sulf2|Errfi1|Mmrn2|Osr2|Rap1gap|Plxnb3|Mtss1|Vash1	-10.9566	0	1	0	0	-25.5338	5.39539
1	1	-8.70195	-5.32345	GO:0010634	M11	2	0	GO Biological Processes	19	positive regulation of epithelial cell migration	19_GO:0040011 locomotion	-13.3422	4.7959	10.2152	20836	162	885	33	3.72881	0.636886	11541|11602|11826|12822|13036|14165|14173|14178|15368|16000|16002|16367|16400|16416|16819|17395|18186|18591|18707|18787|19225|20682|21687|21808|21813|21939|22339|22341|54357|64074|68792|230738|320924	Adora2b|Angpt4|Aqp1|Col18a1|Ctsh|Fgf10|Fgf2|Fgf7|Hmox1|Igf1|Igf2|Irs1|Itga3|Itgb3|Lcn2|Mmp9|Nrp1|Pdgfb|Pik3cd|Serpine1|Ptgs2|Sox9|Tek|Tgfb2|Tgfbr2|Cd40|Vegfa|Vegfc|Epb41l4b|Smoc2|Srpx2|Zc3h12a|Ccbe1	-10.6414	0	1	0	0	-25.5338	5.39539
1	1	-7.29803	-6.09865	GO:0010594	M11	2	0	GO Biological Processes	19	regulation of endothelial cell migration	19_GO:0040011 locomotion	-12.9425	4.52248	9.91212	20836	177	885	34	3.84181	0.646085	11541|11602|11816|12822|13179|14173|15368|16000|16002|16416|16819|17260|17286|18186|18591|18707|19225|20351|20855|21390|21687|21939|22339|22341|64074|68792|74144|101401|105450|105844|230738|238328|243362|320924	Adora2b|Angpt4|Apoe|Col18a1|Dcn|Fgf2|Hmox1|Igf1|Igf2|Itgb3|Lcn2|Mef2c|Meox2|Nrp1|Pdgfb|Pik3cd|Ptgs2|Sema4a|Stc1|Tbxa2r|Tek|Cd40|Vegfa|Vegfc|Smoc2|Srpx2|Robo4|Adamts9|Mmrn2|Card10|Zc3h12a|Vash1|Stard13|Ccbe1	-10.2968	0	1	0	0	-25.5338	5.39539
1	1	-2.26179	-8.52251	GO:0043535	M11	2	0	GO Biological Processes	19	regulation of blood vessel endothelial cell migration	19_GO:0040011 locomotion	-10.1632	5.39539	9.09106	20836	96	885	22	2.48588	0.523362	11602|11816|12822|14173|15368|16000|16002|17260|17286|18186|18591|19225|21390|21939|22339|22341|68792|74144|105450|105844|238328|243362	Angpt4|Apoe|Col18a1|Fgf2|Hmox1|Igf1|Igf2|Mef2c|Meox2|Nrp1|Pdgfb|Ptgs2|Tbxa2r|Cd40|Vegfa|Vegfc|Srpx2|Robo4|Mmrn2|Card10|Vash1|Stard13	-7.80809	0	1	0	0	-25.5338	5.39539
1	1	-7.16204	-3.58168	GO:0045766	M11	2	0	GO Biological Processes	19	positive regulation of angiogenesis	19_GO:0032502 developmental process	-9.82241	3.90224	8.25935	20836	181	885	30	3.38983	0.608315	11602|11607|11826|12490|12562|12796|13036|13058|13835|14173|14205|15368|16002|16416|17242|17395|18186|18707|18787|20319|21390|21687|21813|21939|22339|22341|64074|230738|243912|320924	Angpt4|Agtr1a|Aqp1|Cd34|Cdh5|Camp|Ctsh|Cybb|Epha1|Fgf2|Vegfd|Hmox1|Igf2|Itgb3|Mdk|Mmp9|Nrp1|Pik3cd|Serpine1|Sfrp2|Tbxa2r|Tek|Tgfbr2|Cd40|Vegfa|Vegfc|Smoc2|Zc3h12a|Hspb6|Ccbe1	-7.52194	0	1	0	0	-25.5338	5.39539
1	1	-7.16204	-3.58168	GO:1904018	M11	2	0	GO Biological Processes	19	positive regulation of vasculature development	19_GO:0032502 developmental process	-9.82241	3.90224	8.25935	20836	181	885	30	3.38983	0.608315	11602|11607|11826|12490|12562|12796|13036|13058|13835|14173|14205|15368|16002|16416|17242|17395|18186|18707|18787|20319|21390|21687|21813|21939|22339|22341|64074|230738|243912|320924	Angpt4|Agtr1a|Aqp1|Cd34|Cdh5|Camp|Ctsh|Cybb|Epha1|Fgf2|Vegfd|Hmox1|Igf2|Itgb3|Mdk|Mmp9|Nrp1|Pik3cd|Serpine1|Sfrp2|Tbxa2r|Tek|Tgfbr2|Cd40|Vegfa|Vegfc|Smoc2|Zc3h12a|Hspb6|Ccbe1	-7.52194	0	1	0	0	-25.5338	5.39539
1	1	-4.92304	-4.92122	GO:0001936	M11	2	0	GO Biological Processes	19	regulation of endothelial cell proliferation	19_GO:0050789 regulation of biological process	-9.40343	4.10113	8.16179	20836	155	885	27	3.05085	0.57811	11541|11607|11816|12554|12822|14165|14173|14178|14205|14609|15368|16000|16002|16416|17242|17260|18053|18591|18707|20296|21687|22339|22341|64103|105450|140571|238328	Adora2b|Agtr1a|Apoe|Cdh13|Col18a1|Fgf10|Fgf2|Fgf7|Vegfd|Gja1|Hmox1|Igf1|Igf2|Itgb3|Mdk|Mef2c|Ngfr|Pdgfb|Pik3cd|Ccl2|Tek|Vegfa|Vegfc|Tnmd|Mmrn2|Plxnb3|Vash1	-7.13011	0	1	0	0	-25.5338	5.39539
1	1	-6.45637	-2.63524	GO:0010595	M11	2	0	GO Biological Processes	19	positive regulation of endothelial cell migration	19_GO:0040011 locomotion	-8.11947	4.45418	7.68502	20836	111	885	21	2.37288	0.511625	11541|11602|12822|14173|15368|16000|16002|16416|16819|18186|18591|18707|19225|21687|21939|22339|22341|64074|68792|230738|320924	Adora2b|Angpt4|Col18a1|Fgf2|Hmox1|Igf1|Igf2|Itgb3|Lcn2|Nrp1|Pdgfb|Pik3cd|Ptgs2|Tek|Cd40|Vegfa|Vegfc|Smoc2|Srpx2|Zc3h12a|Ccbe1	-6.01123	0	1	0	0	-25.5338	5.39539
1	1	-4.91198	-3.80153	GO:0050679	M11	2	0	GO Biological Processes	19	positive regulation of epithelial cell proliferation	19_GO:0048518 positive regulation of biological process	-8.08347	3.16551	7.07657	20836	238	885	32	3.61582	0.62753	11541|11607|11835|12554|12560|12822|13123|13345|14165|14173|14178|14183|14205|15284|15368|16000|16002|16193|16416|17242|18591|18707|19242|19275|19664|20296|20377|20682|22339|22341|107587|140571	Adora2b|Agtr1a|Ar|Cdh13|Cdh3|Col18a1|Cyp7b1|Twist2|Fgf10|Fgf2|Fgf7|Fgfr2|Vegfd|Hlx|Hmox1|Igf1|Igf2|Il6|Itgb3|Mdk|Pdgfb|Pik3cd|Ptn|Ptprn|Rbpj|Ccl2|Sfrp1|Sox9|Vegfa|Vegfc|Osr2|Plxnb3	-5.9935	0	1	0	0	-25.5338	5.39539
1	1	-5.78834	-2.21177	GO:0001938	M11	2	0	GO Biological Processes	19	positive regulation of endothelial cell proliferation	19_GO:0048518 positive regulation of biological process	-7.01499	4.22006	7.00009	20836	106	885	19	2.14689	0.487215	11541|11607|12554|12822|14165|14173|14178|14205|15368|16000|16002|16416|17242|18591|18707|20296|22339|22341|140571	Adora2b|Agtr1a|Cdh13|Col18a1|Fgf10|Fgf2|Fgf7|Vegfd|Hmox1|Igf1|Igf2|Itgb3|Mdk|Pdgfb|Pik3cd|Ccl2|Vegfa|Vegfc|Plxnb3	-5.04051	0	1	0	0	-25.5338	5.39539
1	1	-3.39258	-3.15477	GO:0043536	M11	2	0	GO Biological Processes	19	positive regulation of blood vessel endothelial cell migration	19_GO:0040011 locomotion	-6.1441	5.27699	6.86968	20836	58	885	13	1.46893	0.404404	11602|12822|14173|15368|16000|16002|18186|18591|19225|21939|22339|22341|68792	Angpt4|Col18a1|Fgf2|Hmox1|Igf1|Igf2|Nrp1|Pdgfb|Ptgs2|Cd40|Vegfa|Vegfc|Srpx2	-4.27689	0	1	0	0	-25.5338	5.39539
1	1	-4.95562	-17.9863	GO:0001944	M11	2	0	GO Biological Processes	19	vasculature development	19_GO:0032502 developmental process	-22.0041	3.31874	12.1693	20836	603	885	85	9.60452	0.990466	11421|11602|11607|11816|11826|12224|12554|12562|12628|12662|12822|12837|13614|13835|13844|13845|13874|14089|14165|14173|14183|14205|14239|14268|14283|14366|14367|14472|14609|14726|14766|15227|15368|16000|16404|16449|16772|16790|16878|17095|17260|17286|18053|18133|18158|18162|18186|18591|18613|18710|18787|19225|19664|20296|20319|20348|20351|20672|21385|21386|21687|21808|21813|22339|22341|22411|224…	Ace|Angpt4|Agtr1a|Apoe|Aqp1|Klf5|Cdh13|Cdh5|Cfh|Chm|Col18a1|Col8a1|Edn1|Epha1|Ephb2|Ephb3|Ereg|Fap|Fgf10|Fgf2|Fgfr2|Vegfd|Foxs1|Fn1|Fosl1|Fzd4|Fzd5|Gbx2|Gja1|Pdpn|Adgrg1|Foxf1|Hmox1|Igf1|Itga7|Jag1|Lama1|Anpep|Lif|Lyl1|Mef2c|Meox2|Ngfr|Ccn3|Nppb|Npr3|Nrp1|Pdgfb|Pecam1|Pik3r3|Serpine1|Ptgs2|Rbpj|Ccl2|Sfrp2|Sema3c|Sema4a|Sox18|Tbx2|Tbx3|Tek|Tgfb2|Tgfbr2|Vegfa|Vegfc|Wnt11|Wt1|Calcrl|Foxo1|Plxnd1|Srp…	-18.3372	0	2	1	1	-22.0041	3.75029
1	1	-4.09377	-18.6854	GO:0035239	M11	2	0	GO Biological Processes	19	tube morphogenesis	19_GO:0032502 developmental process	-21.3999	2.98176	11.7061	20836	758	885	96	10.8475	1.04534	11421|11602|11816|11835|12224|12554|12628|12822|12837|13036|13614|13835|13844|13845|13874|14013|14089|14160|14165|14173|14183|14205|14268|14365|14366|14367|14472|14609|14726|14766|15227|15284|15368|16000|16404|16449|16772|16776|16790|17260|17286|18133|18162|18186|18591|18612|18613|18710|18787|19225|19664|20296|20319|20351|20377|20665|20672|20674|20682|20971|21385|21386|21418|21687|21808|21813|218…	Ace|Angpt4|Apoe|Ar|Klf5|Cdh13|Cfh|Col18a1|Col8a1|Ctsh|Edn1|Epha1|Ephb2|Ephb3|Ereg|Mecom|Fap|Lgr5|Fgf10|Fgf2|Fgfr2|Vegfd|Fn1|Fzd3|Fzd4|Fzd5|Gbx2|Gja1|Pdpn|Adgrg1|Foxf1|Hlx|Hmox1|Igf1|Itga7|Jag1|Lama1|Lama5|Anpep|Mef2c|Meox2|Ccn3|Npr3|Nrp1|Pdgfb|Etv4|Pecam1|Pik3r3|Serpine1|Ptgs2|Rbpj|Ccl2|Sfrp2|Sema4a|Sfrp1|Sox10|Sox18|Sox2|Sox9|Sdc4|Tbx2|Tbx3|Tfap2a|Tek|Tgfb2|Tgfbr2|Tgm2|Tnc|Vegfa|Vegfc|Wnt11|Wt1|…	-17.9031	0	2	0	0	-22.0041	3.75029
1	1	-4.0556	-18.6363	GO:0001568	M11	2	0	GO Biological Processes	19	blood vessel development	19_GO:0032502 developmental process	-21.3939	3.3693	12.0361	20836	566	885	81	9.15254	0.969294	11421|11602|11607|11816|11826|12224|12554|12562|12628|12662|12822|12837|13614|13835|13844|13845|13874|14089|14165|14173|14183|14205|14239|14268|14283|14366|14367|14472|14609|14766|15227|15368|16404|16449|16772|16790|17095|17260|17286|18053|18133|18158|18162|18186|18591|18613|18710|18787|19225|19664|20296|20319|20348|20351|20672|21385|21386|21687|21808|21813|22339|22341|22411|22431|54598|56458|677…	Ace|Angpt4|Agtr1a|Apoe|Aqp1|Klf5|Cdh13|Cdh5|Cfh|Chm|Col18a1|Col8a1|Edn1|Epha1|Ephb2|Ephb3|Ereg|Fap|Fgf10|Fgf2|Fgfr2|Vegfd|Foxs1|Fn1|Fosl1|Fzd4|Fzd5|Gbx2|Gja1|Adgrg1|Foxf1|Hmox1|Itga7|Jag1|Lama1|Anpep|Lyl1|Mef2c|Meox2|Ngfr|Ccn3|Nppb|Npr3|Nrp1|Pdgfb|Pecam1|Pik3r3|Serpine1|Ptgs2|Rbpj|Ccl2|Sfrp2|Sema3c|Sema4a|Sox18|Tbx2|Tbx3|Tek|Tgfb2|Tgfbr2|Vegfa|Vegfc|Wnt11|Wt1|Calcrl|Foxo1|Plxnd1|Srpx2|Rasip1|Esm1…	-17.9031	0	2	0	0	-22.0041	3.75029
1	1	-3.56845	-16.5726	GO:0048514	M11	2	0	GO Biological Processes	19	blood vessel morphogenesis	19_GO:0032502 developmental process	-18.9172	3.50319	11.3958	20836	457	885	68	7.68362	0.895263	11421|11602|11816|12224|12554|12628|12822|12837|13614|13835|13844|13845|13874|14089|14165|14173|14183|14205|14268|14366|14367|14472|14609|14766|15227|15368|16404|16449|16772|16790|17286|18133|18162|18186|18591|18613|18710|18787|19225|19664|20296|20319|20351|20672|21385|21687|21808|21813|22339|22341|22411|22431|54598|67784|68792|69903|71690|72780|74144|84004|101401|105450|107589|121021|230738|2383…	Ace|Angpt4|Apoe|Klf5|Cdh13|Cfh|Col18a1|Col8a1|Edn1|Epha1|Ephb2|Ephb3|Ereg|Fap|Fgf10|Fgf2|Fgfr2|Vegfd|Fn1|Fzd4|Fzd5|Gbx2|Gja1|Adgrg1|Foxf1|Hmox1|Itga7|Jag1|Lama1|Anpep|Meox2|Ccn3|Npr3|Nrp1|Pdgfb|Pecam1|Pik3r3|Serpine1|Ptgs2|Rbpj|Ccl2|Sfrp2|Sema4a|Sox18|Tbx2|Tek|Tgfb2|Tgfbr2|Vegfa|Vegfc|Wnt11|Wt1|Calcrl|Plxnd1|Srpx2|Rasip1|Esm1|Rspo3|Robo4|Mcam|Adamts9|Mmrn2|Mylk|Cspg4|Zc3h12a|Vash1|Vstm4|Ccbe1	-15.6896	0	2	0	0	-22.0041	3.75029
1	1	-2.74562	-15.0062	GO:0001525	M11	2	0	GO Biological Processes	19	angiogenesis	19_GO:0032502 developmental process	-16.4186	3.75029	10.7528	20836	339	885	54	6.10169	0.804605	11421|11602|12224|12554|12628|12822|12837|13614|13835|13844|13845|13874|14089|14173|14183|14205|14268|14366|14367|14472|14766|15368|16790|17286|18133|18162|18186|18613|18710|18787|19225|19664|20296|20319|20351|20672|21687|21813|22339|22341|54598|67784|68792|69903|71690|72780|74144|84004|105450|121021|230738|238328|320736|320924	Ace|Angpt4|Klf5|Cdh13|Cfh|Col18a1|Col8a1|Edn1|Epha1|Ephb2|Ephb3|Ereg|Fap|Fgf2|Fgfr2|Vegfd|Fn1|Fzd4|Fzd5|Gbx2|Adgrg1|Hmox1|Anpep|Meox2|Ccn3|Npr3|Nrp1|Pecam1|Pik3r3|Serpine1|Ptgs2|Rbpj|Ccl2|Sfrp2|Sema4a|Sox18|Tek|Tgfbr2|Vegfa|Vegfc|Calcrl|Plxnd1|Srpx2|Rasip1|Esm1|Rspo3|Robo4|Mcam|Mmrn2|Cspg4|Zc3h12a|Vash1|Vstm4|Ccbe1	-13.3538	0	2	0	0	-22.0041	3.75029
1	1	-7.38341	-13.7386	GO:0008285	M11	2	0	GO Biological Processes	19	negative regulation of cell population proliferation	19_GO:0048519 negative regulation of biological process	-20.7936	2.96661	11.5208	20836	746	885	94	10.6215	1.03571	11541|11816|11835|11936|12554|12562|12577|12608|12797|13345|13874|14089|14165|14173|14183|14283|14367|14609|14726|14766|14955|15170|15368|16000|16009|16011|16193|16323|16792|16878|17082|17260|17395|17470|17927|17928|18053|18133|18158|18162|18295|18519|18612|18708|19225|19242|19662|19664|20296|20319|20377|20378|20379|20556|20665|20674|20682|20971|21386|21418|21808|21809|21813|21859|21942|22403|224…	Adora2b|Apoe|Ar|Fxyd2|Cdh13|Cdh5|Cdkn1c|Cebpb|Cnn1|Twist2|Ereg|Fap|Fgf10|Fgf2|Fgfr2|Fosl1|Fzd5|Gja1|Pdpn|Adgrg1|H19|Ptpn6|Hmox1|Igf1|Igfbp3|Igfbp5|Il6|Inhba|Laptm5|Lif|Il1rl1|Mef2c|Mmp9|Cd200|Myod1|Myog|Ngfr|Ccn3|Nppb|Npr3|Ogn|Kat2b|Etv4|Pik3r1|Ptgs2|Ptn|Rbp4|Rbpj|Ccl2|Sfrp2|Sfrp1|Frzb|Sfrp4|Slfn2|Sox10|Sox2|Sox9|Sdc4|Tbx3|Tfap2a|Tgfb2|Tgfb3|Tgfbr2|Timp3|Tnfrsf9|Ccn5|Wnt11|Wt1|Xirp1|Pla2g2e|Nox4|…	-17.3697	0	3	1	1	-20.7936	2.96661
0	1	0	-20.1697	GO:0061061	M10	1	0	GO Biological Processes	19	muscle structure development	19_GO:0032502 developmental process	-20.1697	4.20817	12.3322	20836	544	537	59	10.987	1.34952	11443|11464|11472|12224|12372|12373|12391|12628|13346|13405|13618|13717|14183|14199|14200|14281|15284|16000|16002|16011|16776|17260|17286|17880|17907|17927|17928|17996|18591|20190|20289|20679|20682|21385|21808|21916|21924|21957|22223|22431|22437|23794|50490|53318|53620|57810|64082|66139|68760|70417|72330|98932|107589|211401|216459|217012|235130|320502|653016	Chrnb1|Actc1|Actn2|Klf5|Casq1|Casq2|Cav3|Cfh|Des|Dmd|Ednrb|Eln|Fgfr2|Fhl1|Fhl2|Fos|Hlx|Igf1|Igf2|Igfbp5|Lama5|Mef2c|Meox2|Myh11|Mylpf|Myod1|Myog|Neb|Pdgfb|Ryr1|Scx|Sox6|Sox9|Tbx2|Tgfb2|Tmod1|Tnnc1|Tnnt3|Uchl1|Wt1|Xirp1|Adamts5|Nox4|Pdlim3|Vamp5|Cdon|Popdc2|Mymk|Synpo2l|Megf10|Klhl40|Myl9|Mylk|Mtss1|Myl6b|Unc45b|Adamts15|Lmod3|Mymx	-16.1729	0	4	1	1	-20.1697	5.26924
0	1	0	-16.6006	GO:0042692	M10	1	0	GO Biological Processes	19	muscle cell differentiation	19_GO:0032502 developmental process	-16.6006	4.95586	11.6173	20836	321	537	41	7.63501	1.14596	11443|11464|11472|12224|12372|12373|12391|12628|13405|13618|14200|16000|16002|16011|17260|17880|17927|17928|17996|18591|20190|20679|20682|21385|21916|21957|22223|22431|22437|23794|50490|57810|64082|66139|68760|70417|72330|98932|235130|320502|653016	Chrnb1|Actc1|Actn2|Klf5|Casq1|Casq2|Cav3|Cfh|Dmd|Ednrb|Fhl2|Igf1|Igf2|Igfbp5|Mef2c|Myh11|Myod1|Myog|Neb|Pdgfb|Ryr1|Sox6|Sox9|Tbx2|Tmod1|Tnnt3|Uchl1|Wt1|Xirp1|Adamts5|Nox4|Cdon|Popdc2|Mymk|Synpo2l|Megf10|Klhl40|Myl9|Adamts15|Lmod3|Mymx	-13.2067	0	4	0	0	-20.1697	5.26924
0	1	0	-14.2347	GO:0051146	M10	1	0	GO Biological Processes	19	striated muscle cell differentiation	19_GO:0032502 developmental process	-14.2347	5.26924	10.8878	20836	243	537	33	6.14525	1.03636	11464|11472|12224|12372|12373|12391|13405|14200|16000|16002|16011|17260|17880|17927|17928|17996|20190|20679|21916|21957|22431|22437|23794|50490|57810|64082|66139|68760|72330|98932|235130|320502|653016	Actc1|Actn2|Klf5|Casq1|Casq2|Cav3|Dmd|Fhl2|Igf1|Igf2|Igfbp5|Mef2c|Myh11|Myod1|Myog|Neb|Ryr1|Sox6|Tmod1|Tnnt3|Wt1|Xirp1|Adamts5|Nox4|Cdon|Popdc2|Mymk|Synpo2l|Klhl40|Myl9|Adamts15|Lmod3|Mymx	-11.1756	0	4	0	0	-20.1697	5.26924
0	1	0	-11.2414	GO:0060537	M10	1	0	GO Biological Processes	19	muscle tissue development	19_GO:0032502 developmental process	-11.2414	3.74837	8.82965	20836	383	537	37	6.89013	1.09301	11464|11472|12224|12391|12818|13405|13717|14183|14200|14281|15284|17260|17286|17880|17907|17927|17928|17996|20190|20289|20348|20679|20682|21385|21808|21924|22431|22437|50490|53620|57810|64082|70417|72330|107589|216459|320502	Actc1|Actn2|Klf5|Cav3|Col14a1|Dmd|Eln|Fgfr2|Fhl2|Fos|Hlx|Mef2c|Meox2|Myh11|Mylpf|Myod1|Myog|Neb|Ryr1|Scx|Sema3c|Sox6|Sox9|Tbx2|Tgfb2|Tnnc1|Wt1|Xirp1|Nox4|Vamp5|Cdon|Popdc2|Megf10|Klhl40|Mylk|Myl6b|Lmod3	-8.58521	0	4	0	0	-20.1697	5.26924
0	1	0	-10.5057	GO:0007517	M10	1	0	GO Biological Processes	19	muscle organ development	19_GO:0032502 developmental process	-10.5057	3.99236	8.64767	20836	311	537	32	5.95903	1.02155	11464|12224|13346|13405|13717|14183|14199|14281|15284|16776|17260|17286|17907|17927|17928|20190|20289|21808|21924|22431|53620|57810|64082|66139|70417|72330|107589|211401|216459|217012|320502|653016	Actc1|Klf5|Des|Dmd|Eln|Fgfr2|Fhl1|Fos|Hlx|Lama5|Mef2c|Meox2|Mylpf|Myod1|Myog|Ryr1|Scx|Tgfb2|Tnnc1|Wt1|Vamp5|Cdon|Popdc2|Mymk|Megf10|Klhl40|Mylk|Mtss1|Myl6b|Unc45b|Lmod3|Mymx	-7.9269	0	4	0	0	-20.1697	5.26924
0	1	0	-9.79314	GO:0055001	M10	1	0	GO Biological Processes	19	muscle cell development	19_GO:0032502 developmental process	-9.79314	4.87549	8.75149	20836	191	537	24	4.46927	0.891667	11443|11464|11472|12372|12373|12391|13405|14200|16000|17880|17927|17928|17996|20190|21916|21957|22223|22437|64082|68760|70417|72330|98932|320502	Chrnb1|Actc1|Actn2|Casq1|Casq2|Cav3|Dmd|Fhl2|Igf1|Myh11|Myod1|Myog|Neb|Ryr1|Tmod1|Tnnt3|Uchl1|Xirp1|Popdc2|Synpo2l|Megf10|Klhl40|Myl9|Lmod3	-7.30952	0	4	0	0	-20.1697	5.26924
0	1	0	-9.03215	GO:0060538	M10	1	0	GO Biological Processes	19	skeletal muscle organ development	19_GO:0032502 developmental process	-9.03215	4.87781	8.37869	20836	175	537	22	4.09683	0.855369	12224|13346|13405|13717|14281|15284|17260|17286|17907|17927|17928|20190|20289|22431|53620|57810|64082|70417|72330|216459|320502|653016	Klf5|Des|Dmd|Eln|Fos|Hlx|Mef2c|Meox2|Mylpf|Myod1|Myog|Ryr1|Scx|Wt1|Vamp5|Cdon|Popdc2|Megf10|Klhl40|Myl6b|Lmod3|Mymx	-6.62652	0	4	0	0	-20.1697	5.26924
0	1	0	-7.98806	GO:0035051	M10	1	0	GO Biological Processes	19	cardiocyte differentiation	19_GO:0032502 developmental process	-7.98806	4.94775	7.86575	20836	149	537	19	3.53818	0.797224	11464|11472|12391|13614|14200|16449|17260|17880|17927|17996|18591|20672|20679|21385|21808|22431|22437|50490|64082	Actc1|Actn2|Cav3|Edn1|Fhl2|Jag1|Mef2c|Myh11|Myod1|Neb|Pdgfb|Sox18|Sox6|Tbx2|Tgfb2|Wt1|Xirp1|Nox4|Popdc2	-5.75253	0	4	0	0	-20.1697	5.26924
0	1	0	-7.38891	GO:0007519	M10	1	0	GO Biological Processes	19	skeletal muscle tissue development	19_GO:0032502 developmental process	-7.38891	4.5507	7.37915	20836	162	537	19	3.53818	0.797224	12224|13405|13717|14281|15284|17260|17286|17907|17927|17928|20190|20289|53620|57810|64082|70417|72330|216459|320502	Klf5|Dmd|Eln|Fos|Hlx|Mef2c|Meox2|Mylpf|Myod1|Myog|Ryr1|Scx|Vamp5|Cdon|Popdc2|Megf10|Klhl40|Myl6b|Lmod3	-5.23991	0	4	0	0	-20.1697	5.26924
0	1	0	-5.3917	GO:0014706	M10	1	0	GO Biological Processes	19	striated muscle tissue development	19_GO:0032502 developmental process	-5.3917	3.38172	5.74965	20836	218	537	19	3.53818	0.797224	11464|11472|12391|12818|14183|14200|17260|17880|17927|17996|20348|20679|21385|21808|21924|22431|22437|50490|64082	Actc1|Actn2|Cav3|Col14a1|Fgfr2|Fhl2|Mef2c|Myh11|Myod1|Neb|Sema3c|Sox6|Tbx2|Tgfb2|Tnnc1|Wt1|Xirp1|Nox4|Popdc2	-3.54271	0	4	0	0	-20.1697	5.26924
0	1	0	-5.1548	GO:0055007	M10	1	0	GO Biological Processes	19	cardiac muscle cell differentiation	19_GO:0032502 developmental process	-5.1548	4.4638	6.00499	20836	113	537	13	2.42086	0.663248	11464|11472|12391|14200|17260|17880|17927|17996|20679|22431|22437|50490|64082	Actc1|Actn2|Cav3|Fhl2|Mef2c|Myh11|Myod1|Neb|Sox6|Wt1|Xirp1|Nox4|Popdc2	-3.33193	0	4	0	0	-20.1697	5.26924
0	1	0	-4.98294	GO:0048738	M10	1	0	GO Biological Processes	19	cardiac muscle tissue development	19_GO:0032502 developmental process	-4.98294	3.2944	5.46132	20836	212	537	18	3.35196	0.776709	11464|11472|12391|12818|14183|14200|17260|17880|17927|17996|20679|21385|21808|21924|22431|22437|50490|64082	Actc1|Actn2|Cav3|Col14a1|Fgfr2|Fhl2|Mef2c|Myh11|Myod1|Neb|Sox6|Tbx2|Tgfb2|Tnnc1|Wt1|Xirp1|Nox4|Popdc2	-3.18233	0	4	0	0	-20.1697	5.26924
0	1	0	-3.50781	GO:0055006	M10	1	0	GO Biological Processes	19	cardiac cell development	19_GO:0032502 developmental process	-3.66449	3.36336	4.57115	20836	84	885	12	1.35593	0.388761	11464|11472|12391|14200|16323|16449|17880|17996|21386|22339|22437|64082	Actc1|Actn2|Cav3|Fhl2|Inhba|Jag1|Myh11|Neb|Tbx3|Vegfa|Xirp1|Popdc2	-2.17151	0	4	0	0	-20.1697	5.26924
0	1	0	-3.16417	GO:0055013	M10	1	0	GO Biological Processes	19	cardiac muscle cell development	19_GO:0032502 developmental process	-3.16417	4.13875	4.42904	20836	75	537	8	1.48976	0.522771	11464|11472|12391|14200|17880|17996|22437|64082	Actc1|Actn2|Cav3|Fhl2|Myh11|Neb|Xirp1|Popdc2	-1.77086	0	4	0	0	-20.1697	5.26924
0	1	0	-20.1408	GO:0003012	M10	1	0	GO Biological Processes	19	muscle system process	19_GO:0032501 multicellular organismal process	-20.1408	6.16601	13.5803	20836	258	537	41	7.63501	1.14596	11443|11449|11464|11472|11475|11835|11937|12373|12391|13405|13614|13618|16000|16511|17260|17540|17880|17883|17896|17901|17907|17927|17928|18158|18166|20190|21385|21390|21916|21924|21925|21953|21957|50769|56012|66277|67092|72043|107589|216459|320502	Chrnb1|Chrng|Actc1|Actn2|Acta2|Ar|Atp2a1|Casq2|Cav3|Dmd|Edn1|Ednrb|Igf1|Kcnh2|Mef2c|Irag1|Myh11|Myh3|Myl4|Myl1|Mylpf|Myod1|Myog|Nppb|Npy1r|Ryr1|Tbx2|Tbxa2r|Tmod1|Tnnc1|Tnnc2|Tnni2|Tnnt3|Atp8a2|Pgam2|Klf15|Gatm|Sulf2|Mylk|Myl6b|Lmod3	-16.1729	0	5	1	1	-20.1408	14.5503
0	1	0	-15.092	GO:0006936	M10	1	0	GO Biological Processes	19	muscle contraction	19_GO:0032501 multicellular organismal process	-15.092	6.04434	11.6293	20836	199	537	31	5.77281	1.00646	11443|11449|11464|11472|11475|12373|12391|13405|13614|13618|16511|17880|17883|17896|17901|17907|18166|20190|21385|21390|21916|21924|21925|21953|21957|50769|56012|72043|107589|216459|320502	Chrnb1|Chrng|Actc1|Actn2|Acta2|Casq2|Cav3|Dmd|Edn1|Ednrb|Kcnh2|Myh11|Myh3|Myl4|Myl1|Mylpf|Npy1r|Ryr1|Tbx2|Tbxa2r|Tmod1|Tnnc1|Tnnc2|Tnni2|Tnnt3|Atp8a2|Pgam2|Sulf2|Mylk|Myl6b|Lmod3	-11.8231	0	5	0	0	-20.1408	14.5503
0	1	0	-14.5996	R-MMU-397014	M10	1	0	Reactome Gene Sets	6	Muscle contraction		-14.5996	6.84719	11.8068	20836	153	537	27	5.02793	0.942987	11464|11468|11472|11475|11936|11937|12372|12373|13346|13405|16511|17178|17883|17901|17907|17996|20190|21916|21924|21925|21953|21957|56188|57780|59095|98932|216459	Actc1|Actg2|Actn2|Acta2|Fxyd2|Atp2a1|Casq1|Casq2|Des|Dmd|Kcnh2|Fxyd3|Myh3|Myl1|Mylpf|Neb|Ryr1|Tmod1|Tnnc1|Tnnc2|Tnni2|Tnnt3|Fxyd1|Fxyd7|Fxyd6|Myl9|Myl6b	-11.4098	0	5	0	0	-20.1408	14.5503
0	1	0	-10.9691	R-MMU-390522	M10	1	0	Reactome Gene Sets	6	Striated Muscle Contraction		-10.9691	14.5503	12.4766	20836	32	537	12	2.23464	0.637836	11464|11472|13346|13405|17883|17901|17996|21916|21924|21925|21953|21957	Actc1|Actn2|Des|Dmd|Myh3|Myl1|Neb|Tmod1|Tnnc1|Tnnc2|Tnni2|Tnnt3	-8.3336	0	5	0	0	-20.1408	14.5503
0	1	0	-8.68451	GO:0006941	M10	1	0	GO Biological Processes	19	striated muscle contraction	19_GO:0032501 multicellular organismal process	-8.68451	6.1646	8.71137	20836	107	537	17	3.16574	0.755553	11443|11449|11464|12373|12391|13405|16511|17883|17896|17901|21924|21925|21953|21957|50769|56012|320502	Chrnb1|Chrng|Actc1|Casq2|Cav3|Dmd|Kcnh2|Myh3|Myl4|Myl1|Tnnc1|Tnnc2|Tnni2|Tnnt3|Atp8a2|Pgam2|Lmod3	-6.34411	0	5	0	0	-20.1408	14.5503
0	1	0	-6.30794	GO:0003009	M10	1	0	GO Biological Processes	19	skeletal muscle contraction	19_GO:0032501 multicellular organismal process	-6.30794	10.7037	8.50504	20836	29	537	8	1.48976	0.522771	11443|11449|17883|21924|21925|21953|21957|50769	Chrnb1|Chrng|Myh3|Tnnc1|Tnnc2|Tnni2|Tnnt3|Atp8a2	-4.31774	0	5	0	0	-20.1408	14.5503
0	1	0	-4.05087	GO:0050905	M10	1	0	GO Biological Processes	19	neuromuscular process	19_GO:0032501 multicellular organismal process	-4.9188	2.81498	5.20819	20836	184	885	22	2.48588	0.523362	11443|11449|12386|12628|14239|14528|16498|17883|18619|20674|21924|21925|21953|21957|22223|50769|64378|94109|110532|170758|217154|218461	Chrnb1|Chrng|Ctnna2|Cfh|Foxs1|Gch1|Kcnab2|Myh3|Penk|Sox2|Tnnc1|Tnnc2|Tnni2|Tnnt3|Uchl1|Atp8a2|Gpr88|Csmd1|Adarb1|Rac3|Stac2|Pde8b	-3.21452	0	5	0	0	-20.1408	14.5503
0	1	0	-4.69138	GO:0050881	M10	1	0	GO Biological Processes	19	musculoskeletal movement	19_GO:0032501 multicellular organismal process	-4.69138	6.74796	6.34763	20836	46	537	8	1.48976	0.522771	11443|11449|17883|21924|21925|21953|21957|50769	Chrnb1|Chrng|Myh3|Tnnc1|Tnnc2|Tnni2|Tnnt3|Atp8a2	-2.95223	0	5	0	0	-20.1408	14.5503
0	1	0	-4.62016	GO:0050879	M10	1	0	GO Biological Processes	19	multicellular organismal movement	19_GO:0032501 multicellular organismal process	-4.62016	6.60438	6.25614	20836	47	537	8	1.48976	0.522771	11443|11449|17883|21924|21925|21953|21957|50769	Chrnb1|Chrng|Myh3|Tnnc1|Tnnc2|Tnni2|Tnnt3|Atp8a2	-2.89387	0	5	0	0	-20.1408	14.5503
1	1	-6.79181	-13.331	GO:0006935	M11	2	0	GO Biological Processes	19	chemotaxis	19_GO:0040011 locomotion	-19.8107	3.40277	11.5939	20836	512	885	74	8.36158	0.930489	11607|11735|12642|12661|12721|13123|13614|13618|13640|13844|13845|13848|14165|14178|14365|14432|14456|14472|14747|14825|15945|16416|16728|16772|16776|16803|17181|17242|17250|17260|17395|18053|18133|18186|18591|18612|18707|18845|19242|20210|20296|20308|20310|20311|20347|20348|20351|20355|20562|20750|21808|22152|22253|22339|26757|54712|56744|66102|67784|70045|70433|71660|75847|105855|107934|140571|…	Agtr1a|Ank3|Ch25h|Chl1|Coro1a|Cyp7b1|Edn1|Ednrb|Efna5|Ephb2|Ephb3|Ephb6|Fgf10|Fgf7|Fzd3|Gap43|Gas6|Gbx2|Cmklr1|Cxcl1|Cxcl10|Itgb3|L1cam|Lama1|Lama5|Lbp|Matn2|Mdk|Abcc1|Mef2c|Mmp9|Ngfr|Ccn3|Nrp1|Pdgfb|Etv4|Pik3cd|Plxna2|Ptn|Saa3|Ccl2|Ccl9|Cxcl2|Cxcl5|Sema3b|Sema3c|Sema4a|Sema4f|Slit1|Spp1|Tgfb2|Tubb3|Unc5c|Vegfa|Dpysl4|Plxnc1|Pf4|Cxcl16|Plxnd1|Gpr15lg|Draxin|Rarres2|Crppa|Nckap1l|Celsr3|Plxnb3|Rac…	-16.4448	0	6	1	1	-19.8107	5.29101
1	1	-6.36704	-13.752	GO:0040011	M11	2	0	GO Biological Processes	19	locomotion	19_GO:0040011 locomotion	-19.7388	3.32585	11.5115	20836	538	885	76	8.58757	0.941816	11607|11735|12642|12661|12721|13123|13614|13618|13640|13844|13845|13848|14165|14178|14365|14366|14432|14456|14472|14747|14825|15945|16416|16728|16772|16776|16803|17181|17242|17250|17260|17395|18053|18133|18186|18591|18612|18707|18845|19242|20210|20296|20308|20310|20311|20347|20348|20351|20355|20562|20750|21808|22152|22253|22339|26757|53901|54712|56744|66102|67784|70045|70433|71660|75847|105855|10…	Agtr1a|Ank3|Ch25h|Chl1|Coro1a|Cyp7b1|Edn1|Ednrb|Efna5|Ephb2|Ephb3|Ephb6|Fgf10|Fgf7|Fzd3|Fzd4|Gap43|Gas6|Gbx2|Cmklr1|Cxcl1|Cxcl10|Itgb3|L1cam|Lama1|Lama5|Lbp|Matn2|Mdk|Abcc1|Mef2c|Mmp9|Ngfr|Ccn3|Nrp1|Pdgfb|Etv4|Pik3cd|Plxna2|Ptn|Saa3|Ccl2|Ccl9|Cxcl2|Cxcl5|Sema3b|Sema3c|Sema4a|Sema4f|Slit1|Spp1|Tgfb2|Tubb3|Unc5c|Vegfa|Dpysl4|Rcan2|Plxnc1|Pf4|Cxcl16|Plxnd1|Gpr15lg|Draxin|Rarres2|Crppa|Nckap1l|Celsr3…	-16.4413	0	6	0	0	-19.8107	5.29101
1	1	-6.75805	-13.2682	GO:0042330	M11	2	0	GO Biological Processes	19	taxis	19_GO:0040011 locomotion	-19.7102	3.38953	11.5531	20836	514	885	74	8.36158	0.930489	11607|11735|12642|12661|12721|13123|13614|13618|13640|13844|13845|13848|14165|14178|14365|14432|14456|14472|14747|14825|15945|16416|16728|16772|16776|16803|17181|17242|17250|17260|17395|18053|18133|18186|18591|18612|18707|18845|19242|20210|20296|20308|20310|20311|20347|20348|20351|20355|20562|20750|21808|22152|22253|22339|26757|54712|56744|66102|67784|70045|70433|71660|75847|105855|107934|140571|…	Agtr1a|Ank3|Ch25h|Chl1|Coro1a|Cyp7b1|Edn1|Ednrb|Efna5|Ephb2|Ephb3|Ephb6|Fgf10|Fgf7|Fzd3|Gap43|Gas6|Gbx2|Cmklr1|Cxcl1|Cxcl10|Itgb3|L1cam|Lama1|Lama5|Lbp|Matn2|Mdk|Abcc1|Mef2c|Mmp9|Ngfr|Ccn3|Nrp1|Pdgfb|Etv4|Pik3cd|Plxna2|Ptn|Saa3|Ccl2|Ccl9|Cxcl2|Cxcl5|Sema3b|Sema3c|Sema4a|Sema4f|Slit1|Spp1|Tgfb2|Tubb3|Unc5c|Vegfa|Dpysl4|Plxnc1|Pf4|Cxcl16|Plxnd1|Gpr15lg|Draxin|Rarres2|Crppa|Nckap1l|Celsr3|Plxnb3|Rac…	-16.4413	0	6	0	0	-19.8107	5.29101
0	1	0	-17.596	GO:0032989	M10	1	0	GO Biological Processes	19	cellular component morphogenesis	19_GO:0032502 developmental process	-17.596	3.57451	11.0426	20836	673	537	62	11.5456	1.37905	11464|11472|11735|12372|12373|12386|12661|13405|13614|13640|13844|13845|13848|14183|14365|14432|14457|14472|16728|16772|16776|16880|17181|17242|17260|17919|17996|18053|18186|18845|19242|20347|20348|20355|21808|21916|21957|22152|22223|22253|22437|26757|50706|50769|54712|59058|67703|67784|68760|75847|98932|105855|110596|140571|192897|226251|230316|235611|243743|259277|320502|665113	Actc1|Actn2|Ank3|Casq1|Casq2|Ctnna2|Chl1|Dmd|Edn1|Efna5|Ephb2|Ephb3|Ephb6|Fgfr2|Fzd3|Gap43|Gas7|Gbx2|L1cam|Lama1|Lama5|Lifr|Matn2|Mdk|Mef2c|Myo5b|Neb|Ngfr|Nrp1|Plxna2|Ptn|Sema3b|Sema3c|Sema4f|Tgfb2|Tmod1|Tnnt3|Tubb3|Uchl1|Unc5c|Xirp1|Dpysl4|Postn|Atp8a2|Plxnc1|Bhlhe22|Kirrel3|Plxnd1|Synpo2l|Crppa|Myl9|Nckap1l|Arhgef28|Plxnb3|Itgb4|Ablim1|Megf9|Plxnb1|Plxna4|Klk8|Lmod3|Tnik	-14.1052	0	6	0	0	-19.8107	5.29101
0	1	0	-16.1576	GO:0000902	M10	1	0	GO Biological Processes	19	cell morphogenesis	19_GO:0032502 developmental process	-16.1576	3.25886	10.3323	20836	762	537	64	11.9181	1.39817	11735|11835|12386|12554|12560|12562|12661|12822|13405|13614|13640|13844|13845|13848|14183|14365|14432|14457|14472|15170|16728|16772|16776|16880|17181|17242|17260|17919|18053|18186|18613|18845|19242|20347|20348|20355|20679|21808|22152|22223|22253|26757|27428|50490|50706|50769|54712|54725|59058|64103|67703|67784|75847|105855|110596|140571|226251|227485|230316|235611|235627|243743|259277|665113	Ank3|Ar|Ctnna2|Cdh13|Cdh3|Cdh5|Chl1|Col18a1|Dmd|Edn1|Efna5|Ephb2|Ephb3|Ephb6|Fgfr2|Fzd3|Gap43|Gas7|Gbx2|Ptpn6|L1cam|Lama1|Lama5|Lifr|Matn2|Mdk|Mef2c|Myo5b|Ngfr|Nrp1|Pecam1|Plxna2|Ptn|Sema3b|Sema3c|Sema4f|Sox6|Tgfb2|Tubb3|Uchl1|Unc5c|Dpysl4|Shroom3|Nox4|Postn|Atp8a2|Plxnc1|Cadm1|Bhlhe22|Tnmd|Kirrel3|Plxnd1|Crppa|Nckap1l|Arhgef28|Plxnb3|Ablim1|Cdh19|Megf9|Plxnb1|Nbeal2|Plxna4|Klk8|Tnik	-12.8429	0	6	0	0	-19.8107	5.29101
1	1	-2.68101	-14.2141	GO:0048858	M11	2	0	GO Biological Processes	19	cell projection morphogenesis	19_GO:0032502 developmental process	-15.4906	2.99172	9.90467	20836	543	885	69	7.79661	0.90127	11735|11803|12386|12424|12661|13405|13614|13640|13844|13845|13848|14183|14365|14432|14457|14472|14609|14787|16416|16728|16765|16772|16776|16880|16975|17181|17242|17260|17919|18049|18053|18186|18227|18612|18845|19242|20347|20348|20351|20355|20562|21808|22152|22223|22253|22339|26757|50706|50769|54712|59058|67703|67784|68404|70433|75847|105855|107934|110532|110596|140571|170758|226251|230316|235611|…	Ank3|Aplp1|Ctnna2|Cck|Chl1|Dmd|Edn1|Efna5|Ephb2|Ephb3|Ephb6|Fgfr2|Fzd3|Gap43|Gas7|Gbx2|Gja1|Rhpn1|Itgb3|L1cam|Stmn1|Lama1|Lama5|Lifr|Lrp8|Matn2|Mdk|Mef2c|Myo5b|Ngf|Ngfr|Nrp1|Nr4a2|Etv4|Plxna2|Ptn|Sema3b|Sema3c|Sema4a|Sema4f|Slit1|Tgfb2|Tubb3|Uchl1|Unc5c|Vegfa|Dpysl4|Postn|Atp8a2|Plxnc1|Bhlhe22|Kirrel3|Plxnd1|Nrn1|Draxin|Crppa|Nckap1l|Celsr3|Adarb1|Arhgef28|Plxnb3|Rac3|Ablim1|Megf9|Plxnb1|Rtn4rl1|…	-12.5439	0	6	0	0	-19.8107	5.29101
1	1	-3.02015	-12.8928	GO:0061564	M11	2	0	GO Biological Processes	19	axon development	19_GO:0032502 developmental process	-14.856	3.23792	9.86437	20836	429	885	59	6.66667	0.838496	11735|11803|12386|12424|12661|13614|13640|13844|13845|13848|14183|14365|14432|14472|16728|16765|16772|16776|17181|17260|18049|18053|18186|18227|18612|18823|18845|19716|20347|20348|20351|20355|20562|21808|21923|22152|22223|22253|22339|27528|50769|54712|59058|67784|68404|70433|70747|75847|94185|107934|110532|110596|140571|170758|226251|230316|235611|237847|243743	Ank3|Aplp1|Ctnna2|Cck|Chl1|Edn1|Efna5|Ephb2|Ephb3|Ephb6|Fgfr2|Fzd3|Gap43|Gbx2|L1cam|Stmn1|Lama1|Lama5|Matn2|Mef2c|Ngf|Ngfr|Nrp1|Nr4a2|Etv4|Plp1|Plxna2|Bex1|Sema3b|Sema3c|Sema4a|Sema4f|Slit1|Tgfb2|Tnc|Tubb3|Uchl1|Unc5c|Vegfa|Nrep|Atp8a2|Plxnc1|Bhlhe22|Plxnd1|Nrn1|Draxin|Tspan2|Crppa|Tnfrsf21|Celsr3|Adarb1|Arhgef28|Plxnb3|Rac3|Ablim1|Megf9|Plxnb1|Rtn4rl1|Plxna4	-11.9487	0	6	0	0	-19.8107	5.29101
1	1	-2.38977	-13.8458	GO:0120039	M11	2	0	GO Biological Processes	19	plasma membrane bounded cell projection morphogenesis	19_GO:0032502 developmental process	-14.7342	2.94844	9.61592	20836	535	885	67	7.57062	0.889199	11735|11803|12386|12424|12661|13405|13614|13640|13844|13845|13848|14183|14365|14432|14457|14472|14609|14787|16728|16765|16772|16776|16880|16975|17181|17260|17919|18049|18053|18186|18227|18612|18845|19242|20347|20348|20351|20355|20562|21808|22152|22223|22253|22339|26757|50706|50769|54712|59058|67703|67784|68404|70433|75847|105855|107934|110532|110596|140571|170758|226251|230316|235611|237847|24374…	Ank3|Aplp1|Ctnna2|Cck|Chl1|Dmd|Edn1|Efna5|Ephb2|Ephb3|Ephb6|Fgfr2|Fzd3|Gap43|Gas7|Gbx2|Gja1|Rhpn1|L1cam|Stmn1|Lama1|Lama5|Lifr|Lrp8|Matn2|Mef2c|Myo5b|Ngf|Ngfr|Nrp1|Nr4a2|Etv4|Plxna2|Ptn|Sema3b|Sema3c|Sema4a|Sema4f|Slit1|Tgfb2|Tubb3|Uchl1|Unc5c|Vegfa|Dpysl4|Postn|Atp8a2|Plxnc1|Bhlhe22|Kirrel3|Plxnd1|Nrn1|Draxin|Crppa|Nckap1l|Celsr3|Adarb1|Arhgef28|Plxnb3|Rac3|Ablim1|Megf9|Plxnb1|Rtn4rl1|Plxna4|Klk…	-11.8455	0	6	0	0	-19.8107	5.29101
1	1	-2.09528	-14.0356	GO:0048812	M11	2	0	GO Biological Processes	19	neuron projection morphogenesis	19_GO:0032502 developmental process	-14.4396	2.93737	9.50615	20836	529	885	66	7.45763	0.883078	11735|11803|12386|12424|12661|13405|13614|13640|13844|13845|13848|14183|14365|14432|14457|14472|14609|16728|16765|16772|16776|16880|16975|17181|17260|17919|18049|18053|18186|18227|18612|18845|19242|20347|20348|20351|20355|20562|21808|22152|22223|22253|22339|26757|50706|50769|54712|59058|67703|67784|68404|70433|75847|105855|107934|110532|110596|140571|170758|226251|230316|235611|237847|243743|2592…	Ank3|Aplp1|Ctnna2|Cck|Chl1|Dmd|Edn1|Efna5|Ephb2|Ephb3|Ephb6|Fgfr2|Fzd3|Gap43|Gas7|Gbx2|Gja1|L1cam|Stmn1|Lama1|Lama5|Lifr|Lrp8|Matn2|Mef2c|Myo5b|Ngf|Ngfr|Nrp1|Nr4a2|Etv4|Plxna2|Ptn|Sema3b|Sema3c|Sema4a|Sema4f|Slit1|Tgfb2|Tubb3|Uchl1|Unc5c|Vegfa|Dpysl4|Postn|Atp8a2|Plxnc1|Bhlhe22|Kirrel3|Plxnd1|Nrn1|Draxin|Crppa|Nckap1l|Celsr3|Adarb1|Arhgef28|Plxnb3|Rac3|Ablim1|Megf9|Plxnb1|Rtn4rl1|Plxna4|Klk8|Tnik	-11.602	0	6	0	0	-19.8107	5.29101
1	1	-2.44169	-13.3589	GO:0032990	M11	2	0	GO Biological Processes	19	cell part morphogenesis	19_GO:0032502 developmental process	-14.3727	2.84501	9.41521	20836	571	885	69	7.79661	0.90127	11735|11803|12386|12424|12661|13405|13614|13640|13844|13845|13848|14183|14365|14432|14457|14472|14609|14787|16416|16728|16765|16772|16776|16880|16975|17181|17242|17260|17919|18049|18053|18186|18227|18612|18845|19242|20347|20348|20351|20355|20562|21808|22152|22223|22253|22339|26757|50706|50769|54712|59058|67703|67784|68404|70433|75847|105855|107934|110532|110596|140571|170758|226251|230316|235611|…	Ank3|Aplp1|Ctnna2|Cck|Chl1|Dmd|Edn1|Efna5|Ephb2|Ephb3|Ephb6|Fgfr2|Fzd3|Gap43|Gas7|Gbx2|Gja1|Rhpn1|Itgb3|L1cam|Stmn1|Lama1|Lama5|Lifr|Lrp8|Matn2|Mdk|Mef2c|Myo5b|Ngf|Ngfr|Nrp1|Nr4a2|Etv4|Plxna2|Ptn|Sema3b|Sema3c|Sema4a|Sema4f|Slit1|Tgfb2|Tubb3|Uchl1|Unc5c|Vegfa|Dpysl4|Postn|Atp8a2|Plxnc1|Bhlhe22|Kirrel3|Plxnd1|Nrn1|Draxin|Crppa|Nckap1l|Celsr3|Adarb1|Arhgef28|Plxnb3|Rac3|Ablim1|Megf9|Plxnb1|Rtn4rl1|…	-11.5509	0	6	0	0	-19.8107	5.29101
0	1	0	-14.2877	GO:0097485	M10	1	0	GO Biological Processes	19	neuron projection guidance	19_GO:0040011 locomotion	-14.2877	5.29101	10.9205	20836	242	537	33	6.14525	1.03636	11735|12661|13614|13640|13844|13845|13848|14365|14432|14472|16728|16772|16776|17181|17260|18053|18186|18845|20347|20348|20355|21808|22152|22253|26757|54712|67784|75847|140571|226251|230316|235611|243743	Ank3|Chl1|Edn1|Efna5|Ephb2|Ephb3|Ephb6|Fzd3|Gap43|Gbx2|L1cam|Lama1|Lama5|Matn2|Mef2c|Ngfr|Nrp1|Plxna2|Sema3b|Sema3c|Sema4f|Tgfb2|Tubb3|Unc5c|Dpysl4|Plxnc1|Plxnd1|Crppa|Plxnb3|Ablim1|Megf9|Plxnb1|Plxna4	-11.1756	0	6	0	0	-19.8107	5.29101
1	1	-2.05807	-13.4605	GO:0031175	M11	2	0	GO Biological Processes	19	neuron projection development	19_GO:0032502 developmental process	-13.7936	2.51919	8.96755	20836	757	885	81	9.15254	0.969294	11735|11803|11816|12386|12424|12661|13405|13614|13640|13844|13845|13848|14183|14365|14432|14457|14472|14585|14609|16193|16728|16765|16772|16776|16880|16975|17181|17260|17919|18049|18053|18186|18227|18612|18823|18845|19242|19716|20347|20348|20351|20355|20562|20971|21808|21923|22152|22223|22253|22339|26757|27528|50706|50769|54712|59058|67703|67784|68404|69697|70433|70747|75847|81877|94185|98363|105…	Ank3|Aplp1|Apoe|Ctnna2|Cck|Chl1|Dmd|Edn1|Efna5|Ephb2|Ephb3|Ephb6|Fgfr2|Fzd3|Gap43|Gas7|Gbx2|Gfra1|Gja1|Il6|L1cam|Stmn1|Lama1|Lama5|Lifr|Lrp8|Matn2|Mef2c|Myo5b|Ngf|Ngfr|Nrp1|Nr4a2|Etv4|Plp1|Plxna2|Ptn|Bex1|Sema3b|Sema3c|Sema4a|Sema4f|Slit1|Sdc4|Tgfb2|Tnc|Tubb3|Uchl1|Unc5c|Vegfa|Dpysl4|Nrep|Postn|Atp8a2|Plxnc1|Bhlhe22|Kirrel3|Plxnd1|Nrn1|Camsap3|Draxin|Tspan2|Crppa|Tnxb|Tnfrsf21|Efhd1|Nckap1l|Celsr…	-11.0298	0	6	0	0	-19.8107	5.29101
0	1	0	-13.54	GO:0007411	M10	1	0	GO Biological Processes	19	axon guidance	19_GO:0040011 locomotion	-13.54	5.15197	10.5445	20836	241	537	32	5.95903	1.02155	11735|12661|13614|13640|13844|13845|13848|14365|14432|14472|16728|16772|16776|17181|17260|18053|18186|18845|20347|20348|20355|21808|22152|22253|54712|67784|75847|140571|226251|230316|235611|243743	Ank3|Chl1|Edn1|Efna5|Ephb2|Ephb3|Ephb6|Fzd3|Gap43|Gbx2|L1cam|Lama1|Lama5|Matn2|Mef2c|Ngfr|Nrp1|Plxna2|Sema3b|Sema3c|Sema4f|Tgfb2|Tubb3|Unc5c|Plxnc1|Plxnd1|Crppa|Plxnb3|Ablim1|Megf9|Plxnb1|Plxna4	-10.6328	0	6	0	0	-19.8107	5.29101
1	1	-2.60416	-11.6453	GO:0007409	M11	2	0	GO Biological Processes	19	axonogenesis	19_GO:0032502 developmental process	-13.1805	3.1995	9.23503	20836	390	885	53	5.9887	0.797599	11735|11803|12386|12424|12661|13614|13640|13844|13845|13848|14183|14365|14432|14472|16728|16765|16772|16776|17181|17260|18049|18053|18186|18227|18612|18845|20347|20348|20351|20355|20562|21808|22152|22223|22253|22339|50769|54712|59058|67784|68404|70433|75847|107934|110532|110596|140571|170758|226251|230316|235611|237847|243743	Ank3|Aplp1|Ctnna2|Cck|Chl1|Edn1|Efna5|Ephb2|Ephb3|Ephb6|Fgfr2|Fzd3|Gap43|Gbx2|L1cam|Stmn1|Lama1|Lama5|Matn2|Mef2c|Ngf|Ngfr|Nrp1|Nr4a2|Etv4|Plxna2|Sema3b|Sema3c|Sema4a|Sema4f|Slit1|Tgfb2|Tubb3|Uchl1|Unc5c|Vegfa|Atp8a2|Plxnc1|Bhlhe22|Plxnd1|Nrn1|Draxin|Crppa|Celsr3|Adarb1|Arhgef28|Plxnb3|Rac3|Ablim1|Megf9|Plxnb1|Rtn4rl1|Plxna4	-10.5136	0	6	0	0	-19.8107	5.29101
0	1	0	-10.8962	GO:0000904	M10	1	0	GO Biological Processes	19	cell morphogenesis involved in differentiation	19_GO:0032502 developmental process	-11.1883	2.57061	8.0581	20836	577	885	63	7.11864	0.864353	11735|11803|11835|12386|12424|12661|12822|13614|13640|13844|13845|13848|14183|14365|14432|14472|15170|16728|16765|16772|16776|16975|17181|17260|17919|18049|18053|18186|18227|18612|18613|18845|19242|20347|20348|20351|20355|20562|20855|21808|22152|22223|22253|22339|50769|54712|59058|64103|67784|68404|70433|75847|107934|110532|110596|140571|170758|226251|230316|235611|235627|237847|243743	Ank3|Aplp1|Ar|Ctnna2|Cck|Chl1|Col18a1|Edn1|Efna5|Ephb2|Ephb3|Ephb6|Fgfr2|Fzd3|Gap43|Gbx2|Ptpn6|L1cam|Stmn1|Lama1|Lama5|Lrp8|Matn2|Mef2c|Myo5b|Ngf|Ngfr|Nrp1|Nr4a2|Etv4|Pecam1|Plxna2|Ptn|Sema3b|Sema3c|Sema4a|Sema4f|Slit1|Stc1|Tgfb2|Tubb3|Uchl1|Unc5c|Vegfa|Atp8a2|Plxnc1|Bhlhe22|Tnmd|Plxnd1|Nrn1|Draxin|Crppa|Celsr3|Adarb1|Arhgef28|Plxnb3|Rac3|Ablim1|Megf9|Plxnb1|Nbeal2|Rtn4rl1|Plxna4	-8.72707	0	6	0	0	-19.8107	5.29101
1	1	-2.07164	-9.86718	GO:0048667	M11	2	0	GO Biological Processes	19	cell morphogenesis involved in neuron differentiation	19_GO:0032502 developmental process	-10.8089	2.69619	7.994	20836	489	885	56	6.32768	0.818383	11735|11803|12386|12424|12661|13614|13640|13844|13845|13848|14183|14365|14432|14472|16728|16765|16772|16776|16975|17181|17260|17919|18049|18053|18186|18227|18612|18845|19242|20347|20348|20351|20355|20562|21808|22152|22223|22253|22339|50769|54712|59058|67784|68404|70433|75847|107934|110532|110596|140571|170758|226251|230316|235611|237847|243743	Ank3|Aplp1|Ctnna2|Cck|Chl1|Edn1|Efna5|Ephb2|Ephb3|Ephb6|Fgfr2|Fzd3|Gap43|Gbx2|L1cam|Stmn1|Lama1|Lama5|Lrp8|Matn2|Mef2c|Myo5b|Ngf|Ngfr|Nrp1|Nr4a2|Etv4|Plxna2|Ptn|Sema3b|Sema3c|Sema4a|Sema4f|Slit1|Tgfb2|Tubb3|Uchl1|Unc5c|Vegfa|Atp8a2|Plxnc1|Bhlhe22|Plxnd1|Nrn1|Draxin|Crppa|Celsr3|Adarb1|Arhgef28|Plxnb3|Rac3|Ablim1|Megf9|Plxnb1|Rtn4rl1|Plxna4	-8.39724	0	6	0	0	-19.8107	5.29101
1	1	-4.63902	-12.4445	GO:0044057	M11	2	0	GO Biological Processes	19	regulation of system process	19_GO:0032501 multicellular organismal process	-16.4299	2.82381	10.0829	20836	667	885	80	9.03955	0.963891	11421|11480|11541|11551|11607|11816|11826|11937|12291|12299|12372|12373|12391|12424|13405|13614|13618|14165|14456|14528|14609|15558|16000|16011|16193|16323|16511|16790|16878|17260|17540|17896|17928|18053|18126|18133|18158|18166|18591|18708|19085|19224|19225|20190|20203|20665|20750|20855|21390|21808|21924|21925|21953|21957|22065|22259|23945|27360|30937|54598|56188|56318|56458|56745|63873|64082|661…	Ace|Acvr2a|Adora2b|Adra2a|Agtr1a|Apoe|Aqp1|Atp2a1|Cacna1g|Cacng1|Casq1|Casq2|Cav3|Cck|Dmd|Edn1|Ednrb|Fgf10|Gas6|Gch1|Gja1|Htr2a|Igf1|Igfbp5|Il6|Inhba|Kcnh2|Anpep|Lif|Mef2c|Irag1|Myl4|Myog|Ngfr|Nos2|Ccn3|Nppb|Npy1r|Pdgfb|Pik3r1|Prkar1b|Ptgs1|Ptgs2|Ryr1|S100b|Sox10|Spp1|Stc1|Tbxa2r|Tgfb2|Tnnc1|Tnnc2|Tnni2|Tnnt3|Trpc3|Nr1h3|Mgll|Add3|Lmcd1|Calcrl|Fxyd1|Acpp|Foxo1|C1qtnf1|Trpv4|Popdc2|Mymk|Errfi1|Ecr…	-13.3538	0	7	1	1	-16.4299	4.28064
1	1	-2.33434	-7.70637	GO:0090257	M11	2	0	GO Biological Processes	19	regulation of muscle system process	19_GO:0032501 multicellular organismal process	-9.32306	3.24738	7.69507	20836	261	885	36	4.0678	0.664034	11541|11551|11937|12299|12372|12373|12391|13405|13614|16000|16011|17260|17540|17928|19224|19225|20190|20855|21390|21924|21925|21953|21957|22065|30937|54598|56188|56458|63873|66139|74155|114249|114774|230738|238130|268860	Adora2b|Adra2a|Atp2a1|Cacng1|Casq1|Casq2|Cav3|Dmd|Edn1|Igf1|Igfbp5|Mef2c|Irag1|Myog|Ptgs1|Ptgs2|Ryr1|Stc1|Tbxa2r|Tnnc1|Tnnc2|Tnni2|Tnnt3|Trpc3|Lmcd1|Calcrl|Fxyd1|Foxo1|Trpv4|Mymk|Errfi1|Npnt|Pawr|Zc3h12a|Dock4|Abat	-7.06315	0	7	0	0	-16.4299	4.28064
1	1	-2.13098	-7.13321	GO:0006937	M11	2	0	GO Biological Processes	19	regulation of muscle contraction	19_GO:0032501 multicellular organismal process	-8.60188	3.78378	7.63002	20836	168	885	27	3.05085	0.57811	11541|11551|11937|12299|12372|12373|12391|13405|13614|17540|19224|19225|20190|20855|21390|21924|21925|21953|21957|54598|56188|63873|114249|114774|230738|238130|268860	Adora2b|Adra2a|Atp2a1|Cacng1|Casq1|Casq2|Cav3|Dmd|Edn1|Irag1|Ptgs1|Ptgs2|Ryr1|Stc1|Tbxa2r|Tnnc1|Tnnc2|Tnni2|Tnnt3|Calcrl|Fxyd1|Trpv4|Npnt|Pawr|Zc3h12a|Dock4|Abat	-6.42284	0	7	0	0	-16.4299	4.28064
1	1	-2.20083	-2.66903	GO:0006940	M11	2	0	GO Biological Processes	19	regulation of smooth muscle contraction	19_GO:0032501 multicellular organismal process	-4.45447	4.03603	5.35876	20836	70	885	12	1.35593	0.388761	11541|11551|13614|17540|19224|19225|21390|54598|114249|114774|238130|268860	Adora2b|Adra2a|Edn1|Irag1|Ptgs1|Ptgs2|Tbxa2r|Calcrl|Npnt|Pawr|Dock4|Abat	-2.82897	0	7	0	0	-16.4299	4.28064
0	1	0	-2.54759	GO:0045933	M10	1	0	GO Biological Processes	19	positive regulation of muscle contraction	19_GO:0048518 positive regulation of biological process	-4.02952	4.28064	5.13089	20836	55	885	10	1.12994	0.355295	11937|12299|13614|19224|19225|21390|63873|114249|114774|268860	Atp2a1|Cacng1|Edn1|Ptgs1|Ptgs2|Tbxa2r|Trpv4|Npnt|Pawr|Abat	-2.46984	0	7	0	0	-16.4299	4.28064
1	1	-3.64841	-13.4717	GO:0030198	M11	2	0	GO Biological Processes	19	extracellular matrix organization	19_GO:0009987 cellular process	-16.3353	4.12441	10.9647	20836	274	885	48	5.42373	0.761322	11504|11803|12818|12822|12837|13717|14238|14268|15116|15227|17022|17181|17183|17384|17386|17388|17392|17395|17880|20289|20319|20682|21418|21808|22370|22431|23794|23948|50706|53867|56429|64074|64075|67896|71355|72043|81877|101401|107250|114249|213945|216725|235130|237360|239337|269959|320712|373864	Adamts1|Aplp1|Col14a1|Col18a1|Col8a1|Eln|Foxf2|Fn1|Has1|Foxf1|Lum|Matn2|Matn4|Mmp10|Mmp13|Mmp15|Mmp3|Mmp9|Myh11|Scx|Sfrp2|Sox9|Tfap2a|Tgfb2|Vtn|Wt1|Adamts5|Mmp17|Postn|Col5a3|Dpt|Smoc2|Smoc1|Ccdc80|Col24a1|Sulf2|Tnxb|Adamts9|Kazald1|Npnt|Col28a1|Adamts2|Adamts15|Adamts14|Adamts12|Adamtsl3|Abi3bp|Col27a1	-13.2968	0	8	1	1	-16.3353	4.18062
1	1	-3.61606	-13.3781	GO:0043062	M11	2	0	GO Biological Processes	19	extracellular structure organization	19_GO:0009987 cellular process	-16.2042	4.09452	10.8999	20836	276	885	48	5.42373	0.761322	11504|11803|12818|12822|12837|13717|14238|14268|15116|15227|17022|17181|17183|17384|17386|17388|17392|17395|17880|20289|20319|20682|21418|21808|22370|22431|23794|23948|50706|53867|56429|64074|64075|67896|71355|72043|81877|101401|107250|114249|213945|216725|235130|237360|239337|269959|320712|373864	Adamts1|Aplp1|Col14a1|Col18a1|Col8a1|Eln|Foxf2|Fn1|Has1|Foxf1|Lum|Matn2|Matn4|Mmp10|Mmp13|Mmp15|Mmp3|Mmp9|Myh11|Scx|Sfrp2|Sox9|Tfap2a|Tgfb2|Vtn|Wt1|Adamts5|Mmp17|Postn|Col5a3|Dpt|Smoc2|Smoc1|Ccdc80|Col24a1|Sulf2|Tnxb|Adamts9|Kazald1|Npnt|Col28a1|Adamts2|Adamts15|Adamts14|Adamts12|Adamtsl3|Abi3bp|Col27a1	-13.214	0	8	0	0	-16.3353	4.18062
1	1	-3.61606	-13.3781	GO:0045229	M11	2	0	GO Biological Processes	19	external encapsulating structure organization	19_GO:0009987 cellular process	-16.2042	4.09452	10.8999	20836	276	885	48	5.42373	0.761322	11504|11803|12818|12822|12837|13717|14238|14268|15116|15227|17022|17181|17183|17384|17386|17388|17392|17395|17880|20289|20319|20682|21418|21808|22370|22431|23794|23948|50706|53867|56429|64074|64075|67896|71355|72043|81877|101401|107250|114249|213945|216725|235130|237360|239337|269959|320712|373864	Adamts1|Aplp1|Col14a1|Col18a1|Col8a1|Eln|Foxf2|Fn1|Has1|Foxf1|Lum|Matn2|Matn4|Mmp10|Mmp13|Mmp15|Mmp3|Mmp9|Myh11|Scx|Sfrp2|Sox9|Tfap2a|Tgfb2|Vtn|Wt1|Adamts5|Mmp17|Postn|Col5a3|Dpt|Smoc2|Smoc1|Ccdc80|Col24a1|Sulf2|Tnxb|Adamts9|Kazald1|Npnt|Col28a1|Adamts2|Adamts15|Adamts14|Adamts12|Adamtsl3|Abi3bp|Col27a1	-13.214	0	8	0	0	-16.3353	4.18062
1	1	-5.72869	-8.10964	R-MMU-1474244	M11	2	0	Reactome Gene Sets	6	Extracellular matrix organization		-13.5337	4.0768	9.90386	20836	231	885	40	4.51977	0.698302	12338|12818|12822|12837|13179|13717|14118|14119|14173|14268|16400|16403|16416|16997|17022|17183|17384|17386|17388|17392|17395|18074|18613|20750|20969|20971|21808|21857|21923|22370|23794|23948|53867|71355|81877|192897|213945|216725|232345|373864	Capn6|Col14a1|Col18a1|Col8a1|Dcn|Eln|Fbn1|Fbn2|Fgf2|Fn1|Itga3|Itga6|Itgb3|Ltbp2|Lum|Matn4|Mmp10|Mmp13|Mmp15|Mmp3|Mmp9|Nid2|Pecam1|Spp1|Sdc1|Sdc4|Tgfb2|Timp1|Tnc|Vtn|Adamts5|Mmp17|Col5a3|Col24a1|Tnxb|Itgb4|Col28a1|Adamts2|A2m|Col27a1	-10.8111	0	8	0	0	-16.3353	4.18062
1	1	-3.36291	-3.9998	R-MMU-1474228	M11	2	0	Reactome Gene Sets	6	Degradation of the extracellular matrix		-6.94748	4.18062	6.94706	20836	107	885	19	2.14689	0.487215	12338|12822|12837|13179|13717|14118|14119|14268|17384|17386|17388|17392|17395|20750|21857|23794|23948|53867|232345	Capn6|Col18a1|Col8a1|Dcn|Eln|Fbn1|Fbn2|Fn1|Mmp10|Mmp13|Mmp15|Mmp3|Mmp9|Spp1|Timp1|Adamts5|Mmp17|Col5a3|A2m	-4.98603	0	8	0	0	-16.3353	4.18062
1	1	-4.91301	-10.0404	GO:0040013	M11	2	0	GO Biological Processes	19	negative regulation of locomotion	19_GO:0040011 locomotion	-14.5344	3.44698	9.89165	20836	362	885	53	5.9887	0.797599	11602|11816|13179|13835|14173|14766|15116|16009|16011|16181|16449|17260|17286|17470|18053|18133|18186|18591|18787|19242|19270|20296|20319|20347|20348|20351|20355|20377|20562|20855|21390|21857|21930|22240|22411|60599|63953|69550|74144|101401|105450|105844|106014|110532|114886|140571|212539|217835|238328|242608|243362|259302|332110	Angpt4|Apoe|Dcn|Epha1|Fgf2|Adgrg1|Has1|Igfbp3|Igfbp5|Il1rn|Jag1|Mef2c|Meox2|Cd200|Ngfr|Ccn3|Nrp1|Pdgfb|Serpine1|Ptn|Ptprg|Ccl2|Sfrp2|Sema3b|Sema3c|Sema4a|Sema4f|Sfrp1|Slit1|Stc1|Tbxa2r|Timp1|Tnfaip6|Dpysl3|Wnt11|Trp53inp1|Dusp10|Bst2|Robo4|Adamts9|Mmrn2|Card10|Tafa5|Adarb1|Cygb|Plxnb3|Gm266|Rin3|Vash1|Podn|Stard13|Srgap3|Mapk15	-11.6633	0	9	1	1	-14.5344	12.1252
1	1	-4.6258	-9.10238	GO:0030336	M11	2	0	GO Biological Processes	19	negative regulation of cell migration	19_GO:0040011 locomotion	-13.3134	3.52403	9.49151	20836	314	885	47	5.31073	0.7538	11602|11816|13179|13835|14173|14766|15116|16009|16011|16181|16449|17260|17286|17470|18053|18133|18591|18787|19242|19270|20296|20319|20377|20855|21390|21857|21930|22240|22411|60599|63953|69550|74144|101401|105450|105844|106014|110532|114886|140571|212539|217835|238328|242608|243362|259302|332110	Angpt4|Apoe|Dcn|Epha1|Fgf2|Adgrg1|Has1|Igfbp3|Igfbp5|Il1rn|Jag1|Mef2c|Meox2|Cd200|Ngfr|Ccn3|Pdgfb|Serpine1|Ptn|Ptprg|Ccl2|Sfrp2|Sfrp1|Stc1|Tbxa2r|Timp1|Tnfaip6|Dpysl3|Wnt11|Trp53inp1|Dusp10|Bst2|Robo4|Adamts9|Mmrn2|Card10|Tafa5|Adarb1|Cygb|Plxnb3|Gm266|Rin3|Vash1|Podn|Stard13|Srgap3|Mapk15	-10.6243	0	9	0	0	-14.5344	12.1252
1	1	-4.40354	-8.68365	GO:2000146	M11	2	0	GO Biological Processes	19	negative regulation of cell motility	19_GO:0040011 locomotion	-12.6484	3.38393	9.15126	20836	327	885	47	5.31073	0.7538	11602|11816|13179|13835|14173|14766|15116|16009|16011|16181|16449|17260|17286|17470|18053|18133|18591|18787|19242|19270|20296|20319|20377|20855|21390|21857|21930|22240|22411|60599|63953|69550|74144|101401|105450|105844|106014|110532|114886|140571|212539|217835|238328|242608|243362|259302|332110	Angpt4|Apoe|Dcn|Epha1|Fgf2|Adgrg1|Has1|Igfbp3|Igfbp5|Il1rn|Jag1|Mef2c|Meox2|Cd200|Ngfr|Ccn3|Pdgfb|Serpine1|Ptn|Ptprg|Ccl2|Sfrp2|Sfrp1|Stc1|Tbxa2r|Timp1|Tnfaip6|Dpysl3|Wnt11|Trp53inp1|Dusp10|Bst2|Robo4|Adamts9|Mmrn2|Card10|Tafa5|Adarb1|Cygb|Plxnb3|Gm266|Rin3|Vash1|Podn|Stard13|Srgap3|Mapk15	-10.0447	0	9	0	0	-14.5344	12.1252
0	1	0	-7.78119	GO:0043537	M10	1	0	GO Biological Processes	19	negative regulation of blood vessel endothelial cell migration	19_GO:0040011 locomotion	-7.78119	10.778	9.55027	20836	36	537	10	1.8622	0.58337	11602|11816|17260|17286|21390|74144|105450|105844|238328|243362	Angpt4|Apoe|Mef2c|Meox2|Tbxa2r|Robo4|Mmrn2|Card10|Vash1|Stard13	-5.56914	0	9	0	0	-14.5344	12.1252
0	1	0	-5.83576	GO:0010596	M10	1	0	GO Biological Processes	19	negative regulation of endothelial cell migration	19_GO:0040011 locomotion	-7.20956	5.88588	7.7108	20836	56	885	14	1.58192	0.419429	11602|11816|13179|14173|17260|17286|20855|21390|74144|101401|105450|105844|238328|243362	Angpt4|Apoe|Dcn|Fgf2|Mef2c|Meox2|Stc1|Tbxa2r|Robo4|Adamts9|Mmrn2|Card10|Vash1|Stard13	-5.21012	0	9	0	0	-14.5344	12.1252
1	1	-2.10003	-5.53796	GO:0010633	M11	2	0	GO Biological Processes	19	negative regulation of epithelial cell migration	19_GO:0040011 locomotion	-7.18519	5.09049	7.42407	20836	74	885	16	1.80791	0.447873	11602|11816|13179|14173|17260|17286|19270|20855|21390|63953|74144|101401|105450|105844|238328|243362	Angpt4|Apoe|Dcn|Fgf2|Mef2c|Meox2|Ptprg|Stc1|Tbxa2r|Dusp10|Robo4|Adamts9|Mmrn2|Card10|Vash1|Stard13	-5.1927	0	9	0	0	-14.5344	12.1252
0	1	0	-4.41428	GO:0090051	M10	1	0	GO Biological Processes	19	negative regulation of cell migration involved in sprouting angiogenesis	19_GO:0040011 locomotion	-4.41428	12.1252	7.24061	20836	16	537	5	0.931099	0.414457	17286|21390|105450|105844|243362	Meox2|Tbxa2r|Mmrn2|Card10|Stard13	-2.72511	0	9	0	0	-14.5344	12.1252
1	1	-4.47227	-10.1263	GO:0061138	M11	2	0	GO Biological Processes	19	morphogenesis of a branching epithelium	19_GO:0032502 developmental process	-14.2303	4.47327	10.395	20836	200	885	38	4.29379	0.681426	11835|13036|13614|14165|14173|14178|14183|14367|14472|15227|16000|16193|16772|16776|18186|18591|18612|20319|20348|20377|20665|20674|20682|21385|21386|21687|21813|21817|21923|22339|22431|67784|67937|69903|72780|94109|114249|233651	Ar|Ctsh|Edn1|Fgf10|Fgf2|Fgf7|Fgfr2|Fzd5|Gbx2|Foxf1|Igf1|Il6|Lama1|Lama5|Nrp1|Pdgfb|Etv4|Sfrp2|Sema3c|Sfrp1|Sox10|Sox2|Sox9|Tbx2|Tbx3|Tek|Tgfbr2|Tgm2|Tnc|Vegfa|Wt1|Plxnd1|Tmem59l|Rasip1|Rspo3|Csmd1|Npnt|Dchs1	-11.4253	0	10	1	1	-14.2303	6.2321
1	1	-4.87282	-9.62253	GO:0001763	M11	2	0	GO Biological Processes	19	morphogenesis of a branching structure	19_GO:0032502 developmental process	-14.1743	4.35164	10.3059	20836	211	885	39	4.40678	0.689926	11835|13036|13392|13614|14165|14173|14178|14183|14367|14472|15227|16000|16193|16772|16776|18186|18591|18612|20319|20348|20377|20665|20674|20682|21385|21386|21687|21813|21817|21923|22339|22431|67784|67937|69903|72780|94109|114249|233651	Ar|Ctsh|Dlx2|Edn1|Fgf10|Fgf2|Fgf7|Fgfr2|Fzd5|Gbx2|Foxf1|Igf1|Il6|Lama1|Lama5|Nrp1|Pdgfb|Etv4|Sfrp2|Sema3c|Sfrp1|Sox10|Sox2|Sox9|Tbx2|Tbx3|Tek|Tgfbr2|Tgm2|Tnc|Vegfa|Wt1|Plxnd1|Tmem59l|Rasip1|Rspo3|Csmd1|Npnt|Dchs1	-11.3967	0	10	0	0	-14.2303	6.2321
1	1	-4.02357	-8.29396	GO:0048729	M11	2	0	GO Biological Processes	19	tissue morphogenesis	19_GO:0032502 developmental process	-11.7624	2.51471	8.23689	20836	646	885	69	7.79661	0.90127	11464|11835|13036|13123|13614|14160|14165|14173|14178|14183|14238|14365|14367|14472|14609|14726|15227|16000|16011|16193|16323|16449|16772|16776|17260|18053|18186|18591|18612|19664|20289|20319|20348|20377|20378|20665|20674|20682|20855|20971|21385|21386|21418|21687|21808|21813|21817|21923|21924|22339|22341|22411|22431|23794|27428|67784|67937|69697|69903|72780|94109|107589|110532|114249|211401|23009…	Actc1|Ar|Ctsh|Cyp7b1|Edn1|Lgr5|Fgf10|Fgf2|Fgf7|Fgfr2|Foxf2|Fzd3|Fzd5|Gbx2|Gja1|Pdpn|Foxf1|Igf1|Igfbp5|Il6|Inhba|Jag1|Lama1|Lama5|Mef2c|Ngfr|Nrp1|Pdgfb|Etv4|Rbpj|Scx|Sfrp2|Sema3c|Sfrp1|Frzb|Sox10|Sox2|Sox9|Stc1|Sdc4|Tbx2|Tbx3|Tfap2a|Tek|Tgfb2|Tgfbr2|Tgm2|Tnc|Tnnc1|Vegfa|Vegfc|Wnt11|Wt1|Adamts5|Shroom3|Plxnd1|Tmem59l|Camsap3|Rasip1|Rspo3|Csmd1|Mylk|Adarb1|Npnt|Mtss1|Car9|Dchs1|Stard13|Rgma	-9.25687	0	10	0	0	-14.2303	6.2321
1	1	-4.01174	-8.27629	GO:0002009	M11	2	0	GO Biological Processes	19	morphogenesis of an epithelium	19_GO:0032502 developmental process	-11.7531	2.69954	8.36338	20836	532	885	61	6.89266	0.851557	11835|13036|13123|13614|14160|14165|14173|14178|14183|14238|14365|14367|14472|14609|14726|15227|16000|16011|16193|16449|16772|16776|17260|18053|18186|18591|18612|19664|20319|20348|20377|20378|20665|20674|20682|20971|21385|21386|21418|21687|21808|21813|21817|21923|22339|22341|22411|22431|27428|67784|67937|69697|69903|72780|94109|114249|211401|230099|233651|243362|244058	Ar|Ctsh|Cyp7b1|Edn1|Lgr5|Fgf10|Fgf2|Fgf7|Fgfr2|Foxf2|Fzd3|Fzd5|Gbx2|Gja1|Pdpn|Foxf1|Igf1|Igfbp5|Il6|Jag1|Lama1|Lama5|Mef2c|Ngfr|Nrp1|Pdgfb|Etv4|Rbpj|Sfrp2|Sema3c|Sfrp1|Frzb|Sox10|Sox2|Sox9|Sdc4|Tbx2|Tbx3|Tfap2a|Tek|Tgfb2|Tgfbr2|Tgm2|Tnc|Vegfa|Vegfc|Wnt11|Wt1|Shroom3|Plxnd1|Tmem59l|Camsap3|Rasip1|Rspo3|Csmd1|Npnt|Mtss1|Car9|Dchs1|Stard13|Rgma	-9.25496	0	10	0	0	-14.2303	6.2321
1	1	-3.92186	-6.47419	GO:0048754	M11	2	0	GO Biological Processes	19	branching morphogenesis of an epithelial tube	19_GO:0032502 developmental process	-10.0177	4.08839	8.43951	20836	167	885	29	3.27684	0.59844	11835|13036|13614|14165|14173|14183|14472|15227|16000|16772|16776|18186|18612|20319|20674|20682|21385|21386|21687|21813|21923|22339|22431|67784|67937|69903|94109|114249|233651	Ar|Ctsh|Edn1|Fgf10|Fgf2|Fgfr2|Gbx2|Foxf1|Igf1|Lama1|Lama5|Nrp1|Etv4|Sfrp2|Sox2|Sox9|Tbx2|Tbx3|Tek|Tgfbr2|Tnc|Vegfa|Wt1|Plxnd1|Tmem59l|Rasip1|Csmd1|Npnt|Dchs1	-7.68825	0	10	0	0	-14.2303	6.2321
1	1	-2.29499	-7.63446	GO:0022612	M11	2	0	GO Biological Processes	19	gland morphogenesis	19_GO:0032502 developmental process	-9.32315	4.52035	8.31432	20836	125	885	24	2.71186	0.546	11835|12608|13123|14165|14178|14183|16000|16011|16193|16772|16776|18186|18591|18612|20348|20377|20682|21385|21386|21813|21817|21923|67784|94109	Ar|Cebpb|Cyp7b1|Fgf10|Fgf7|Fgfr2|Igf1|Igfbp5|Il6|Lama1|Lama5|Nrp1|Pdgfb|Etv4|Sema3c|Sfrp1|Sox9|Tbx2|Tbx3|Tgfbr2|Tgm2|Tnc|Plxnd1|Csmd1	-7.06315	0	10	0	0	-14.2303	6.2321
1	1	-2.37926	-7.02223	GO:0048732	M11	2	0	GO Biological Processes	19	gland development	19_GO:0032502 developmental process	-8.68329	2.54665	7.00959	20836	453	885	49	5.53672	0.768752	11835|12577|12608|13123|13614|13845|14165|14173|14178|14183|14609|15227|15284|15368|15439|16000|16002|16011|16193|16367|16658|16772|16776|17242|18186|18591|18612|18793|19664|20348|20377|20378|20665|20674|20682|21385|21386|21809|21813|21817|21923|22339|22370|22431|54135|54725|67784|72043|94109	Ar|Cdkn1c|Cebpb|Cyp7b1|Edn1|Ephb3|Fgf10|Fgf2|Fgf7|Fgfr2|Gja1|Foxf1|Hlx|Hmox1|Hp|Igf1|Igf2|Igfbp5|Il6|Irs1|Mafb|Lama1|Lama5|Mdk|Nrp1|Pdgfb|Etv4|Plaur|Rbpj|Sema3c|Sfrp1|Frzb|Sox10|Sox2|Sox9|Tbx2|Tbx3|Tgfb3|Tgfbr2|Tgm2|Tnc|Vegfa|Vtn|Wt1|Lsr|Cadm1|Plxnd1|Sulf2|Csmd1	-6.48622	0	10	0	0	-14.2303	6.2321
1	1	-2.3928	-6.35341	GO:0060562	M11	2	0	GO Biological Processes	19	epithelial tube morphogenesis	19_GO:0032502 developmental process	-8.10254	2.6653	6.81648	20836	371	885	42	4.74576	0.7147	11835|13036|13614|14160|14165|14173|14183|14365|14472|14609|15227|16000|16772|16776|17260|18186|18612|19664|20319|20377|20674|20682|20971|21385|21386|21418|21687|21808|21813|21923|22339|22431|27428|67784|67937|69903|94109|114249|211401|233651|243362|244058	Ar|Ctsh|Edn1|Lgr5|Fgf10|Fgf2|Fgfr2|Fzd3|Gbx2|Gja1|Foxf1|Igf1|Lama1|Lama5|Mef2c|Nrp1|Etv4|Rbpj|Sfrp2|Sfrp1|Sox2|Sox9|Sdc4|Tbx2|Tbx3|Tfap2a|Tek|Tgfb2|Tgfbr2|Tnc|Vegfa|Wt1|Shroom3|Plxnd1|Tmem59l|Rasip1|Csmd1|Npnt|Mtss1|Dchs1|Stard13|Rgma	-6.00678	0	10	0	0	-14.2303	6.2321
1	1	-3.79852	-2.95627	GO:0030324	M11	2	0	GO Biological Processes	19	lung development	19_GO:0032502 developmental process	-6.13147	2.82926	5.91391	20836	233	885	28	3.16384	0.588375	11421|13036|14165|14173|14178|14183|14726|15227|15483|16000|16011|16400|16772|16776|16878|19662|19664|20674|20682|21385|21809|21813|21923|22339|74155|216725|233752|320924	Ace|Ctsh|Fgf10|Fgf2|Fgf7|Fgfr2|Pdpn|Foxf1|Hsd11b1|Igf1|Igfbp5|Itga3|Lama1|Lama5|Lif|Rbp4|Rbpj|Sox2|Sox9|Tbx2|Tgfb3|Tgfbr2|Tnc|Vegfa|Errfi1|Adamts2|Insc|Ccbe1	-4.26736	0	10	0	0	-14.2303	6.2321
1	1	-3.74375	-2.90073	GO:0030323	M11	2	0	GO Biological Processes	19	respiratory tube development	19_GO:0032502 developmental process	-6.01881	2.7933	5.83527	20836	236	885	28	3.16384	0.588375	11421|13036|14165|14173|14178|14183|14726|15227|15483|16000|16011|16400|16772|16776|16878|19662|19664|20674|20682|21385|21809|21813|21923|22339|74155|216725|233752|320924	Ace|Ctsh|Fgf10|Fgf2|Fgf7|Fgfr2|Pdpn|Foxf1|Hsd11b1|Igf1|Igfbp5|Itga3|Lama1|Lama5|Lif|Rbp4|Rbpj|Sox2|Sox9|Tbx2|Tgfb3|Tgfbr2|Tnc|Vegfa|Errfi1|Adamts2|Insc|Ccbe1	-4.16483	0	10	0	0	-14.2303	6.2321
1	1	-3.27564	-2.84084	GO:0060541	M11	2	0	GO Biological Processes	19	respiratory system development	19_GO:0032502 developmental process	-5.52635	2.58622	5.46277	20836	264	885	29	3.27684	0.59844	11421|13036|14165|14173|14178|14183|14726|15227|15483|16000|16011|16400|16772|16776|16878|19662|19664|20674|20682|21385|21809|21813|21923|22339|22431|74155|216725|233752|320924	Ace|Ctsh|Fgf10|Fgf2|Fgf7|Fgfr2|Pdpn|Foxf1|Hsd11b1|Igf1|Igfbp5|Itga3|Lama1|Lama5|Lif|Rbp4|Rbpj|Sox2|Sox9|Tbx2|Tgfb3|Tgfbr2|Tnc|Vegfa|Wt1|Errfi1|Adamts2|Insc|Ccbe1	-3.74876	0	10	0	0	-14.2303	6.2321
1	1	-2.62195	-2.77627	GO:0060441	M11	2	0	GO Biological Processes	19	epithelial tube branching involved in lung morphogenesis	19_GO:0032502 developmental process	-5.06113	6.2321	6.43057	20836	34	885	9	1.01695	0.337255	13036|14165|14183|15227|16772|20674|20682|21385|21923	Ctsh|Fgf10|Fgfr2|Foxf1|Lama1|Sox2|Sox9|Tbx2|Tnc	-3.33995	0	10	0	0	-14.2303	6.2321
1	1	-2.39585	-2.93788	GO:0060425	M11	2	0	GO Biological Processes	19	lung morphogenesis	19_GO:0032502 developmental process	-4.93666	4.48448	5.8337	20836	63	885	12	1.35593	0.388761	13036|14165|14183|15227|16000|16772|16878|20674|20682|21385|21813|21923	Ctsh|Fgf10|Fgfr2|Foxf1|Igf1|Lama1|Lif|Sox2|Sox9|Tbx2|Tgfbr2|Tnc	-3.23119	0	10	0	0	-14.2303	6.2321
1	1	-3.05518	-2.1228	GO:0048286	M11	2	0	GO Biological Processes	19	lung alveolus development	19_GO:0032502 developmental process	-4.6527	4.21675	5.55434	20836	67	885	12	1.35593	0.388761	11421|14165|14183|14726|15227|16000|16011|16878|20674|21809|22339|74155	Ace|Fgf10|Fgfr2|Pdpn|Foxf1|Igf1|Igfbp5|Lif|Sox2|Tgfb3|Vegfa|Errfi1	-2.99441	0	10	0	0	-14.2303	6.2321
1	1	-2.32018	-2.13557	GO:0030879	M11	2	0	GO Biological Processes	19	mammary gland development	19_GO:0032502 developmental process	-3.93586	2.71656	4.53243	20836	156	885	18	2.0339	0.474494	11835|12608|14165|14173|14183|14609|15227|16000|16011|16367|18612|20682|21385|21386|21809|21813|22339|94109	Ar|Cebpb|Fgf10|Fgf2|Fgfr2|Gja1|Foxf1|Igf1|Igfbp5|Irs1|Etv4|Sox9|Tbx2|Tbx3|Tgfb3|Tgfbr2|Vegfa|Csmd1	-2.39282	0	10	0	0	-14.2303	6.2321
0	1	0	-2.43073	GO:0060443	M10	1	0	GO Biological Processes	19	mammary gland morphogenesis	19_GO:0032502 developmental process	-3.14979	3.6533	4.26172	20836	58	885	9	1.01695	0.337255	11835|14165|14183|16011|18612|21385|21386|21813|94109	Ar|Fgf10|Fgfr2|Igfbp5|Etv4|Tbx2|Tbx3|Tgfbr2|Csmd1	-1.75416	0	10	0	0	-14.2303	6.2321
1	1	-3.9652	-9.88951	GO:0090066	M11	2	0	GO Biological Processes	19	regulation of anatomical structure size	19_GO:0065007 biological regulation	-13.2364	2.74811	8.94477	20836	574	885	67	7.57062	0.889199	11421|11472|11475|11541|11551|11607|11816|11826|12291|12391|12721|12904|12985|13614|13618|13640|13717|14268|14528|14609|15558|16534|16644|16728|17540|17919|17996|18049|18158|18162|18166|18186|18442|18519|18591|18613|18631|19224|19225|19241|20347|20348|20351|20355|20562|20657|21390|21916|22339|23945|27360|66333|70433|71373|73910|97998|105855|110380|207495|217835|238130|242553|243743|244058|320502|…	Ace|Actn2|Acta2|Adora2b|Adra2a|Agtr1a|Apoe|Aqp1|Cacna1g|Cav3|Coro1a|Crabp2|Csf3|Edn1|Ednrb|Efna5|Eln|Fn1|Gch1|Gja1|Htr2a|Kcnn4|Kng1|L1cam|Irag1|Myo5b|Neb|Ngf|Nppb|Npr3|Npy1r|Nrp1|P2ry2|Kat2b|Pdgfb|Pecam1|Pex11a|Ptgs1|Ptgs2|Tmsb4x|Sema3b|Sema3c|Sema4a|Sema4f|Slit1|Sod3|Tbxa2r|Tmod1|Vegfa|Mgll|Add3|Aqp11|Draxin|Prr16|Arhgap18|Deptor|Nckap1l|Shroom2|Baiap2l2|Rin3|Dock4|Kank4|Plxna4|Rgma|Lmod3|Islr2|…	-10.5585	0	11	1	1	-13.2364	3.46765
1	1	-3.18243	-7.52166	GO:0040008	M11	2	0	GO Biological Processes	19	regulation of growth	19_GO:0040007 growth	-10.0576	2.27427	7.40768	20836	735	885	71	8.0226	0.913117	11816|11835|12061|12391|12818|12904|13614|13640|14173|14183|14199|14239|14268|14432|14456|14600|14609|14955|15284|16000|16002|16008|16009|16010|16011|16323|16728|17260|17919|17927|18049|18133|18158|18166|18186|18787|19662|19664|20319|20347|20348|20351|20355|20363|20377|20378|20562|21385|21761|21808|21813|21923|22339|22403|22411|22431|23945|50769|63953|66102|67603|69550|70433|107250|110058|231507|…	Apoe|Ar|Bdkrb1|Cav3|Col14a1|Crabp2|Edn1|Efna5|Fgf2|Fgfr2|Fhl1|Foxs1|Fn1|Gap43|Gas6|Ghr|Gja1|H19|Hlx|Igf1|Igf2|Igfbp2|Igfbp3|Igfbp4|Igfbp5|Inhba|L1cam|Mef2c|Myo5b|Myod1|Ngf|Ccn3|Nppb|Npy1r|Nrp1|Serpine1|Rbp4|Rbpj|Sfrp2|Sema3b|Sema3c|Sema4a|Sema4f|Selenop|Sfrp1|Frzb|Slit1|Tbx2|Morf4l1|Tgfb2|Tgfbr2|Tnc|Vegfa|Ccn5|Wnt11|Wt1|Mgll|Atp8a2|Dusp10|Cxcl16|Dusp6|Bst2|Draxin|Kazald1|Syt17|Plac8|Rerg|Plxna4|R…	-7.71812	0	11	0	0	-13.2364	3.46765
1	1	-2.86065	-7.10887	GO:0048638	M11	2	0	GO Biological Processes	19	regulation of developmental growth	19_GO:0040007 growth	-9.35317	2.73221	7.41428	20836	405	885	47	5.31073	0.7538	11816|11835|12391|12818|12904|13614|13640|14173|14183|14239|14268|14600|14609|14955|15284|16000|16002|16728|17260|17919|17927|18049|18166|18186|18787|19662|19664|20347|20348|20351|20355|20562|21385|21813|22339|22431|23945|50769|63953|67603|70433|110058|231507|243743|244058|320563|382018	Apoe|Ar|Cav3|Col14a1|Crabp2|Edn1|Efna5|Fgf2|Fgfr2|Foxs1|Fn1|Ghr|Gja1|H19|Hlx|Igf1|Igf2|L1cam|Mef2c|Myo5b|Myod1|Ngf|Npy1r|Nrp1|Serpine1|Rbp4|Rbpj|Sema3b|Sema3c|Sema4a|Sema4f|Slit1|Tbx2|Tgfbr2|Vegfa|Wt1|Mgll|Atp8a2|Dusp10|Dusp6|Draxin|Syt17|Plac8|Plxna4|Rgma|Islr2|Unc13a	-7.08421	0	11	0	0	-13.2364	3.46765
0	1	0	-7.13304	GO:0032535	M10	1	0	GO Biological Processes	19	regulation of cellular component size	19_GO:0065007 biological regulation	-7.48855	2.50587	6.43737	20836	404	885	43	4.85876	0.722729	11472|11816|11826|12391|12721|12904|12985|13614|13640|13717|14268|16534|16728|17919|17996|18049|18186|18613|18631|19241|20347|20348|20351|20355|20562|21916|22339|23945|27360|66333|70433|71373|73910|97998|105855|110380|207495|217835|242553|243743|244058|320502|320563	Actn2|Apoe|Aqp1|Cav3|Coro1a|Crabp2|Csf3|Edn1|Efna5|Eln|Fn1|Kcnn4|L1cam|Myo5b|Neb|Ngf|Nrp1|Pecam1|Pex11a|Tmsb4x|Sema3b|Sema3c|Sema4a|Sema4f|Slit1|Tmod1|Vegfa|Mgll|Add3|Aqp11|Draxin|Prr16|Arhgap18|Deptor|Nckap1l|Shroom2|Baiap2l2|Rin3|Kank4|Plxna4|Rgma|Lmod3|Islr2	-5.45513	0	11	0	0	-13.2364	3.46765
1	1	-2.67746	-4.96652	GO:0001558	M11	2	0	GO Biological Processes	19	regulation of cell growth	19_GO:0040007 growth	-7.08997	2.34416	6.15346	20836	462	885	46	5.19774	0.746182	11816|12061|12391|12818|12904|13614|13640|14199|14268|14609|16000|16009|16010|16011|16323|16728|17919|18049|18133|18158|18186|20319|20347|20348|20351|20355|20377|20378|20562|21808|21923|22339|22403|22411|22431|23945|66102|69550|70433|107250|110058|232441|243743|244058|320563|382018	Apoe|Bdkrb1|Cav3|Col14a1|Crabp2|Edn1|Efna5|Fhl1|Fn1|Gja1|Igf1|Igfbp3|Igfbp4|Igfbp5|Inhba|L1cam|Myo5b|Ngf|Ccn3|Nppb|Nrp1|Sfrp2|Sema3b|Sema3c|Sema4a|Sema4f|Sfrp1|Frzb|Slit1|Tgfb2|Tnc|Vegfa|Ccn5|Wnt11|Wt1|Mgll|Cxcl16|Bst2|Draxin|Kazald1|Syt17|Rerg|Plxna4|Rgma|Islr2|Unc13a	-5.10489	0	11	0	0	-13.2364	3.46765
0	1	0	-4.76368	GO:0048639	M10	1	0	GO Biological Processes	19	positive regulation of developmental growth	19_GO:0040007 growth	-6.11584	2.88943	5.93371	20836	220	885	27	3.05085	0.57811	11816|12904|13614|13640|14173|14183|14239|14268|14600|15284|16000|16002|16728|17260|17919|17927|18049|18186|18787|19664|21385|22339|22431|50769|110058|320563|382018	Apoe|Crabp2|Edn1|Efna5|Fgf2|Fgfr2|Foxs1|Fn1|Ghr|Hlx|Igf1|Igf2|L1cam|Mef2c|Myo5b|Myod1|Ngf|Nrp1|Serpine1|Rbpj|Tbx2|Vegfa|Wt1|Atp8a2|Syt17|Islr2|Unc13a	-4.25343	0	11	0	0	-13.2364	3.46765
0	1	0	-4.81741	GO:0008361	M10	1	0	GO Biological Processes	19	regulation of cell size	19_GO:0065007 biological regulation	-5.67732	2.80794	5.65165	20836	218	885	26	2.93785	0.567634	11816|11826|12391|12904|13614|13640|14268|16534|16728|17919|18049|18186|20347|20348|20351|20355|20562|22339|23945|66333|70433|71373|97998|243743|244058|320563	Apoe|Aqp1|Cav3|Crabp2|Edn1|Efna5|Fn1|Kcnn4|L1cam|Myo5b|Ngf|Nrp1|Sema3b|Sema3c|Sema4a|Sema4f|Slit1|Vegfa|Mgll|Aqp11|Draxin|Prr16|Deptor|Plxna4|Rgma|Islr2	-3.87523	0	11	0	0	-13.2364	3.46765
0	1	0	-4.52968	GO:0061387	M10	1	0	GO Biological Processes	19	regulation of extent of cell growth	19_GO:0040007 growth	-5.65419	3.46765	5.92114	20836	129	885	19	2.14689	0.487215	11816|12904|13640|14268|16728|17919|18049|18186|20347|20348|20351|20355|20562|22339|23945|70433|243743|244058|320563	Apoe|Crabp2|Efna5|Fn1|L1cam|Myo5b|Ngf|Nrp1|Sema3b|Sema3c|Sema4a|Sema4f|Slit1|Vegfa|Mgll|Draxin|Plxna4|Rgma|Islr2	-3.85879	0	11	0	0	-13.2364	3.46765
0	1	0	-3.96935	GO:0045927	M10	1	0	GO Biological Processes	19	positive regulation of growth	19_GO:0040007 growth	-4.66504	2.25959	4.80511	20836	323	885	31	3.50282	0.618009	11816|12904|13614|13640|14173|14183|14239|14268|14600|15284|16000|16002|16728|17260|17919|17927|18049|18186|18787|19664|20319|20377|21385|21808|22339|22431|50769|66102|110058|320563|382018	Apoe|Crabp2|Edn1|Efna5|Fgf2|Fgfr2|Foxs1|Fn1|Ghr|Hlx|Igf1|Igf2|L1cam|Mef2c|Myo5b|Myod1|Ngf|Nrp1|Serpine1|Rbpj|Sfrp2|Sfrp1|Tbx2|Tgfb2|Vegfa|Wt1|Atp8a2|Cxcl16|Syt17|Islr2|Unc13a	-3.00462	0	11	0	0	-13.2364	3.46765
0	1	0	-3.13261	GO:0030516	M10	1	0	GO Biological Processes	19	regulation of axon extension	19_GO:0040007 growth	-4.59185	3.30435	5.19603	20836	114	885	16	1.80791	0.447873	11816|14268|16728|17919|18049|18186|20347|20348|20351|20355|20562|22339|23945|70433|243743|320563	Apoe|Fn1|L1cam|Myo5b|Ngf|Nrp1|Sema3b|Sema3c|Sema4a|Sema4f|Slit1|Vegfa|Mgll|Draxin|Plxna4|Islr2	-2.94614	0	11	0	0	-13.2364	3.46765
0	1	0	-2.06928	GO:0030307	M10	1	0	GO Biological Processes	19	positive regulation of cell growth	19_GO:0040007 growth	-2.42011	2.01801	3.12279	20836	210	885	18	2.0339	0.474494	11816|12904|13614|13640|14268|16000|16728|17919|18049|18186|20319|20377|21808|22339|66102|110058|320563|382018	Apoe|Crabp2|Edn1|Efna5|Fn1|Igf1|L1cam|Myo5b|Ngf|Nrp1|Sfrp2|Sfrp1|Tgfb2|Vegfa|Cxcl16|Syt17|Islr2|Unc13a	-1.14898	0	11	0	0	-13.2364	3.46765
1	1	-5.8174	-7.60607	GO:0003013	M11	2	0	GO Biological Processes	19	circulatory system process	19_GO:0032501 multicellular organismal process	-12.9896	2.94294	8.99258	20836	472	885	59	6.66667	0.838496	11421|11464|11475|11541|11551|11607|11816|11835|12061|12291|12373|12391|12490|12562|13405|13614|13618|14456|14528|14609|15368|15558|15937|16511|16644|17250|17540|17896|17901|18126|18158|18162|18166|18442|18519|18591|18671|18708|19224|19225|20657|21390|21924|22339|22341|23945|26399|27360|50490|50706|56089|63873|71660|84094|232975|235431|238130|268860|320736	Ace|Actc1|Acta2|Adora2b|Adra2a|Agtr1a|Apoe|Ar|Bdkrb1|Cacna1g|Casq2|Cav3|Cd34|Cdh5|Dmd|Edn1|Ednrb|Gas6|Gch1|Gja1|Hmox1|Htr2a|Ier3|Kcnh2|Kng1|Abcc1|Irag1|Myl4|Myl1|Nos2|Nppb|Npr3|Npy1r|P2ry2|Kat2b|Pdgfb|Abcb1a|Pik3r1|Ptgs1|Ptgs2|Sod3|Tbxa2r|Tnnc1|Vegfa|Vegfc|Mgll|Map2k6|Add3|Nox4|Postn|Ramp3|Trpv4|Rarres2|Plvap|Atp1a3|Coro2b|Dock4|Abat|Vstm4	-10.3335	0	12	1	1	-12.9896	4.5276
1	1	-4.77426	-7.89311	GO:0008015	M11	2	0	GO Biological Processes	19	blood circulation	19_GO:0032501 multicellular organismal process	-12.2232	2.95638	8.71529	20836	438	885	55	6.21469	0.811532	11421|11464|11475|11541|11551|11607|11816|11835|12061|12291|12373|12391|12490|12562|13405|13614|13618|14456|14528|14609|15368|15558|15937|16511|16644|17540|17896|17901|18126|18158|18162|18166|18442|18519|18591|18708|19224|19225|20657|21390|21924|22339|22341|23945|26399|27360|50706|63873|71660|84094|232975|235431|238130|268860|320736	Ace|Actc1|Acta2|Adora2b|Adra2a|Agtr1a|Apoe|Ar|Bdkrb1|Cacna1g|Casq2|Cav3|Cd34|Cdh5|Dmd|Edn1|Ednrb|Gas6|Gch1|Gja1|Hmox1|Htr2a|Ier3|Kcnh2|Kng1|Irag1|Myl4|Myl1|Nos2|Nppb|Npr3|Npy1r|P2ry2|Kat2b|Pdgfb|Pik3r1|Ptgs1|Ptgs2|Sod3|Tbxa2r|Tnnc1|Vegfa|Vegfc|Mgll|Map2k6|Add3|Postn|Trpv4|Rarres2|Plvap|Atp1a3|Coro2b|Dock4|Abat|Vstm4	-9.69452	0	12	0	0	-12.9896	4.5276
1	1	-4.30169	-4.77186	GO:0035296	M11	2	0	GO Biological Processes	19	regulation of tube diameter	19_GO:0065007 biological regulation	-8.62312	3.68278	7.59214	20836	179	885	28	3.16384	0.588375	11421|11475|11541|11551|11607|11816|12291|13614|13618|14528|14609|15558|16644|17540|18162|18166|18442|18519|18591|19224|19225|20657|21390|22339|23945|27360|238130|320736	Ace|Acta2|Adora2b|Adra2a|Agtr1a|Apoe|Cacna1g|Edn1|Ednrb|Gch1|Gja1|Htr2a|Kng1|Irag1|Npr3|Npy1r|P2ry2|Kat2b|Pdgfb|Ptgs1|Ptgs2|Sod3|Tbxa2r|Vegfa|Mgll|Add3|Dock4|Vstm4	-6.43695	0	12	0	0	-12.9896	4.5276
1	1	-4.30169	-4.77186	GO:0097746	M11	2	0	GO Biological Processes	19	blood vessel diameter maintenance	19_GO:0032501 multicellular organismal process	-8.62312	3.68278	7.59214	20836	179	885	28	3.16384	0.588375	11421|11475|11541|11551|11607|11816|12291|13614|13618|14528|14609|15558|16644|17540|18162|18166|18442|18519|18591|19224|19225|20657|21390|22339|23945|27360|238130|320736	Ace|Acta2|Adora2b|Adra2a|Agtr1a|Apoe|Cacna1g|Edn1|Ednrb|Gch1|Gja1|Htr2a|Kng1|Irag1|Npr3|Npy1r|P2ry2|Kat2b|Pdgfb|Ptgs1|Ptgs2|Sod3|Tbxa2r|Vegfa|Mgll|Add3|Dock4|Vstm4	-6.43695	0	12	0	0	-12.9896	4.5276
1	1	-4.89035	-4.28624	GO:0003018	M11	2	0	GO Biological Processes	19	vascular process in circulatory system	19_GO:0032501 multicellular organismal process	-8.61114	3.25078	7.37081	20836	239	885	33	3.72881	0.636886	11421|11475|11541|11551|11607|11816|12291|12562|13614|13618|14528|14609|15558|16644|17250|17540|18162|18166|18442|18519|18591|18671|19224|19225|20657|21390|22339|23945|27360|63873|84094|238130|320736	Ace|Acta2|Adora2b|Adra2a|Agtr1a|Apoe|Cacna1g|Cdh5|Edn1|Ednrb|Gch1|Gja1|Htr2a|Kng1|Abcc1|Irag1|Npr3|Npy1r|P2ry2|Kat2b|Pdgfb|Abcb1a|Ptgs1|Ptgs2|Sod3|Tbxa2r|Vegfa|Mgll|Add3|Trpv4|Plvap|Dock4|Vstm4	-6.42855	0	12	0	0	-12.9896	4.5276
1	1	-4.27818	-4.74168	GO:0035150	M11	2	0	GO Biological Processes	19	regulation of tube size	19_GO:0065007 biological regulation	-8.56727	3.66232	7.55544	20836	180	885	28	3.16384	0.588375	11421|11475|11541|11551|11607|11816|12291|13614|13618|14528|14609|15558|16644|17540|18162|18166|18442|18519|18591|19224|19225|20657|21390|22339|23945|27360|238130|320736	Ace|Acta2|Adora2b|Adra2a|Agtr1a|Apoe|Cacna1g|Edn1|Ednrb|Gch1|Gja1|Htr2a|Kng1|Irag1|Npr3|Npy1r|P2ry2|Kat2b|Pdgfb|Ptgs1|Ptgs2|Sod3|Tbxa2r|Vegfa|Mgll|Add3|Dock4|Vstm4	-6.39869	0	12	0	0	-12.9896	4.5276
1	1	-3.44187	-3.1901	GO:0008217	M11	2	0	GO Biological Processes	19	regulation of blood pressure	19_GO:0032501 multicellular organismal process	-6.07678	2.87636	5.90617	20836	221	885	27	3.05085	0.57811	11421|11475|11607|11835|12061|12490|13614|13618|14456|14528|14609|15368|15937|18126|18158|18162|18166|18591|18708|19224|19225|21390|22341|50706|71660|235431|268860	Ace|Acta2|Agtr1a|Ar|Bdkrb1|Cd34|Edn1|Ednrb|Gas6|Gch1|Gja1|Hmox1|Ier3|Nos2|Nppb|Npr3|Npy1r|Pdgfb|Pik3r1|Ptgs1|Ptgs2|Tbxa2r|Vegfc|Postn|Rarres2|Coro2b|Abat	-4.21607	0	12	0	0	-12.9896	4.5276
1	1	-2.26163	-3.6771	GO:1903522	M11	2	0	GO Biological Processes	19	regulation of blood circulation	19_GO:0032501 multicellular organismal process	-5.42857	2.55716	5.39347	20836	267	885	29	3.27684	0.59844	11421|11551|11607|12291|12373|12391|13405|13614|13618|14528|14609|15558|16511|17896|18126|18166|18591|18708|19224|19225|20855|21390|21808|23945|27360|56188|64082|230738|238130	Ace|Adra2a|Agtr1a|Cacna1g|Casq2|Cav3|Dmd|Edn1|Ednrb|Gch1|Gja1|Htr2a|Kcnh2|Myl4|Nos2|Npy1r|Pdgfb|Pik3r1|Ptgs1|Ptgs2|Stc1|Tbxa2r|Tgfb2|Mgll|Add3|Fxyd1|Popdc2|Zc3h12a|Dock4	-3.66341	0	12	0	0	-12.9896	4.5276
1	1	-2.36639	-2.89715	GO:0042311	M11	2	0	GO Biological Processes	19	vasodilation	19_GO:0032501 multicellular organismal process	-4.86342	4.41441	5.76172	20836	64	885	12	1.35593	0.388761	11541|11551|11816|13618|14528|14609|16644|17540|18162|18519|22339|320736	Adora2b|Adra2a|Apoe|Ednrb|Gch1|Gja1|Kng1|Irag1|Npr3|Kat2b|Vegfa|Vstm4	-3.1685	0	12	0	0	-12.9896	4.5276
1	1	-2.47162	-2.74113	GO:0019229	M11	2	0	GO Biological Processes	19	regulation of vasoconstriction	19_GO:0032501 multicellular organismal process	-4.77131	3.78861	5.48953	20836	87	885	14	1.58192	0.419429	11421|11551|11607|13614|14609|15558|18166|18591|19224|19225|21390|23945|27360|238130	Ace|Adra2a|Agtr1a|Edn1|Gja1|Htr2a|Npy1r|Pdgfb|Ptgs1|Ptgs2|Tbxa2r|Mgll|Add3|Dock4	-3.09231	0	12	0	0	-12.9896	4.5276
0	1	0	-2.67295	GO:0045907	M10	1	0	GO Biological Processes	19	positive regulation of vasoconstriction	19_GO:0048518 positive regulation of biological process	-4.24642	4.5276	5.36416	20836	52	885	10	1.12994	0.355295	11421|14609|15558|18166|18591|19224|19225|21390|23945|27360	Ace|Gja1|Htr2a|Npy1r|Pdgfb|Ptgs1|Ptgs2|Tbxa2r|Mgll|Add3	-2.65598	0	12	0	0	-12.9896	4.5276
1	1	-3.28637	-10.2512	GO:0010810	M11	2	0	GO Biological Processes	19	regulation of cell-substrate adhesion	19_GO:0050789 regulation of biological process	-12.9058	3.99216	9.61032	20836	230	885	39	4.40678	0.689926	12182|12554|12837|13405|13612|13640|13835|14268|14366|14538|14726|15227|16400|16403|16416|16449|16728|17242|18186|18591|18708|18787|19242|20194|20750|20971|21687|22339|22370|50706|64074|64075|67896|69697|114249|170758|230959|235431|320712	Bst1|Cdh13|Col8a1|Dmd|Edil3|Efna5|Epha1|Fn1|Fzd4|Gcnt2|Pdpn|Foxf1|Itga3|Itga6|Itgb3|Jag1|L1cam|Mdk|Nrp1|Pdgfb|Pik3r1|Serpine1|Ptn|S100a10|Spp1|Sdc4|Tek|Vegfa|Vtn|Postn|Smoc2|Smoc1|Ccdc80|Camsap3|Npnt|Rac3|Ajap1|Coro2b|Abi3bp	-10.2796	0	13	1	1	-12.9058	4.47658
1	1	-2.9233	-8.10817	GO:0045785	M11	2	0	GO Biological Processes	19	positive regulation of cell adhesion	19_GO:0048518 positive regulation of biological process	-10.3353	2.59571	7.73807	20836	517	885	57	6.44068	0.825159	11735|12144|12509|12554|12721|12837|13136|13405|13612|13835|13848|14268|14538|14726|14766|15170|15227|15284|16000|16002|16008|16193|16400|16403|16416|16728|16772|16878|17242|18186|18591|18793|19242|19260|20194|20296|20674|20750|20971|21687|21808|21813|21817|22339|22370|54357|63953|64074|64075|67896|70417|105855|110351|114249|114774|170758|320712	Ank3|Blm|Cd59a|Cdh13|Coro1a|Col8a1|Cd55|Dmd|Edil3|Epha1|Ephb6|Fn1|Gcnt2|Pdpn|Adgrg1|Ptpn6|Foxf1|Hlx|Igf1|Igf2|Igfbp2|Il6|Itga3|Itga6|Itgb3|L1cam|Lama1|Lif|Mdk|Nrp1|Pdgfb|Plaur|Ptn|Ptpn22|S100a10|Ccl2|Sox2|Spp1|Sdc4|Tek|Tgfb2|Tgfbr2|Tgm2|Vegfa|Vtn|Epb41l4b|Dusp10|Smoc2|Smoc1|Ccdc80|Megf10|Nckap1l|Rap1gap|Npnt|Pawr|Rac3|Abi3bp	-7.9584	0	13	0	0	-12.9058	4.47658
1	1	-2.56819	-8.3395	GO:0010811	M11	2	0	GO Biological Processes	19	positive regulation of cell-substrate adhesion	19_GO:0048518 positive regulation of biological process	-10.3045	4.47658	8.75509	20836	142	885	27	3.05085	0.57811	12554|12837|13405|13612|13835|14268|15227|16400|16403|16416|16728|17242|18186|18591|19242|20194|20750|20971|21687|22339|22370|64074|64075|67896|114249|170758|320712	Cdh13|Col8a1|Dmd|Edil3|Epha1|Fn1|Foxf1|Itga3|Itga6|Itgb3|L1cam|Mdk|Nrp1|Pdgfb|Ptn|S100a10|Spp1|Sdc4|Tek|Vegfa|Vtn|Smoc2|Smoc1|Ccdc80|Npnt|Rac3|Abi3bp	-7.93315	0	13	0	0	-12.9058	4.47658
1	1	-5.73929	-7.49236	GO:0009611	M11	2	0	GO Biological Processes	19	response to wounding	19_GO:0050896 response to stimulus	-12.8107	3.09331	9.02732	20836	411	885	54	6.10169	0.804605	11551|11752|11826|12391|12496|12628|14165|14173|14178|14268|14432|14456|14726|15170|15227|15365|15368|16000|16193|16416|16644|17181|17183|17242|17289|18053|18186|18591|18613|18788|19124|19128|19716|20296|20969|20971|21808|21824|21857|21923|22240|22339|27528|54357|54525|56744|72043|74080|78512|78896|192897|235627|238328|259277	Adra2a|Anxa8|Aqp1|Cav3|Entpd2|Cfh|Fgf10|Fgf2|Fgf7|Fn1|Gap43|Gas6|Pdpn|Ptpn6|Foxf1|Hmga2-ps1|Hmox1|Igf1|Il6|Itgb3|Kng1|Matn2|Matn4|Mdk|Mertk|Ngfr|Nrp1|Pdgfb|Pecam1|Serpinb2|Procr|Pros1|Bex1|Ccl2|Sdc1|Sdc4|Tgfb2|Thbd|Timp1|Tnc|Dpysl3|Vegfa|Nrep|Epb41l4b|Syt7|Pf4|Sulf2|Nmnat3|3300005D01Rik|Ecrg4|Itgb4|Nbeal2|Vash1|Klk8	-10.1949	0	14	1	1	-12.8107	4.49707
1	1	-2.40236	-6.27067	GO:0050878	M11	2	0	GO Biological Processes	19	regulation of body fluid levels	19_GO:0065007 biological regulation	-8.04836	2.77401	6.85213	20836	331	885	39	4.40678	0.689926	11551|11752|11816|11826|12490|12496|12628|13614|13618|13844|14165|14456|14609|15170|16416|16534|16644|17289|18158|18162|18442|18591|18787|18793|19124|19128|21390|21824|22259|22339|22370|56744|56745|63873|235431|235627|246728|268860|385643	Adra2a|Anxa8|Apoe|Aqp1|Cd34|Entpd2|Cfh|Edn1|Ednrb|Ephb2|Fgf10|Gas6|Gja1|Ptpn6|Itgb3|Kcnn4|Kng1|Mertk|Nppb|Npr3|P2ry2|Pdgfb|Serpine1|Plaur|Procr|Pros1|Tbxa2r|Thbd|Nr1h3|Vegfa|Vtn|Pf4|C1qtnf1|Trpv4|Coro2b|Nbeal2|Oas2|Abat|Kng2	-5.9641	0	14	0	0	-12.8107	4.49707
1	1	-3.91453	-3.31984	R-MMU-202733	M11	2	0	Reactome Gene Sets	6	Cell surface interactions at the vascular wall		-6.75836	4.49707	6.96319	20836	89	885	17	1.9209	0.461391	11602|14268|14456|15170|16416|17289|18613|18708|19124|19128|20969|20971|21687|21824|50915|56744|108078	Angpt4|Fn1|Gas6|Ptpn6|Itgb3|Mertk|Pecam1|Pik3r1|Procr|Pros1|Sdc1|Sdc4|Tek|Thbd|Grb14|Pf4|Olr1	-4.8338	0	14	0	0	-12.8107	4.49707
1	1	-4.14941	-3.04322	GO:0042060	M11	2	0	GO Biological Processes	19	wound healing	19_GO:0050896 response to stimulus	-6.52193	2.71983	6.0689	20836	277	885	32	3.61582	0.62753	11551|11752|11826|12391|12496|12628|14165|14173|14178|14268|14456|14726|15170|15368|16000|16416|16644|17289|18613|18788|19124|19128|20969|20971|21808|21824|21857|22339|54357|54525|56744|235627	Adra2a|Anxa8|Aqp1|Cav3|Entpd2|Cfh|Fgf10|Fgf2|Fgf7|Fn1|Gas6|Pdpn|Ptpn6|Hmox1|Igf1|Itgb3|Kng1|Mertk|Pecam1|Serpinb2|Procr|Pros1|Sdc1|Sdc4|Tgfb2|Thbd|Timp1|Vegfa|Epb41l4b|Syt7|Pf4|Nbeal2	-4.62023	0	14	0	0	-12.8107	4.49707
0	1	0	-2.85174	GO:0007596	M10	1	0	GO Biological Processes	19	blood coagulation	19_GO:0032501 multicellular organismal process	-3.09693	2.65814	3.90038	20836	124	885	14	1.58192	0.419429	11551|11752|12496|12628|14456|15170|16416|16644|17289|19124|19128|21824|56744|235627	Adra2a|Anxa8|Entpd2|Cfh|Gas6|Ptpn6|Itgb3|Kng1|Mertk|Procr|Pros1|Thbd|Pf4|Nbeal2	-1.71611	0	14	0	0	-12.8107	4.49707
0	1	0	-2.85174	GO:0050817	M10	1	0	GO Biological Processes	19	coagulation	19_GO:0032501 multicellular organismal process	-3.09693	2.65814	3.90038	20836	124	885	14	1.58192	0.419429	11551|11752|12496|12628|14456|15170|16416|16644|17289|19124|19128|21824|56744|235627	Adra2a|Anxa8|Entpd2|Cfh|Gas6|Ptpn6|Itgb3|Kng1|Mertk|Procr|Pros1|Thbd|Pf4|Nbeal2	-1.71611	0	14	0	0	-12.8107	4.49707
0	1	0	-2.79937	GO:0007599	M10	1	0	GO Biological Processes	19	hemostasis	19_GO:0065007 biological regulation	-3.02802	2.61594	3.83184	20836	126	885	14	1.58192	0.419429	11551|11752|12496|12628|14456|15170|16416|16644|17289|19124|19128|21824|56744|235627	Adra2a|Anxa8|Entpd2|Cfh|Gas6|Ptpn6|Itgb3|Kng1|Mertk|Procr|Pros1|Thbd|Pf4|Nbeal2	-1.65449	0	14	0	0	-12.8107	4.49707
1	1	-3.41249	-10.0027	GO:0043408	M11	2	0	GO Biological Processes	19	regulation of MAPK cascade	19_GO:0023052 signaling	-12.6416	2.44852	8.50934	20836	750	885	78	8.81356	0.952948	11475|11551|11816|11835|12391|13405|13614|13844|14013|14165|14173|14183|14268|14366|14367|14456|14538|14600|15170|15558|16000|16002|16009|16010|16156|16181|16193|16323|16416|16728|16792|16878|17260|17948|18049|18053|18186|18591|19260|19882|20296|20308|20319|20377|20379|20674|21687|21808|21809|21859|21939|22223|22339|23882|26399|26408|29815|50490|56089|56458|56745|57810|63873|63953|67313|67603|717…	Acta2|Adra2a|Apoe|Ar|Cav3|Dmd|Edn1|Ephb2|Mecom|Fgf10|Fgf2|Fgfr2|Fn1|Fzd4|Fzd5|Gas6|Gcnt2|Ghr|Ptpn6|Htr2a|Igf1|Igf2|Igfbp3|Igfbp4|Il11|Il1rn|Il6|Inhba|Itgb3|L1cam|Laptm5|Lif|Mef2c|Naip2|Ngf|Ngfr|Nrp1|Pdgfb|Ptpn22|Mst1r|Ccl2|Ccl9|Sfrp2|Sfrp1|Sfrp4|Sox2|Tek|Tgfb2|Tgfb3|Timp3|Cd40|Uchl1|Vegfa|Gadd45g|Map2k6|Map3k5|Bcar3|Nox4|Ramp3|Foxo1|C1qtnf1|Cdon|Trpv4|Dusp10|Inava|Dusp6|Pdgfd|Errfi1|C1qtnf3|Wnt16…	-10.0447	0	15	1	1	-12.6416	3.1469
1	1	-4.35172	-8.07511	GO:0043410	M11	2	0	GO Biological Processes	19	positive regulation of MAPK cascade	19_GO:0023052 signaling	-11.9283	2.69815	8.42879	20836	541	885	62	7.00565	0.857987	11475|11551|11816|11835|13614|14165|14173|14183|14366|14367|14456|14538|14600|15558|16000|16002|16009|16010|16156|16181|16193|16323|16416|16792|16878|17260|17948|18049|18053|18186|18591|19260|19882|20296|20308|20674|21687|21808|21809|21939|22339|23882|26399|26408|29815|50490|56089|56745|57810|63873|67313|71785|81799|93735|114249|121021|215653|228355|230738|237353|620393|665113	Acta2|Adra2a|Apoe|Ar|Edn1|Fgf10|Fgf2|Fgfr2|Fzd4|Fzd5|Gas6|Gcnt2|Ghr|Htr2a|Igf1|Igf2|Igfbp3|Igfbp4|Il11|Il1rn|Il6|Inhba|Itgb3|Laptm5|Lif|Mef2c|Naip2|Ngf|Ngfr|Nrp1|Pdgfb|Ptpn22|Mst1r|Ccl2|Ccl9|Sox2|Tek|Tgfb2|Tgfb3|Cd40|Vegfa|Gadd45g|Map2k6|Map3k5|Bcar3|Nox4|Ramp3|C1qtnf1|Cdon|Trpv4|Inava|Pdgfd|C1qtnf3|Wnt16|Npnt|Cspg4|Rassf2|Madd|Zc3h12a|Sh3rf3|Alkal1|Tnik	-9.41523	0	15	0	0	-12.6416	3.1469
1	1	-6.47483	-5.63167	GO:0001934	M11	2	0	GO Biological Processes	19	positive regulation of protein phosphorylation	19_GO:0048518 positive regulation of biological process	-11.422	2.33314	7.9766	20836	777	885	77	8.70056	0.947406	11421|11480|11551|11602|11607|12424|12796|12931|12985|13614|13618|13640|13867|13874|14118|14165|14173|14176|14178|14205|14366|14367|14456|14585|14600|15558|16000|16002|16156|16181|16193|16323|16416|16878|16975|17118|17260|17395|18049|18186|18591|18613|18708|18710|18793|19225|19882|20319|20682|20971|21687|21808|21809|21813|21939|22339|22341|22370|26399|26408|29815|50490|53603|56089|57810|67468|686…	Ace|Acvr2a|Adra2a|Angpt4|Agtr1a|Cck|Camp|Crlf1|Csf3|Edn1|Ednrb|Efna5|Erbb3|Ereg|Fbn1|Fgf10|Fgf2|Fgf5|Fgf7|Vegfd|Fzd4|Fzd5|Gas6|Gfra1|Ghr|Htr2a|Igf1|Igf2|Il11|Il1rn|Il6|Inhba|Itgb3|Lif|Lrp8|Marcks|Mef2c|Mmp9|Ngf|Nrp1|Pdgfb|Pecam1|Pik3r1|Pik3r3|Plaur|Ptgs2|Mst1r|Sfrp2|Sox9|Sdc4|Tek|Tgfb2|Tgfb3|Tgfbr2|Cd40|Vegfa|Vegfc|Vtn|Map2k6|Map3k5|Bcar3|Nox4|Tslp|Ramp3|Cdon|Mmd|Fndc1|Rarres2|Pdgfd|Cemip|Card10|…	-8.9384	0	15	0	0	-12.6416	3.1469
1	1	-3.39123	-7.07598	GO:0043549	M11	2	0	GO Biological Processes	19	regulation of kinase activity	19_GO:0008152 metabolic process	-9.87424	2.28481	7.34163	20836	711	885	69	7.79661	0.90127	11421|11551|11607|11816|12144|12391|12577|13614|13835|13844|13867|13874|14118|14173|14183|14366|14367|14456|14600|15170|15558|16000|16181|16193|16367|16416|16826|16975|17118|17260|17289|18519|18591|18708|18710|18767|19085|19088|19260|19882|20319|20377|20971|21687|21808|21813|21939|22223|22339|22341|23882|26399|26408|26563|50490|63953|67468|69903|71785|74155|80982|81877|97998|105844|110532|208650|…	Ace|Adra2a|Agtr1a|Apoe|Blm|Cav3|Cdkn1c|Edn1|Epha1|Ephb2|Erbb3|Ereg|Fbn1|Fgf2|Fgfr2|Fzd4|Fzd5|Gas6|Ghr|Ptpn6|Htr2a|Igf1|Il1rn|Il6|Irs1|Itgb3|Ldb2|Lrp8|Marcks|Mef2c|Mertk|Kat2b|Pdgfb|Pik3r1|Pik3r3|Pkia|Prkar1b|Prkar2b|Ptpn22|Mst1r|Sfrp2|Sfrp1|Sdc4|Tek|Tgfb2|Tgfbr2|Cd40|Uchl1|Vegfa|Vegfc|Gadd45g|Map2k6|Map3k5|Ror1|Nox4|Dusp10|Mmd|Rasip1|Pdgfd|Errfi1|Cemip|Tnxb|Deptor|Card10|Adarb1|Cblb|Rassf2|Pik3ip…	-7.55953	0	15	0	0	-12.6416	3.1469
1	1	-4.37544	-4.95423	GO:0045859	M11	2	0	GO Biological Processes	19	regulation of protein kinase activity	19_GO:0008152 metabolic process	-8.76346	2.30067	6.89009	20836	614	885	60	6.77966	0.84506	11421|11551|11607|11816|12144|12391|12577|13614|13835|13844|13867|13874|14118|14173|14366|14367|14456|14600|15170|15558|16000|16181|16193|16416|16975|17118|17260|18519|18591|18767|19085|19088|19260|19882|20319|20377|20971|21808|21813|21939|22223|22339|22341|23882|26399|26408|50490|63953|67468|69903|71785|74155|80982|81877|97998|105844|110532|208650|215653|217410	Ace|Adra2a|Agtr1a|Apoe|Blm|Cav3|Cdkn1c|Edn1|Epha1|Ephb2|Erbb3|Ereg|Fbn1|Fgf2|Fzd4|Fzd5|Gas6|Ghr|Ptpn6|Htr2a|Igf1|Il1rn|Il6|Itgb3|Lrp8|Marcks|Mef2c|Kat2b|Pdgfb|Pkia|Prkar1b|Prkar2b|Ptpn22|Mst1r|Sfrp2|Sfrp1|Sdc4|Tgfb2|Tgfbr2|Cd40|Uchl1|Vegfa|Vegfc|Gadd45g|Map2k6|Map3k5|Nox4|Dusp10|Mmd|Rasip1|Pdgfd|Errfi1|Cemip|Tnxb|Deptor|Card10|Adarb1|Cblb|Rassf2|Trib2	-6.55142	0	15	0	0	-12.6416	3.1469
1	1	-4.80285	-2.90984	GO:0070372	M11	2	0	GO Biological Processes	19	regulation of ERK1 and ERK2 cascade	19_GO:0023052 signaling	-6.90303	2.59259	6.19844	20836	336	885	37	4.18079	0.672797	11475|11816|13405|13844|14165|14173|14183|14268|14456|14538|15170|15558|16000|16193|16323|16416|16728|16878|18049|18186|18591|19260|20296|20308|21687|21859|22339|50490|56089|63873|63953|67603|71785|74155|81799|114249|620393	Acta2|Apoe|Dmd|Ephb2|Fgf10|Fgf2|Fgfr2|Fn1|Gas6|Gcnt2|Ptpn6|Htr2a|Igf1|Il6|Inhba|Itgb3|L1cam|Lif|Ngf|Nrp1|Pdgfb|Ptpn22|Ccl2|Ccl9|Tek|Timp3|Vegfa|Nox4|Ramp3|Trpv4|Dusp10|Dusp6|Pdgfd|Errfi1|C1qtnf3|Npnt|Alkal1	-4.95005	0	15	0	0	-12.6416	3.1469
1	1	-2.65999	-4.68977	GO:0043405	M11	2	0	GO Biological Processes	19	regulation of MAP kinase activity	19_GO:0008152 metabolic process	-6.86853	3.1469	6.45777	20836	202	885	27	3.05085	0.57811	11551|11816|12391|13614|14173|14366|14367|14600|15170|15558|16181|17260|18591|19260|19882|20319|20377|21939|22223|22339|26399|26408|50490|63953|71785|81877|217410	Adra2a|Apoe|Cav3|Edn1|Fgf2|Fzd4|Fzd5|Ghr|Ptpn6|Htr2a|Il1rn|Mef2c|Pdgfb|Ptpn22|Mst1r|Sfrp2|Sfrp1|Cd40|Uchl1|Vegfa|Map2k6|Map3k5|Nox4|Dusp10|Pdgfd|Tnxb|Trib2	-4.92179	0	15	0	0	-12.6416	3.1469
1	1	-3.22053	-3.9353	GO:0051347	M11	2	0	GO Biological Processes	19	positive regulation of transferase activity	19_GO:0065007 biological regulation	-6.59856	2.18905	5.82303	20836	527	885	49	5.53672	0.768752	11421|11551|11607|11816|13167|13614|13835|13867|13874|14118|14173|14183|14366|14367|14456|14600|15558|16000|16002|16181|16367|16416|16975|17118|17260|17289|17470|18591|19882|20971|21687|21808|21813|21939|22339|22341|26399|26408|26563|50490|67468|71785|80982|105844|215653|217410|230779|231440|332110	Ace|Adra2a|Agtr1a|Apoe|Dbi|Edn1|Epha1|Erbb3|Ereg|Fbn1|Fgf2|Fgfr2|Fzd4|Fzd5|Gas6|Ghr|Htr2a|Igf1|Igf2|Il1rn|Irs1|Itgb3|Lrp8|Marcks|Mef2c|Mertk|Cd200|Pdgfb|Mst1r|Sdc4|Tek|Tgfb2|Tgfbr2|Cd40|Vegfa|Vegfc|Map2k6|Map3k5|Ror1|Nox4|Mmd|Pdgfd|Cemip|Card10|Rassf2|Trib2|Serinc2|Parm1|Mapk15	-4.68944	0	15	0	0	-12.6416	3.1469
1	1	-2.57391	-3.84695	GO:0071900	M11	2	0	GO Biological Processes	19	regulation of protein serine/threonine kinase activity	19_GO:0008152 metabolic process	-5.89724	2.39425	5.57242	20836	354	885	36	4.0678	0.664034	11551|11816|12144|12391|13614|14173|14366|14367|14600|15170|15558|16000|16181|17118|17260|18519|18591|18767|19085|19088|19260|19882|20319|20377|21939|22223|22339|26399|26408|50490|63953|69903|71785|80982|81877|217410	Adra2a|Apoe|Blm|Cav3|Edn1|Fgf2|Fzd4|Fzd5|Ghr|Ptpn6|Htr2a|Igf1|Il1rn|Marcks|Mef2c|Kat2b|Pdgfb|Pkia|Prkar1b|Prkar2b|Ptpn22|Mst1r|Sfrp2|Sfrp1|Cd40|Uchl1|Vegfa|Map2k6|Map3k5|Nox4|Dusp10|Rasip1|Pdgfd|Cemip|Tnxb|Trib2	-4.05965	0	15	0	0	-12.6416	3.1469
1	1	-2.52993	-3.72578	GO:0033674	M11	2	0	GO Biological Processes	19	positive regulation of kinase activity	19_GO:0048518 positive regulation of biological process	-5.7182	2.20889	5.37908	20836	437	885	41	4.63277	0.706559	11421|11551|11607|13614|13835|13867|13874|14118|14173|14183|14366|14367|14456|14600|15558|16000|16181|16367|16416|16975|17118|17260|17289|18591|19882|20971|21687|21808|21813|21939|22339|22341|26399|26408|26563|50490|67468|71785|80982|105844|215653	Ace|Adra2a|Agtr1a|Edn1|Epha1|Erbb3|Ereg|Fbn1|Fgf2|Fgfr2|Fzd4|Fzd5|Gas6|Ghr|Htr2a|Igf1|Il1rn|Irs1|Itgb3|Lrp8|Marcks|Mef2c|Mertk|Pdgfb|Mst1r|Sdc4|Tek|Tgfb2|Tgfbr2|Cd40|Vegfa|Vegfc|Map2k6|Map3k5|Ror1|Nox4|Mmd|Pdgfd|Cemip|Card10|Rassf2	-3.90713	0	15	0	0	-12.6416	3.1469
1	1	-4.35385	-2.08533	GO:0070374	M11	2	0	GO Biological Processes	19	positive regulation of ERK1 and ERK2 cascade	19_GO:0023052 signaling	-5.55729	2.705	5.53605	20836	235	885	27	3.05085	0.57811	11475|11816|14165|14173|14183|14456|14538|15558|16000|16193|16323|16416|18049|18186|18591|19260|20296|20308|21687|22339|50490|56089|63873|71785|81799|114249|620393	Acta2|Apoe|Fgf10|Fgf2|Fgfr2|Gas6|Gcnt2|Htr2a|Igf1|Il6|Inhba|Itgb3|Ngf|Nrp1|Pdgfb|Ptpn22|Ccl2|Ccl9|Tek|Vegfa|Nox4|Ramp3|Trpv4|Pdgfd|C1qtnf3|Npnt|Alkal1	-3.77264	0	15	0	0	-12.6416	3.1469
1	1	-2.82432	-2.79828	GO:0045860	M11	2	0	GO Biological Processes	19	positive regulation of protein kinase activity	19_GO:0048518 positive regulation of biological process	-5.04905	2.22709	5.01587	20836	370	885	35	3.9548	0.655132	11421|11551|11607|13614|13867|13874|14118|14173|14366|14367|14456|14600|15558|16000|16181|16416|16975|17118|17260|18591|19882|20971|21808|21813|21939|22339|22341|26399|26408|50490|67468|71785|80982|105844|215653	Ace|Adra2a|Agtr1a|Edn1|Erbb3|Ereg|Fbn1|Fgf2|Fzd4|Fzd5|Gas6|Ghr|Htr2a|Igf1|Il1rn|Itgb3|Lrp8|Marcks|Mef2c|Pdgfb|Mst1r|Sdc4|Tgfb2|Tgfbr2|Cd40|Vegfa|Vegfc|Map2k6|Map3k5|Nox4|Mmd|Pdgfd|Cemip|Card10|Rassf2	-3.3291	0	15	0	0	-12.6416	3.1469
1	1	-2.16797	-2.64911	GO:0043406	M11	2	0	GO Biological Processes	19	positive regulation of MAP kinase activity	19_GO:0023052 signaling	-4.349	3.03212	4.93281	20836	132	885	17	1.9209	0.461391	11551|13614|14173|14366|14367|14600|15558|16181|17260|18591|19882|21939|22339|26399|26408|50490|71785	Adra2a|Edn1|Fgf2|Fzd4|Fzd5|Ghr|Htr2a|Il1rn|Mef2c|Pdgfb|Mst1r|Cd40|Vegfa|Map2k6|Map3k5|Nox4|Pdgfd	-2.73519	0	15	0	0	-12.6416	3.1469
0	1	0	-2.13259	GO:0071902	M10	1	0	GO Biological Processes	19	positive regulation of protein serine/threonine kinase activity	19_GO:0048518 positive regulation of biological process	-3.28897	2.28578	3.90603	20836	206	885	20	2.25989	0.499584	11551|13614|14173|14366|14367|14600|15558|16000|16181|17118|17260|18591|19882|21939|22339|26399|26408|50490|71785|80982	Adra2a|Edn1|Fgf2|Fzd4|Fzd5|Ghr|Htr2a|Igf1|Il1rn|Marcks|Mef2c|Pdgfb|Mst1r|Cd40|Vegfa|Map2k6|Map3k5|Nox4|Pdgfd|Cemip	-1.87493	0	15	0	0	-12.6416	3.1469
1	1	-2.95651	-10.515	GO:0007167	M11	2	0	GO Biological Processes	19	enzyme-linked receptor protein signaling pathway	19_GO:0023052 signaling	-12.5525	2.59127	8.58384	20836	636	885	70	7.9096	0.907221	11480|11602|11835|12562|13640|13835|13844|13845|13867|13874|14165|14173|14176|14178|14183|14205|14281|14456|14538|14585|14586|14588|14600|16000|16002|16011|16323|16367|16416|16765|16878|16880|17289|18049|18053|18158|18186|18591|18707|18708|18710|19716|19882|20289|20296|20319|20377|20682|21385|21418|21687|21808|21809|21813|22339|22341|29815|50915|56458|71130|71660|71785|72043|72713|114249|121021|2…	Acvr2a|Angpt4|Ar|Cdh5|Efna5|Epha1|Ephb2|Ephb3|Erbb3|Ereg|Fgf10|Fgf2|Fgf5|Fgf7|Fgfr2|Vegfd|Fos|Gas6|Gcnt2|Gfra1|Gfra2|Gfra4|Ghr|Igf1|Igf2|Igfbp5|Inhba|Irs1|Itgb3|Stmn1|Lif|Lifr|Mertk|Ngf|Ngfr|Nppb|Nrp1|Pdgfb|Pik3cd|Pik3r1|Pik3r3|Bex1|Mst1r|Scx|Ccl2|Sfrp2|Sfrp1|Sox9|Tbx2|Tfap2a|Tek|Tgfb2|Tgfb3|Tgfbr2|Vegfa|Vegfc|Bcar3|Grb14|Foxo1|Sh2d6|Rarres2|Pdgfd|Sulf2|Angptl1|Npnt|Cspg4|Rassf2|Efemp1|Rgma|Lrrc32	-9.96492	0	16	1	1	-12.5525	4.2042
1	1	-3.45842	-9.71505	GO:0007169	M11	2	0	GO Biological Processes	19	transmembrane receptor protein tyrosine kinase signaling pathway	19_GO:0023052 signaling	-12.521	3.12312	8.93759	20836	392	885	52	5.87571	0.790513	11602|11835|13640|13835|13844|13845|13867|13874|14165|14173|14176|14178|14183|14205|14585|14586|14588|14600|16000|16002|16011|16367|16416|16765|17289|18049|18053|18186|18591|18707|18708|18710|19716|19882|20296|20682|21385|21418|21687|22339|22341|29815|50915|56458|71130|71660|71785|72043|72713|121021|215653|216616	Angpt4|Ar|Efna5|Epha1|Ephb2|Ephb3|Erbb3|Ereg|Fgf10|Fgf2|Fgf5|Fgf7|Fgfr2|Vegfd|Gfra1|Gfra2|Gfra4|Ghr|Igf1|Igf2|Igfbp5|Irs1|Itgb3|Stmn1|Mertk|Ngf|Ngfr|Nrp1|Pdgfb|Pik3cd|Pik3r1|Pik3r3|Bex1|Mst1r|Ccl2|Sox9|Tbx2|Tfap2a|Tek|Vegfa|Vegfc|Bcar3|Grb14|Foxo1|Sh2d6|Rarres2|Pdgfd|Sulf2|Angptl1|Cspg4|Rassf2|Efemp1	-9.95107	0	16	0	0	-12.5525	4.2042
1	1	-6.23291	-4.07423	mmu04010	M11	2	0	KEGG Pathway	24	MAPK signaling pathway - Mus musculus (house mouse)		-9.53724	3.12312	7.72169	20836	294	885	39	4.40678	0.689926	11602|12291|12299|13640|13867|13874|14013|14165|14173|14176|14178|14183|14205|14281|16000|16002|16765|17260|18049|18053|18591|18783|19698|21687|21808|21809|21813|22339|22341|23882|26399|26408|26410|26415|63953|67603|71785|81905|170758	Angpt4|Cacna1g|Cacng1|Efna5|Erbb3|Ereg|Mecom|Fgf10|Fgf2|Fgf5|Fgf7|Fgfr2|Vegfd|Fos|Igf1|Igf2|Stmn1|Mef2c|Ngf|Ngfr|Pdgfb|Pla2g4a|Relb|Tek|Tgfb2|Tgfb3|Tgfbr2|Vegfa|Vegfc|Gadd45g|Map2k6|Map3k5|Map3k8|Mapk13|Dusp10|Dusp6|Pdgfd|Cacng8|Rac3	-7.25506	0	16	0	0	-12.5525	4.2042
1	1	-4.25466	-3.75805	mmu04020	M11	2	0	KEGG Pathway	24	Calcium signaling pathway - Mus musculus (house mouse)		-7.43928	3.04104	6.69809	20836	240	885	31	3.50282	0.618009	11541|11607|11937|12061|12291|12372|12373|13618|13867|14165|14173|14176|14178|14183|14205|15558|18049|18126|18440|18591|19882|20190|21390|21924|21925|22339|22341|68279|71785|107589|215303	Adora2b|Agtr1a|Atp2a1|Bdkrb1|Cacna1g|Casq1|Casq2|Ednrb|Erbb3|Fgf10|Fgf2|Fgf5|Fgf7|Fgfr2|Vegfd|Htr2a|Ngf|Nos2|P2rx6|Pdgfb|Mst1r|Ryr1|Tbxa2r|Tnnc1|Tnnc2|Vegfa|Vegfc|Mcoln2|Pdgfd|Mylk|Camk1g	-5.41087	0	16	0	0	-12.5525	4.2042
1	1	-4.80375	-2.86195	mmu04015	M11	2	0	KEGG Pathway	24	Rap1 signaling pathway - Mus musculus (house mouse)		-6.9006	3.08046	6.44298	20836	214	885	28	3.16384	0.588375	11541|11602|13640|14165|14173|14176|14178|14183|14205|16000|16416|18049|18053|18591|18707|18708|18710|21687|22339|22341|23880|26399|26415|71785|106952|110351|170758|238130	Adora2b|Angpt4|Efna5|Fgf10|Fgf2|Fgf5|Fgf7|Fgfr2|Vegfd|Igf1|Itgb3|Ngf|Ngfr|Pdgfb|Pik3cd|Pik3r1|Pik3r3|Tek|Vegfa|Vegfc|Fyb|Map2k6|Mapk13|Pdgfd|Arap3|Rap1gap|Rac3|Dock4	-4.94971	0	16	0	0	-12.5525	4.2042
1	1	-2.52113	-4.81007	R-MMU-9006934	M11	2	0	Reactome Gene Sets	6	Signaling by Receptor Tyrosine Kinases		-6.78072	2.42534	6.0468	20836	398	885	41	4.63277	0.706559	12562|13058|13867|13874|14165|14173|14176|14178|14183|14205|14268|15170|16000|16002|16367|16400|16416|17242|17395|18049|18186|18553|18591|18708|18710|19242|19882|20750|21682|21827|22339|22341|26415|53867|67603|71355|71785|105855|214425|373864|545622	Cdh5|Cybb|Erbb3|Ereg|Fgf10|Fgf2|Fgf5|Fgf7|Fgfr2|Vegfd|Fn1|Ptpn6|Igf1|Igf2|Irs1|Itga3|Itgb3|Mdk|Mmp9|Ngf|Nrp1|Pcsk6|Pdgfb|Pik3r1|Pik3r3|Ptn|Mst1r|Spp1|Tec|Thbs3|Vegfa|Vegfc|Mapk13|Col5a3|Dusp6|Col24a1|Pdgfd|Nckap1l|Cilp|Col27a1|Ptpn3	-4.85022	0	16	0	0	-12.5525	4.2042
0	1	0	-4.22626	GO:0051781	M10	1	0	GO Biological Processes	19	positive regulation of cell division	19_GO:0048518 positive regulation of biological process	-5.6491	4.2042	6.19748	20836	84	885	15	1.69492	0.433901	13874|14173|14176|14178|14183|14205|16002|17242|18591|19242|21808|21809|22339|22341|71785	Ereg|Fgf2|Fgf5|Fgf7|Fgfr2|Vegfd|Igf2|Mdk|Pdgfb|Ptn|Tgfb2|Tgfb3|Vegfa|Vegfc|Pdgfd	-3.85582	0	16	0	0	-12.5525	4.2042
0	1	0	-2.48718	mmu04014	M10	1	0	KEGG Pathway	24	Ras signaling pathway - Mus musculus (house mouse)		-3.74415	2.30426	4.23486	20836	235	885	23	2.59887	0.534814	11602|13640|14165|14173|14176|14178|14183|14205|16000|16002|18049|18053|18591|18707|18708|18710|18783|21687|22339|22341|26970|71785|170758	Angpt4|Efna5|Fgf10|Fgf2|Fgf5|Fgf7|Fgfr2|Vegfd|Igf1|Igf2|Ngf|Ngfr|Pdgfb|Pik3cd|Pik3r1|Pik3r3|Pla2g4a|Tek|Vegfa|Vegfc|Pla2g2e|Pdgfd|Rac3	-2.22955	0	16	0	0	-12.5525	4.2042
0	1	0	-3.04113	GO:0051302	M10	1	0	GO Biological Processes	19	regulation of cell division	19_GO:0050789 regulation of biological process	-3.54764	2.45784	4.16034	20836	182	885	19	2.14689	0.487215	12144|13874|14173|14176|14178|14183|14205|16002|17242|18591|19242|20319|21808|21809|22339|22341|70045|71785|233752	Blm|Ereg|Fgf2|Fgf5|Fgf7|Fgfr2|Vegfd|Igf2|Mdk|Pdgfb|Ptn|Sfrp2|Tgfb2|Tgfb3|Vegfa|Vegfc|Gpr15lg|Pdgfd|Insc	-2.08413	0	16	0	0	-12.5525	4.2042
0	1	0	-11.7589	GO:0050673	M10	1	0	GO Biological Processes	19	epithelial cell proliferation	19_GO:0009987 cellular process	-12.5437	4.07061	9.50937	20836	214	885	37	4.18079	0.672797	11480|11835|12490|12554|12608|12822|12837|13123|13345|13874|14089|14160|14165|14173|14178|14183|15284|16000|16009|16010|16011|16193|17260|18133|18158|18591|19664|20682|21385|21687|21809|22339|66222|93735|211401|259277|320736	Acvr2a|Ar|Cd34|Cdh13|Cebpb|Col18a1|Col8a1|Cyp7b1|Twist2|Ereg|Fap|Lgr5|Fgf10|Fgf2|Fgf7|Fgfr2|Hlx|Igf1|Igfbp3|Igfbp4|Igfbp5|Il6|Mef2c|Ccn3|Nppb|Pdgfb|Rbpj|Sox9|Tbx2|Tek|Tgfb3|Vegfa|Serpinb1a|Wnt16|Mtss1|Klk8|Vstm4	-9.96492	0	17	1	1	-12.5437	6.53986
1	1	-2.52945	-3.54133	GO:0001935	M11	2	0	GO Biological Processes	19	endothelial cell proliferation	19_GO:0009987 cellular process	-5.77282	6.53986	7.00656	20836	36	885	10	1.12994	0.355295	12490|12822|14165|14173|14178|18158|18591|21687|22339|320736	Cd34|Col18a1|Fgf10|Fgf2|Fgf7|Nppb|Pdgfb|Tek|Vegfa|Vstm4	-3.95566	0	17	0	0	-12.5437	6.53986
1	1	-4.59751	-8.13362	R-MMU-114608	M11	2	0	Reactome Gene Sets	6	Platelet degranulation		-12.4987	5.47995	10.1905	20836	116	885	27	3.05085	0.57811	11472|14205|14268|14456|16000|16002|16416|18591|18613|19073|19128|19241|20363|21808|21857|21859|22145|22339|22341|56744|71660|71946|227612|232345|239273|385643|628900	Actn2|Vegfd|Fn1|Gas6|Igf1|Igf2|Itgb3|Pdgfb|Pecam1|Srgn|Pros1|Tmsb4x|Selenop|Tgfb2|Timp1|Timp3|Tuba4a|Vegfa|Vegfc|Pf4|Rarres2|Endod1|Tor4a|A2m|Abcc4|Kng2|Serpina3i	-9.93727	0	18	1	1	-12.4987	5.47995
1	1	-4.43882	-7.85046	R-MMU-76005	M11	2	0	Reactome Gene Sets	6	Response to elevated platelet cytosolic Ca2+		-12.0277	5.25351	9.88288	20836	121	885	27	3.05085	0.57811	11472|14205|14268|14456|16000|16002|16416|18591|18613|19073|19128|19241|20363|21808|21857|21859|22145|22339|22341|56744|71660|71946|227612|232345|239273|385643|628900	Actn2|Vegfd|Fn1|Gas6|Igf1|Igf2|Itgb3|Pdgfb|Pecam1|Srgn|Pros1|Tmsb4x|Selenop|Tgfb2|Timp1|Timp3|Tuba4a|Vegfa|Vegfc|Pf4|Rarres2|Endod1|Tor4a|A2m|Abcc4|Kng2|Serpina3i	-9.50697	0	18	0	0	-12.4987	5.47995
1	1	-6.59404	-5.76393	R-MMU-109582	M11	2	0	Reactome Gene Sets	6	Hemostasis		-11.7345	2.78111	8.41178	20836	491	885	58	6.55367	0.831863	11472|11551|11602|11937|14205|14268|14456|14726|15170|16000|16002|16416|17289|17540|18126|18440|18591|18613|18708|18710|18783|18788|18793|19073|19085|19088|19124|19128|19241|20194|20363|20969|20971|21390|21687|21808|21824|21857|21859|22065|22145|22152|22339|22341|23945|50915|56744|71660|71946|73710|108078|227612|232345|232943|238130|239273|385643|628900	Actn2|Adra2a|Angpt4|Atp2a1|Vegfd|Fn1|Gas6|Pdpn|Ptpn6|Igf1|Igf2|Itgb3|Mertk|Irag1|Nos2|P2rx6|Pdgfb|Pecam1|Pik3r1|Pik3r3|Pla2g4a|Serpinb2|Plaur|Srgn|Prkar1b|Prkar2b|Procr|Pros1|Tmsb4x|S100a10|Selenop|Sdc1|Sdc4|Tbxa2r|Tek|Tgfb2|Thbd|Timp1|Timp3|Trpc3|Tuba4a|Tubb3|Vegfa|Vegfc|Mgll|Grb14|Pf4|Rarres2|Endod1|Tubb2b|Olr1|Tor4a|A2m|Klc3|Dock4|Abcc4|Kng2|Serpina3i	-9.24367	0	18	0	0	-12.4987	5.47995
1	1	-3.5851	-6.97857	R-MMU-76002	M11	2	0	Reactome Gene Sets	6	Platelet activation, signaling and aggregation		-10.1057	3.45945	8.15585	20836	245	885	36	4.0678	0.664034	11472|11551|14205|14268|14456|14726|15170|16000|16002|16416|18591|18613|18708|18710|18783|19073|19128|19241|20363|21390|21808|21857|21859|22065|22145|22339|22341|23945|56744|71660|71946|227612|232345|239273|385643|628900	Actn2|Adra2a|Vegfd|Fn1|Gas6|Pdpn|Ptpn6|Igf1|Igf2|Itgb3|Pdgfb|Pecam1|Pik3r1|Pik3r3|Pla2g4a|Srgn|Pros1|Tmsb4x|Selenop|Tbxa2r|Tgfb2|Timp1|Timp3|Trpc3|Tuba4a|Vegfa|Vegfc|Mgll|Pf4|Rarres2|Endod1|Tor4a|A2m|Abcc4|Kng2|Serpina3i	-7.76105	0	18	0	0	-12.4987	5.47995
1	1	-5.63851	-7.02253	GO:0001503	M11	2	0	GO Biological Processes	19	ossification	19_GO:0032501 multicellular organismal process	-12.2803	3.67028	9.1785	20836	263	885	41	4.63277	0.706559	11647|13345|13521|14173|14183|14200|14588|14609|16000|16002|16009|16011|17260|17386|17395|17928|19225|19242|20190|20256|20289|20674|20682|20750|20855|21827|21922|22411|26399|66695|74511|94249|107250|170574|211401|212712|215653|230587|233651|235611|239337	Alpl|Twist2|Slc26a2|Fgf2|Fgfr2|Fhl2|Gfra4|Gja1|Igf1|Igf2|Igfbp3|Igfbp5|Mef2c|Mmp13|Mmp9|Myog|Ptgs2|Ptn|Ryr1|Clec11a|Scx|Sox2|Sox9|Spp1|Stc1|Thbs3|Clec3b|Wnt11|Map2k6|Aspn|Lrrc17|Slc24a3|Kazald1|Sp7|Mtss1|Satb2|Rassf2|Glis1|Dchs1|Plxnb1|Adamts12	-9.73561	0	19	1	1	-12.2803	4.78227
1	1	-2.36639	-3.6381	GO:0030282	M11	2	0	GO Biological Processes	19	bone mineralization	19_GO:0032502 developmental process	-5.62709	4.78227	6.38249	20836	64	885	13	1.46893	0.404404	11647|14183|16000|17386|19225|19242|20682|20750|21922|22411|66695|94249|211401	Alpl|Fgfr2|Igf1|Mmp13|Ptgs2|Ptn|Sox9|Spp1|Clec3b|Wnt11|Aspn|Slc24a3|Mtss1	-3.8367	0	19	0	0	-12.2803	4.78227
1	0	-3.98587	0	GO:0001649	M01	1	0	GO Biological Processes	19	osteoblast differentiation	19_GO:0032502 developmental process	-4.73923	3.39366	5.32552	20836	111	885	16	1.80791	0.447873	13345|14173|14200|14609|16000|16002|16009|16011|17260|20674|20750|22411|26399|170574|212712|230587	Twist2|Fgf2|Fhl2|Gja1|Igf1|Igf2|Igfbp3|Igfbp5|Mef2c|Sox2|Spp1|Wnt11|Map2k6|Sp7|Satb2|Glis1	-3.06357	0	19	0	0	-12.2803	4.78227
1	1	-2.00017	-2.68948	GO:0031214	M11	2	0	GO Biological Processes	19	biomineral tissue development	19_GO:0032502 developmental process	-4.24158	3.23993	4.93817	20836	109	885	15	1.69492	0.433901	11647|14183|16000|17386|19073|19225|19242|20682|20750|21922|22411|66695|94249|170574|211401	Alpl|Fgfr2|Igf1|Mmp13|Srgn|Ptgs2|Ptn|Sox9|Spp1|Clec3b|Wnt11|Aspn|Slc24a3|Sp7|Mtss1	-2.65296	0	19	0	0	-12.2803	4.78227
1	0	-12.2775	0	mmu04668	M01	1	0	KEGG Pathway	24	TNF signaling pathway - Mus musculus (house mouse)		-12.2775	9.53738	11.8597	20836	113	348	18	5.17241	1.1872	12608|14825|16193|16878|17392|17395|18707|19225|20296|20310|20311|22341|26399|26408|26410|26415|208677|330122	Cebpb|Cxcl1|Il6|Lif|Mmp3|Mmp9|Pik3cd|Ptgs2|Ccl2|Cxcl2|Cxcl5|Vegfc|Map2k6|Map3k5|Map3k8|Mapk13|Creb3l3|Cxcl3	-9.52705	0	20	1	1	-12.2775	11.0877
1	0	-11.5101	0	mmu04657	M01	1	0	KEGG Pathway	24	IL-17 signaling pathway - Mus musculus (house mouse)		-11.5101	10.3008	11.7156	20836	93	348	16	4.5977	1.12269	12608|12985|14283|14825|16193|16819|17386|17392|17395|19225|20296|20310|20311|26415|330122|332110	Cebpb|Csf3|Fosl1|Cxcl1|Il6|Lcn2|Mmp13|Mmp3|Mmp9|Ptgs2|Ccl2|Cxcl2|Cxcl5|Mapk13|Cxcl3|Mapk15	-8.82091	0	20	0	0	-12.2775	11.0877
1	0	-6.02372	0	GO:0002237	M01	1	0	GO Biological Processes	19	response to molecule of bacterial origin	19_GO:0044419 biological process involved in interspecies interaction between organisms	-6.02372	3.33473	6.10549	20836	395	348	22	6.32184	1.30452	12061|12457|12608|14528|14825|16193|18104|18126|18787|19225|19260|20296|20310|20311|20568|27056|56744|63953|66102|67313|230738|330122	Bdkrb1|Noct|Cebpb|Gch1|Cxcl1|Il6|Nqo1|Nos2|Serpine1|Ptgs2|Ptpn22|Ccl2|Cxcl2|Cxcl5|Slpi|Irf5|Pf4|Dusp10|Cxcl16|Inava|Zc3h12a|Cxcl3	-4.0811	0	20	0	0	-12.2775	11.0877
1	0	-5.64264	0	mmu04060	M01	1	0	KEGG Pathway	24	Cytokine-cytokine receptor interaction - Mus musculus (house mouse)		-5.64264	3.69084	6.03494	20836	292	348	18	5.17241	1.1872	12985|14825|16156|16193|16323|16878|17082|18049|20296|20310|20311|21939|21942|53603|56744|66102|94185|330122	Csf3|Cxcl1|Il11|Il6|Inhba|Lif|Il1rl1|Ngf|Ccl2|Cxcl2|Cxcl5|Cd40|Tnfrsf9|Tslp|Pf4|Cxcl16|Tnfrsf21|Cxcl3	-3.74475	0	20	0	0	-12.2775	11.0877
1	0	-5.42073	0	mmu05417	M01	1	0	KEGG Pathway	24	Lipid and atherosclerosis - Mus musculus (house mouse)		-5.42073	4.15789	6.08017	20836	216	348	15	4.31034	1.08868	11307|14825|16193|17392|17395|18707|20296|20310|21939|26399|26408|26415|54123|108078|330122	Abcg1|Cxcl1|Il6|Mmp3|Mmp9|Pik3cd|Ccl2|Cxcl2|Cd40|Map2k6|Map3k5|Mapk13|Irf7|Olr1|Cxcl3	-3.56675	0	20	0	0	-12.2775	11.0877
1	0	-5.24485	0	GO:0032496	M01	1	0	GO Biological Processes	19	response to lipopolysaccharide	19_GO:0044419 biological process involved in interspecies interaction between organisms	-5.24485	3.19326	5.58571	20836	375	348	20	5.74713	1.24762	12061|12457|12608|14528|14825|16193|18104|18126|18787|19225|19260|20296|20310|20311|20568|56744|63953|66102|230738|330122	Bdkrb1|Noct|Cebpb|Gch1|Cxcl1|Il6|Nqo1|Nos2|Serpine1|Ptgs2|Ptpn22|Ccl2|Cxcl2|Cxcl5|Slpi|Pf4|Dusp10|Cxcl16|Zc3h12a|Cxcl3	-3.41206	0	20	0	0	-12.2775	11.0877
1	0	-4.82728	0	mmu05323	M01	1	0	KEGG Pathway	24	Rheumatoid arthritis - Mus musculus (house mouse)		-4.82728	6.19382	6.3268	20836	87	348	9	2.58621	0.850849	14825|16156|16193|17392|20296|20310|20311|22339|330122	Cxcl1|Il11|Il6|Mmp3|Ccl2|Cxcl2|Cxcl5|Vegfa|Cxcl3	-3.06075	0	20	0	0	-12.2775	11.0877
1	0	-4.23916	0	GO:0097530	M01	1	0	GO Biological Processes	19	granulocyte migration	19_GO:0002376 immune system process	-4.23916	5.23167	5.61094	20836	103	348	9	2.58621	0.850849	14825|20296|20310|20311|20750|22339|56744|68279|330122	Cxcl1|Ccl2|Cxcl2|Cxcl5|Spp1|Vegfa|Pf4|Mcoln2|Cxcl3	-2.58825	0	20	0	0	-12.2775	11.0877
1	0	-4.12297	0	WP222	M01	1	0	WikiPathways	27	Cytokines and inflammatory response		-4.12297	11.0877	6.83573	20836	27	348	5	1.43678	0.637916	12985|14825|16156|16193|330122	Csf3|Cxcl1|Il11|Il6|Cxcl3	-2.4945	0	20	0	0	-12.2775	11.0877
1	0	-4.09271	0	GO:0071621	M01	1	0	GO Biological Processes	19	granulocyte chemotaxis	19_GO:0040011 locomotion	-4.09271	5.70224	5.62797	20836	84	348	8	2.29885	0.80337	14825|20296|20310|20311|20750|22339|56744|330122	Cxcl1|Ccl2|Cxcl2|Cxcl5|Spp1|Vegfa|Pf4|Cxcl3	-2.4747	0	20	0	0	-12.2775	11.0877
1	0	-4.09141	0	R-MMU-372790	M01	1	0	Reactome Gene Sets	6	Signaling by GPCR		-4.09141	2.39096	4.50958	20836	601	348	24	6.89655	1.35834	11517|11541|11607|12061|12424|13136|14825|15558|17392|18442|18619|18783|19085|19088|19734|20310|20311|22065|56089|56349|56744|66102|330122|381073	Adcyap1r1|Adora2b|Agtr1a|Bdkrb1|Cck|Cd55|Cxcl1|Htr2a|Mmp3|P2ry2|Penk|Pla2g4a|Prkar1b|Prkar2b|Rgs16|Cxcl2|Cxcl5|Trpc3|Ramp3|Net1|Pf4|Cxcl16|Cxcl3|Npw	-2.4747	0	20	0	0	-12.2775	11.0877
1	0	-4.04418	0	R-MMU-388396	M01	1	0	Reactome Gene Sets	6	GPCR downstream signalling		-4.04418	2.42873	4.49535	20836	567	348	23	6.6092	1.33179	11517|11541|11607|12061|12424|14825|15558|17392|18442|18619|18783|19085|19088|19734|20310|20311|22065|56089|56349|56744|66102|330122|381073	Adcyap1r1|Adora2b|Agtr1a|Bdkrb1|Cck|Cxcl1|Htr2a|Mmp3|P2ry2|Penk|Pla2g4a|Prkar1b|Prkar2b|Rgs16|Cxcl2|Cxcl5|Trpc3|Ramp3|Net1|Pf4|Cxcl16|Cxcl3|Npw	-2.44362	0	20	0	0	-12.2775	11.0877
1	0	-3.94866	0	GO:0019221	M01	1	0	GO Biological Processes	19	cytokine-mediated signaling pathway	19_GO:0023052 signaling	-3.94866	2.97508	4.65506	20836	322	348	16	4.5977	1.12269	12931|13874|14825|16193|19275|20296|20310|20311|23893|23962|27056|54123|56744|114643|246728|330122	Crlf1|Ereg|Cxcl1|Il6|Ptprn|Ccl2|Cxcl2|Cxcl5|Grem2|Oasl2|Irf5|Irf7|Pf4|Oas1c|Oas2|Cxcl3	-2.37225	0	20	0	0	-12.2775	11.0877
1	0	-3.56903	0	GO:0007204	M01	1	0	GO Biological Processes	19	positive regulation of cytosolic calcium ion concentration	19_GO:0065007 biological regulation	-3.56903	3.3574	4.51763	20836	214	348	12	3.44828	0.978118	11517|11607|12291|13136|14609|14825|15558|18442|20310|22065|63873|330122	Adcyap1r1|Agtr1a|Cacna1g|Cd55|Gja1|Cxcl1|Htr2a|P2ry2|Cxcl2|Trpc3|Trpv4|Cxcl3	-2.0762	0	20	0	0	-12.2775	11.0877
1	0	-3.56341	0	R-MMU-380108	M01	1	0	Reactome Gene Sets	6	Chemokine receptors bind chemokines		-3.56341	6.65262	5.4205	20836	54	348	6	1.72414	0.697782	14825|20310|20311|56744|66102|330122	Cxcl1|Cxcl2|Cxcl5|Pf4|Cxcl16|Cxcl3	-2.07261	0	20	0	0	-12.2775	11.0877
1	0	-3.55626	0	GO:0030593	M01	1	0	GO Biological Processes	19	neutrophil chemotaxis	19_GO:0040011 locomotion	-3.55626	5.51467	5.13873	20836	76	348	7	2.01149	0.752588	14825|20296|20310|20311|20750|56744|330122	Cxcl1|Ccl2|Cxcl2|Cxcl5|Spp1|Pf4|Cxcl3	-2.06907	0	20	0	0	-12.2775	11.0877
1	0	-3.55626	0	GO:1990868	M01	1	0	GO Biological Processes	19	response to chemokine	19_GO:0050896 response to stimulus	-3.55626	5.51467	5.13873	20836	76	348	7	2.01149	0.752588	14825|20296|20310|20311|56744|230738|330122	Cxcl1|Ccl2|Cxcl2|Cxcl5|Pf4|Zc3h12a|Cxcl3	-2.06907	0	20	0	0	-12.2775	11.0877
1	0	-3.55626	0	GO:1990869	M01	1	0	GO Biological Processes	19	cellular response to chemokine	19_GO:0050896 response to stimulus	-3.55626	5.51467	5.13873	20836	76	348	7	2.01149	0.752588	14825|20296|20310|20311|56744|230738|330122	Cxcl1|Ccl2|Cxcl2|Cxcl5|Pf4|Zc3h12a|Cxcl3	-2.06907	0	20	0	0	-12.2775	11.0877
1	0	-3.5135	0	R-MMU-375276	M01	1	0	Reactome Gene Sets	6	Peptide ligand-binding receptors		-3.5135	3.54091	4.53651	20836	186	348	11	3.16092	0.93787	11607|12061|12424|14825|18619|20310|20311|56744|66102|330122|381073	Agtr1a|Bdkrb1|Cck|Cxcl1|Penk|Cxcl2|Cxcl5|Pf4|Cxcl16|Cxcl3|Npw	-2.03201	0	20	0	0	-12.2775	11.0877
1	0	-3.4331	0	R-MMU-500792	M01	1	0	Reactome Gene Sets	6	GPCR ligand binding		-3.4331	2.58338	4.1353	20836	394	348	17	4.88506	1.1555	11517|11541|11607|12061|12424|13136|14825|15558|18442|18619|20310|20311|56089|56744|66102|330122|381073	Adcyap1r1|Adora2b|Agtr1a|Bdkrb1|Cck|Cd55|Cxcl1|Htr2a|P2ry2|Penk|Cxcl2|Cxcl5|Ramp3|Pf4|Cxcl16|Cxcl3|Npw	-1.97083	0	20	0	0	-12.2775	11.0877
1	0	-3.42882	0	GO:0071222	M01	1	0	GO Biological Processes	19	cellular response to lipopolysaccharide	19_GO:0044419 biological process involved in interspecies interaction between organisms	-3.42882	2.91052	4.255	20836	288	348	14	4.02299	1.05334	12608|14528|14825|16193|18126|18787|19260|20296|20310|20311|56744|66102|230738|330122	Cebpb|Gch1|Cxcl1|Il6|Nos2|Serpine1|Ptpn22|Ccl2|Cxcl2|Cxcl5|Pf4|Cxcl16|Zc3h12a|Cxcl3	-1.96807	0	20	0	0	-12.2775	11.0877
1	0	-3.28122	0	GO:0071219	M01	1	0	GO Biological Processes	19	cellular response to molecule of bacterial origin	19_GO:0044419 biological process involved in interspecies interaction between organisms	-3.28122	2.81285	4.10798	20836	298	348	14	4.02299	1.05334	12608|14528|14825|16193|18126|18787|19260|20296|20310|20311|56744|66102|230738|330122	Cebpb|Gch1|Cxcl1|Il6|Nos2|Serpine1|Ptpn22|Ccl2|Cxcl2|Cxcl5|Pf4|Cxcl16|Zc3h12a|Cxcl3	-1.85736	0	20	0	0	-12.2775	11.0877
1	0	-3.15447	0	R-MMU-373076	M01	1	0	Reactome Gene Sets	6	Class A/1 (Rhodopsin-like receptors)		-3.15447	2.73039	3.98076	20836	307	348	14	4.02299	1.05334	11541|11607|12061|12424|14825|15558|18442|18619|20310|20311|56744|66102|330122|381073	Adora2b|Agtr1a|Bdkrb1|Cck|Cxcl1|Htr2a|P2ry2|Penk|Cxcl2|Cxcl5|Pf4|Cxcl16|Cxcl3|Npw	-1.76691	0	20	0	0	-12.2775	11.0877
1	0	-3.12531	0	R-MMU-418594	M01	1	0	Reactome Gene Sets	6	G alpha (i) signalling events		-3.12531	2.84072	3.99729	20836	274	348	13	3.73563	1.01654	12061|14825|18619|18783|19085|19088|19734|20310|20311|56744|66102|330122|381073	Bdkrb1|Cxcl1|Penk|Pla2g4a|Prkar1b|Prkar2b|Rgs16|Cxcl2|Cxcl5|Pf4|Cxcl16|Cxcl3|Npw	-1.74398	0	20	0	0	-12.2775	11.0877
1	0	-3.08988	0	GO:0070098	M01	1	0	GO Biological Processes	19	chemokine-mediated signaling pathway	19_GO:0023052 signaling	-3.08988	5.44305	4.71163	20836	66	348	6	1.72414	0.697782	14825|20296|20310|20311|56744|330122	Cxcl1|Ccl2|Cxcl2|Cxcl5|Pf4|Cxcl3	-1.7169	0	20	0	0	-12.2775	11.0877
1	0	-2.96964	0	mmu04061	M01	1	0	KEGG Pathway	24	Viral protein interaction with cytokine and cytokine receptor - Mus musculus (house mouse)		-2.96964	4.41174	4.34369	20836	95	348	7	2.01149	0.752588	14825|16193|20296|20310|20311|56744|330122	Cxcl1|Il6|Ccl2|Cxcl2|Cxcl5|Pf4|Cxcl3	-1.6296	0	20	0	0	-12.2775	11.0877
1	0	-2.91693	0	GO:0071216	M01	1	0	GO Biological Processes	19	cellular response to biotic stimulus	19_GO:0050896 response to stimulus	-2.91693	2.57917	3.7395	20836	325	348	14	4.02299	1.05334	12608|14528|14825|16193|18126|18787|19260|20296|20310|20311|56744|66102|230738|330122	Cebpb|Gch1|Cxcl1|Il6|Nos2|Serpine1|Ptpn22|Ccl2|Cxcl2|Cxcl5|Pf4|Cxcl16|Zc3h12a|Cxcl3	-1.59296	0	20	0	0	-12.2775	11.0877
1	0	-2.78291	0	GO:0006959	M01	1	0	GO Biological Processes	19	humoral immune response	19_GO:0002376 immune system process	-2.78291	2.73187	3.68368	20836	263	348	12	3.44828	0.978118	12796|13136|14825|19664|20310|20311|20568|53603|56744|71660|94185|330122	Camp|Cd55|Cxcl1|Rbpj|Cxcl2|Cxcl5|Slpi|Tslp|Pf4|Rarres2|Tnfrsf21|Cxcl3	-1.50474	0	20	0	0	-12.2775	11.0877
1	0	-2.71136	0	GO:0071396	M01	1	0	GO Biological Processes	19	cellular response to lipid	19_GO:0050896 response to stimulus	-2.71136	2.06105	3.38061	20836	581	348	20	5.74713	1.24762	11607|12608|14528|14825|16193|16323|18126|18787|19260|20296|20310|20311|20750|56089|56744|66102|67800|225872|230738|330122	Agtr1a|Cebpb|Gch1|Cxcl1|Il6|Inhba|Nos2|Serpine1|Ptpn22|Ccl2|Cxcl2|Cxcl5|Spp1|Ramp3|Pf4|Cxcl16|Dgat2|Npas4|Zc3h12a|Cxcl3	-1.45408	0	20	0	0	-12.2775	11.0877
1	0	-2.65751	0	GO:0019730	M01	1	0	GO Biological Processes	19	antimicrobial humoral response	19_GO:0044419 biological process involved in interspecies interaction between organisms	-2.65751	3.18853	3.72301	20836	169	348	9	2.58621	0.850849	12796|14825|20310|20311|20568|53603|56744|71660|330122	Camp|Cxcl1|Cxcl2|Cxcl5|Slpi|Tslp|Pf4|Rarres2|Cxcl3	-1.41337	0	20	0	0	-12.2775	11.0877
1	0	-2.45655	0	mmu05134	M01	1	0	KEGG Pathway	24	Legionellosis - Mus musculus (house mouse)		-2.45655	4.90767	3.98335	20836	61	348	5	1.43678	0.637916	14825|16193|17948|20310|330122	Cxcl1|Il6|Naip2|Cxcl2|Cxcl3	-1.27074	0	20	0	0	-12.2775	11.0877
1	0	-2.45081	0	mmu04621	M01	1	0	KEGG Pathway	24	NOD-like receptor signaling pathway - Mus musculus (house mouse)		-2.45081	2.77192	3.41165	20836	216	348	10	2.87356	0.895549	12796|14825|16193|17948|20296|20310|26415|54123|246728|330122	Camp|Cxcl1|Il6|Naip2|Ccl2|Cxcl2|Mapk13|Irf7|Oas2|Cxcl3	-1.26571	0	20	0	0	-12.2775	11.0877
1	0	-2.29112	0	mmu04062	M01	1	0	KEGG Pathway	24	Chemokine signaling pathway - Mus musculus (house mouse)		-2.29112	2.80657	3.27752	20836	192	348	9	2.58621	0.850849	14825|18707|20296|20310|20311|56744|66102|170758|330122	Cxcl1|Pik3cd|Ccl2|Cxcl2|Cxcl5|Pf4|Cxcl16|Rac3|Cxcl3	-1.15314	0	20	0	0	-12.2775	11.0877
1	0	-2.13335	0	GO:0061844	M01	1	0	GO Biological Processes	19	antimicrobial humoral immune response mediated by antimicrobial peptide	19_GO:0044419 biological process involved in interspecies interaction between organisms	-2.13335	3.12772	3.22031	20836	134	348	7	2.01149	0.752588	12796|14825|20310|20311|53603|56744|330122	Camp|Cxcl1|Cxcl2|Cxcl5|Tslp|Pf4|Cxcl3	-1.03671	0	20	0	0	-12.2775	11.0877
1	0	-2.07608	0	mmu04064	M01	1	0	KEGG Pathway	24	NF-kappa B signaling pathway - Mus musculus (house mouse)		-2.07608	3.42135	3.24174	20836	105	348	6	1.72414	0.697782	14825|19225|19698|20310|21939|330122	Cxcl1|Ptgs2|Relb|Cxcl2|Cd40|Cxcl3	-0.996058	0	20	0	0	-12.2775	11.0877
1	0	-2.01759	0	mmu04936	M01	1	0	KEGG Pathway	24	Alcoholic liver disease - Mus musculus (house mouse)		-2.01759	2.97245	3.0628	20836	141	348	7	2.01149	0.752588	14825|16193|20310|26399|26408|26415|330122	Cxcl1|Il6|Cxcl2|Map2k6|Map3k5|Mapk13|Cxcl3	-0.953025	0	20	0	0	-12.2775	11.0877
1	1	-2.3653	-10.7703	GO:0031589	M11	2	0	GO Biological Processes	19	cell-substrate adhesion	19_GO:0009987 cellular process	-12.2231	4.28064	9.49108	20836	187	885	34	3.84181	0.646085	11472|12490|12721|13835|13845|14268|14366|14456|14787|16400|16403|16404|16416|16728|16776|17118|17289|18074|18186|18613|20377|21687|22370|53867|81877|101401|114249|170736|192897|223272|231830|235431|239337|319480	Actn2|Cd34|Coro1a|Epha1|Ephb3|Fn1|Fzd4|Gas6|Rhpn1|Itga3|Itga6|Itga7|Itgb3|L1cam|Lama5|Marcks|Mertk|Nid2|Nrp1|Pecam1|Sfrp1|Tek|Vtn|Col5a3|Tnxb|Adamts9|Npnt|Parvb|Itgb4|Itgbl1|Micall2|Coro2b|Adamts12|Itga11	-9.69452	0	21	1	1	-12.2231	5.53965
0	1	0	-6.517	GO:0007160	M10	1	0	GO Biological Processes	19	cell-matrix adhesion	19_GO:0009987 cellular process	-7.42239	3.92392	7.09759	20836	132	885	22	2.48588	0.523362	11472|12490|14268|14787|16400|16403|16404|16416|16728|18074|18613|21687|22370|53867|81877|101401|114249|192897|223272|235431|239337|319480	Actn2|Cd34|Fn1|Rhpn1|Itga3|Itga6|Itga7|Itgb3|L1cam|Nid2|Pecam1|Tek|Vtn|Col5a3|Tnxb|Adamts9|Npnt|Itgb4|Itgbl1|Coro2b|Adamts12|Itga11	-5.39648	0	21	0	0	-12.2231	5.53965
0	1	0	-4.35298	GO:0034446	M10	1	0	GO Biological Processes	19	substrate adhesion-dependent cell spreading	19_GO:0009987 cellular process	-5.95861	5.53965	6.83626	20836	51	885	12	1.35593	0.388761	13835|13845|14268|14366|16416|16776|17289|18186|20377|21687|170736|231830	Epha1|Ephb3|Fn1|Fzd4|Itgb3|Lama5|Mertk|Nrp1|Sfrp1|Tek|Parvb|Micall2	-4.11126	0	21	0	0	-12.2231	5.53965
0	1	0	-11.9908	GO:0001667	M10	1	0	GO Biological Processes	19	ameboidal-type cell migration	19_GO:0009987 cellular process	-11.9908	5.00098	9.81421	20836	225	537	29	5.40037	0.97537	11826|12554|12562|12721|12822|13614|13618|14089|14268|14472|16367|16776|18133|18186|18591|18613|18710|20347|20348|20355|20665|21418|67784|74144|105450|192897|243362|319480|320736	Aqp1|Cdh13|Cdh5|Coro1a|Col18a1|Edn1|Ednrb|Fap|Fn1|Gbx2|Irs1|Lama5|Ccn3|Nrp1|Pdgfb|Pecam1|Pik3r3|Sema3b|Sema3c|Sema4f|Sox10|Tfap2a|Plxnd1|Robo4|Mmrn2|Itgb4|Stard13|Itga11|Vstm4	-9.25336	0	22	1	1	-11.9908	6.46679
0	1	0	-7.03907	GO:0043542	M10	1	0	GO Biological Processes	19	endothelial cell migration	19_GO:0032501 multicellular organismal process	-7.03907	6.46679	7.86744	20836	78	537	13	2.42086	0.663248	12554|12562|12822|14089|18133|18186|18613|18710|67784|74144|105450|243362|320736	Cdh13|Cdh5|Col18a1|Fap|Ccn3|Nrp1|Pecam1|Pik3r3|Plxnd1|Robo4|Mmrn2|Stard13|Vstm4	-4.95764	0	22	0	0	-11.9908	6.46679
0	1	0	-6.66784	GO:0010631	M10	1	0	GO Biological Processes	19	epithelial cell migration	19_GO:0032501 multicellular organismal process	-6.66784	5.15054	7.19555	20836	113	537	15	2.7933	0.711082	12554|12562|12721|12822|14089|16367|18133|18186|18613|18710|67784|74144|105450|243362|320736	Cdh13|Cdh5|Coro1a|Col18a1|Fap|Irs1|Ccn3|Nrp1|Pecam1|Pik3r3|Plxnd1|Robo4|Mmrn2|Stard13|Vstm4	-4.62677	0	22	0	0	-11.9908	6.46679
0	1	0	-6.5664	GO:0090132	M10	1	0	GO Biological Processes	19	epithelium migration	19_GO:0032501 multicellular organismal process	-6.5664	5.06097	7.10264	20836	115	537	15	2.7933	0.711082	12554|12562|12721|12822|14089|16367|18133|18186|18613|18710|67784|74144|105450|243362|320736	Cdh13|Cdh5|Coro1a|Col18a1|Fap|Irs1|Ccn3|Nrp1|Pecam1|Pik3r3|Plxnd1|Robo4|Mmrn2|Stard13|Vstm4	-4.53799	0	22	0	0	-11.9908	6.46679
0	1	0	-6.41842	GO:0090130	M10	1	0	GO Biological Processes	19	tissue migration	19_GO:0032501 multicellular organismal process	-6.41842	4.9323	6.96723	20836	118	537	15	2.7933	0.711082	12554|12562|12721|12822|14089|16367|18133|18186|18613|18710|67784|74144|105450|243362|320736	Cdh13|Cdh5|Coro1a|Col18a1|Fap|Irs1|Ccn3|Nrp1|Pecam1|Pik3r3|Plxnd1|Robo4|Mmrn2|Stard13|Vstm4	-4.41192	0	22	0	0	-11.9908	6.46679
0	1	0	-11.8326	GO:0007507	M10	1	0	GO Biological Processes	19	heart development	19_GO:0032502 developmental process	-11.8326	3.14254	8.6985	20836	605	537	49	9.12477	1.24264	11421|11464|11472|11504|12391|12818|13003|13614|13717|13867|14013|14118|14183|14200|14268|16449|17189|17260|17880|17927|17996|18158|18166|18186|18591|20190|20289|20319|20348|20672|20679|20682|21385|21418|21687|21808|21813|21924|22431|22437|23794|50490|53318|54598|64082|67784|68760|93735|243743	Ace|Actc1|Actn2|Adamts1|Cav3|Col14a1|Vcan|Edn1|Eln|Erbb3|Mecom|Fbn1|Fgfr2|Fhl2|Fn1|Jag1|Mb|Mef2c|Myh11|Myod1|Neb|Nppb|Npy1r|Nrp1|Pdgfb|Ryr1|Scx|Sfrp2|Sema3c|Sox18|Sox6|Sox9|Tbx2|Tfap2a|Tek|Tgfb2|Tgfbr2|Tnnc1|Wt1|Xirp1|Adamts5|Nox4|Pdlim3|Calcrl|Popdc2|Plxnd1|Synpo2l|Wnt16|Plxna4	-9.10772	0	23	1	1	-11.8326	12.9336
0	1	0	-8.30992	GO:0003151	M10	1	0	GO Biological Processes	19	outflow tract morphogenesis	19_GO:0032502 developmental process	-8.5799	5.20147	8.22295	20836	86	885	19	2.14689	0.487215	13614|13717|14183|16449|17260|18166|18186|19664|20190|20319|20348|21385|21386|21418|21808|21813|22339|22411|67784	Edn1|Eln|Fgfr2|Jag1|Mef2c|Npy1r|Nrp1|Rbpj|Ryr1|Sfrp2|Sema3c|Tbx2|Tbx3|Tfap2a|Tgfb2|Tgfbr2|Vegfa|Wnt11|Plxnd1	-6.40786	0	23	0	0	-11.8326	12.9336
0	1	0	-7.58588	GO:0003007	M10	1	0	GO Biological Processes	19	heart morphogenesis	19_GO:0032502 developmental process	-7.58588	3.55218	7.04353	20836	284	537	26	4.84171	0.926266	11464|11504|12391|13614|13717|14183|14200|16449|17260|18166|18186|20190|20319|20348|20682|21385|21418|21687|21808|21813|21924|22437|23794|67784|68760|93735	Actc1|Adamts1|Cav3|Edn1|Eln|Fgfr2|Fhl2|Jag1|Mef2c|Npy1r|Nrp1|Ryr1|Sfrp2|Sema3c|Sox9|Tbx2|Tfap2a|Tek|Tgfb2|Tgfbr2|Tnnc1|Xirp1|Adamts5|Plxnd1|Synpo2l|Wnt16	-5.39972	0	23	0	0	-11.8326	12.9336
0	1	0	-3.50196	GO:0003197	M10	1	0	GO Biological Processes	19	endocardial cushion development	19_GO:0032502 developmental process	-5.11673	5.07801	6.14108	20836	51	885	11	1.24294	0.372424	13867|15227|16449|19664|20682|21385|21386|21808|21813|23794|233651	Erbb3|Foxf1|Jag1|Rbpj|Sox9|Tbx2|Tbx3|Tgfb2|Tgfbr2|Adamts5|Dchs1	-3.38936	0	23	0	0	-11.8326	12.9336
1	1	-2.05217	-3.12559	GO:0048844	M11	2	0	GO Biological Processes	19	artery morphogenesis	19_GO:0032502 developmental process	-4.76605	4.02718	5.56823	20836	76	885	13	1.46893	0.404404	11816|13614|15227|16449|18186|19664|21385|21808|21813|22339|22411|101401|107589	Apoe|Edn1|Foxf1|Jag1|Nrp1|Rbpj|Tbx2|Tgfb2|Tgfbr2|Vegfa|Wnt11|Adamts9|Mylk	-3.08817	0	23	0	0	-11.8326	12.9336
0	1	0	-4.4246	GO:0003206	M10	1	0	GO Biological Processes	19	cardiac chamber morphogenesis	19_GO:0032502 developmental process	-4.64387	2.96243	5.0973	20836	151	885	19	2.14689	0.487215	11504|12391|14183|14200|15227|16449|17260|18186|19662|19664|20319|20348|21385|21386|21687|21808|21813|21924|22411	Adamts1|Cav3|Fgfr2|Fhl2|Foxf1|Jag1|Mef2c|Nrp1|Rbp4|Rbpj|Sfrp2|Sema3c|Tbx2|Tbx3|Tek|Tgfb2|Tgfbr2|Tnnc1|Wnt11	-2.9877	0	23	0	0	-11.8326	12.9336
0	1	0	-4.27419	GO:0003148	M10	1	0	GO Biological Processes	19	outflow tract septum morphogenesis	19_GO:0032502 developmental process	-4.27419	8.62239	6.44605	20836	27	537	6	1.11732	0.453588	14183|18186|20348|21385|21808|21813	Fgfr2|Nrp1|Sema3c|Tbx2|Tgfb2|Tgfbr2	-2.61377	0	23	0	0	-11.8326	12.9336
0	1	0	-4.22896	GO:0003179	M10	1	0	GO Biological Processes	19	heart valve morphogenesis	19_GO:0032502 developmental process	-4.22896	5.85672	5.75802	20836	53	537	8	1.48976	0.522771	13717|16449|17260|20289|20682|21808|21813|23794	Eln|Jag1|Mef2c|Scx|Sox9|Tgfb2|Tgfbr2|Adamts5	-2.58223	0	23	0	0	-11.8326	12.9336
1	0	-2.72613	0	GO:0072132	M01	1	0	GO Biological Processes	19	mesenchyme morphogenesis	19_GO:0032502 developmental process	-4.17228	4.44217	5.28448	20836	53	885	10	1.12994	0.355295	15227|19664|20682|21385|21386|21808|21813|22411|23794|233651	Foxf1|Rbpj|Sox9|Tbx2|Tbx3|Tgfb2|Tgfbr2|Wnt11|Adamts5|Dchs1	-2.58997	0	23	0	0	-11.8326	12.9336
0	1	0	-3.6381	GO:0003170	M10	1	0	GO Biological Processes	19	heart valve development	19_GO:0032502 developmental process	-4.14189	4.04654	5.14095	20836	64	885	11	1.24294	0.372424	13717|16449|17260|19664|20289|20682|21808|21813|23794|101401|233651	Eln|Jag1|Mef2c|Rbpj|Scx|Sox9|Tgfb2|Tgfbr2|Adamts5|Adamts9|Dchs1	-2.56842	0	23	0	0	-11.8326	12.9336
0	1	0	-3.19291	GO:0060840	M10	1	0	GO Biological Processes	19	artery development	19_GO:0032502 developmental process	-4.10369	3.15315	4.81207	20836	112	885	15	1.69492	0.433901	11816|13614|15227|16449|18053|18186|19664|21385|21808|21813|22339|22411|67784|101401|107589	Apoe|Edn1|Foxf1|Jag1|Ngfr|Nrp1|Rbpj|Tbx2|Tgfb2|Tgfbr2|Vegfa|Wnt11|Plxnd1|Adamts9|Mylk	-2.53717	0	23	0	0	-11.8326	12.9336
0	1	0	-2.55671	GO:0003203	M10	1	0	GO Biological Processes	19	endocardial cushion morphogenesis	19_GO:0032502 developmental process	-3.79235	4.95653	5.1414	20836	38	885	8	0.903955	0.318149	19664|20682|21385|21386|21808|21813|23794|233651	Rbpj|Sox9|Tbx2|Tbx3|Tgfb2|Tgfbr2|Adamts5|Dchs1	-2.27159	0	23	0	0	-11.8326	12.9336
0	1	0	-3.69733	GO:0003205	M10	1	0	GO Biological Processes	19	cardiac chamber development	19_GO:0032502 developmental process	-3.69733	2.93945	4.45989	20836	198	537	15	2.7933	0.711082	11504|12391|14183|14200|16449|17260|18186|20319|20348|21385|21687|21808|21813|21924|67784	Adamts1|Cav3|Fgfr2|Fhl2|Jag1|Mef2c|Nrp1|Sfrp2|Sema3c|Tbx2|Tek|Tgfb2|Tgfbr2|Tnnc1|Plxnd1	-2.17267	0	23	0	0	-11.8326	12.9336
0	1	0	-2.77627	GO:0035909	M10	1	0	GO Biological Processes	19	aorta morphogenesis	19_GO:0032502 developmental process	-3.3194	4.84719	4.72843	20836	34	885	7	0.79096	0.29777	16449|19664|21385|21808|21813|101401|107589	Jag1|Rbpj|Tbx2|Tgfb2|Tgfbr2|Adamts9|Mylk	-1.90049	0	23	0	0	-11.8326	12.9336
0	1	0	-3.28455	GO:1905314	M10	1	0	GO Biological Processes	19	semi-lunar valve development	19_GO:0032502 developmental process	-3.28455	5.82011	4.96299	20836	40	537	6	1.11732	0.453588	13717|16449|20682|21808|21813|23794	Eln|Jag1|Sox9|Tgfb2|Tgfbr2|Adamts5	-1.85897	0	23	0	0	-11.8326	12.9336
0	1	0	-2.90736	GO:0003208	M10	1	0	GO Biological Processes	19	cardiac ventricle morphogenesis	19_GO:0032502 developmental process	-2.90736	3.78544	4.11051	20836	82	537	8	1.48976	0.522771	14183|16449|17260|20319|20348|21808|21813|21924	Fgfr2|Jag1|Mef2c|Sfrp2|Sema3c|Tgfb2|Tgfbr2|Tnnc1	-1.58715	0	23	0	0	-11.8326	12.9336
0	1	0	-2.89503	GO:0062043	M10	1	0	GO Biological Processes	19	positive regulation of cardiac epithelial to mesenchymal transition	19_GO:0032502 developmental process	-2.89503	12.9336	5.82405	20836	9	537	3	0.558659	0.32164	16449|21808|21813	Jag1|Tgfb2|Tgfbr2	-1.58419	0	23	0	0	-11.8326	12.9336
0	1	0	-2.77976	GO:0035904	M10	1	0	GO Biological Processes	19	aorta development	19_GO:0032502 developmental process	-2.77976	4.05381	4.0721	20836	67	537	7	1.30354	0.489469	16449|18053|21385|21808|21813|67784|107589	Jag1|Ngfr|Tbx2|Tgfb2|Tgfbr2|Plxnd1|Mylk	-1.50247	0	23	0	0	-11.8326	12.9336
0	1	0	-2.74849	GO:0003149	M10	1	0	GO Biological Processes	19	membranous septum morphogenesis	19_GO:0032502 developmental process	-2.74849	11.6402	5.47387	20836	10	537	3	0.558659	0.32164	14183|21808|21813	Fgfr2|Tgfb2|Tgfbr2	-1.47997	0	23	0	0	-11.8326	12.9336
0	1	0	-2.74849	GO:0062042	M10	1	0	GO Biological Processes	19	regulation of cardiac epithelial to mesenchymal transition	19_GO:0032502 developmental process	-2.74849	11.6402	5.47387	20836	10	537	3	0.558659	0.32164	16449|21808|21813	Jag1|Tgfb2|Tgfbr2	-1.47997	0	23	0	0	-11.8326	12.9336
0	1	0	-2.19719	GO:0060411	M10	1	0	GO Biological Processes	19	cardiac septum morphogenesis	19_GO:0032502 developmental process	-2.49676	2.76982	3.44355	20836	85	885	10	1.12994	0.355295	14183|16449|18186|19664|20348|21385|21386|21808|21813|22411	Fgfr2|Jag1|Nrp1|Rbpj|Sema3c|Tbx2|Tbx3|Tgfb2|Tgfbr2|Wnt11	-1.21324	0	23	0	0	-11.8326	12.9336
0	1	0	-2.20661	GO:0003180	M10	1	0	GO Biological Processes	19	aortic valve morphogenesis	19_GO:0032502 developmental process	-2.20661	5.35183	3.81428	20836	29	537	4	0.744879	0.37105	13717|20682|21813|23794	Eln|Sox9|Tgfbr2|Adamts5	-1.08933	0	23	0	0	-11.8326	12.9336
0	1	0	-11.4239	GO:0034330	M10	1	0	GO Biological Processes	19	cell junction organization	19_GO:0009987 cellular process	-11.4239	3.20437	8.577	20836	557	537	46	8.56611	1.2077	11443|11472|11735|11816|12386|12554|12560|12562|13602|13640|13844|13845|14183|14268|14367|14619|16400|16728|16776|17528|17919|18186|18591|18613|19024|21808|21809|54135|54725|60363|67703|67784|69697|70546|99633|104027|110380|192897|211401|227485|235086|235431|235611|243743|246316|259277	Chrnb1|Actn2|Ank3|Apoe|Ctnna2|Cdh13|Cdh3|Cdh5|Sparcl1|Efna5|Ephb2|Ephb3|Fgfr2|Fn1|Fzd5|Gjb2|Itga3|L1cam|Lama5|Mpz|Myo5b|Nrp1|Pdgfb|Pecam1|Ppfibp2|Tgfb2|Tgfb3|Lsr|Cadm1|Cldn15|Kirrel3|Plxnd1|Camsap3|Zdhhc2|Adgrl2|Synpo|Shroom2|Itgb4|Mtss1|Cdh19|Igsf9b|Coro2b|Plxnb1|Plxna4|Lgi2|Klk8	-8.74598	0	24	1	1	-11.4239	3.20437
0	1	0	-7.08096	GO:0050808	M10	1	0	GO Biological Processes	19	synapse organization	19_GO:0009987 cellular process	-7.08096	3.17667	6.60144	20836	342	537	28	5.21415	0.959349	11443|11735|11816|12386|13602|13640|13844|13845|14183|14367|16400|16728|16776|17919|18186|18591|19024|54725|67703|67784|70546|99633|104027|235086|235611|243743|246316|259277	Chrnb1|Ank3|Apoe|Ctnna2|Sparcl1|Efna5|Ephb2|Ephb3|Fgfr2|Fzd5|Itga3|L1cam|Lama5|Myo5b|Nrp1|Pdgfb|Ppfibp2|Cadm1|Kirrel3|Plxnd1|Zdhhc2|Adgrl2|Synpo|Igsf9b|Plxnb1|Plxna4|Lgi2|Klk8	-4.9861	0	24	0	0	-11.4239	3.20437
0	1	0	-4.87358	GO:0034329	M10	1	0	GO Biological Processes	19	cell junction assembly	19_GO:0009987 cellular process	-5.02477	2.43843	5.10371	20836	280	885	29	3.27684	0.59844	11472|12554|12560|12562|13844|14268|14367|14619|14787|16416|18591|18613|22411|54135|54725|60363|63873|67703|67784|70546|192897|210274|225872|227485|231830|235431|235611|246316|330790	Actn2|Cdh13|Cdh3|Cdh5|Ephb2|Fn1|Fzd5|Gjb2|Rhpn1|Itgb3|Pdgfb|Pecam1|Wnt11|Lsr|Cadm1|Cldn15|Trpv4|Kirrel3|Plxnd1|Zdhhc2|Itgb4|Shank2|Npas4|Cdh19|Micall2|Coro2b|Plxnb1|Lgi2|Hapln4	-3.30848	0	24	0	0	-11.4239	3.20437
0	1	0	-2.95183	GO:0007416	M10	1	0	GO Biological Processes	19	synapse assembly	19_GO:0032502 developmental process	-2.9648	2.82522	3.85335	20836	100	885	12	1.35593	0.388761	13844|14367|18591|54725|67703|67784|70546|210274|225872|235611|246316|330790	Ephb2|Fzd5|Pdgfb|Cadm1|Kirrel3|Plxnd1|Zdhhc2|Shank2|Npas4|Plxnb1|Lgi2|Hapln4	-1.6054	0	24	0	0	-11.4239	3.20437
0	1	0	-2.33663	GO:0099173	M10	1	0	GO Biological Processes	19	postsynapse organization	19_GO:0009987 cellular process	-2.33663	2.83908	3.32719	20836	123	537	9	1.67598	0.553958	11443|11816|13844|13845|16400|16776|17919|18186|54725	Chrnb1|Apoe|Ephb2|Ephb3|Itga3|Lama5|Myo5b|Nrp1|Cadm1	-1.18295	0	24	0	0	-11.4239	3.20437
0	1	0	-11.3916	GO:0098609	M10	1	0	GO Biological Processes	19	cell-cell adhesion	19_GO:0009987 cellular process	-11.3916	3.48866	8.73963	20836	456	537	41	7.63501	1.14596	12386|12490|12554|12560|12562|12628|13602|13640|15170|16400|16403|16404|16728|16776|17064|17470|17528|18133|18613|20345|20682|21687|21808|21813|23965|54725|57810|67703|68792|69697|70417|74144|81877|84004|140571|219257|227485|235086|260299|279653|319480	Ctnna2|Cd34|Cdh13|Cdh3|Cdh5|Cfh|Sparcl1|Efna5|Ptpn6|Itga3|Itga6|Itga7|L1cam|Lama5|Cd93|Cd200|Mpz|Ccn3|Pecam1|Selplg|Sox9|Tek|Tgfb2|Tgfbr2|Tenm3|Cadm1|Cdon|Kirrel3|Srpx2|Camsap3|Megf10|Robo4|Tnxb|Mcam|Plxnb3|Pcdh20|Cdh19|Igsf9b|Cadm4|Pcdh19|Itga11	-8.72474	0	25	1	1	-11.3916	4.75858
[truncated: 1,125 more rows]
