# Supplementary material for: The tumor microenvironment shows a hierarchy of cell-cell interactions dominated by fibroblasts
Source: Nat Commun. 2023 Sep 19;14:5810. doi: 10.1038/s41467-023-41518-w (PMC10509226; doi:10.1038/s41467-023-41518-w)
Supplement: Supplementary file 7 — Supplementary Data 4 [file 41467_2023_41518_MOESM7_ESM.xlsx]

## Sheet: CAF and TAMs signature
Supplementary Data 4: This table includes the signatures of protumorigenic TAMs and CAF subpopulations. These signatures were used for ssGSEA scores and applied to the RNA-seq data.
TAM signature	CAF signature
	myCAF	iCAF	apCAF
E2F2	4833422C13Rik	1700020A23Rik	1110008P14Rik
SNX18	Abracl	Adamts1	1110038B12Rik
GM5150	Acta1	Adamts15	1190007I07Rik
E07RIK	Acta2	Adm	1700037H04Rik
CLEC4N	Actg2	Adora2b	2200002D01Rik
PSD4	Actn1	Ahsg	2410006H16Rik
HCLS1	Ada	Ankrd55	3300005D01Rik
RUNX3	Adamts6	Anxa8	4930523C07Rik
LHGPL2	Adgre5	Arsi	4933412E12Rik
CD300LF	Adgrl1	Barx2	5430416N02Rik
GCNT2	Adra2a	Bmper	5730408K05Rik
HTRA3	Ak5	C4a	9530082P21Rik
IFNGR2	Amn	C4b	A630001G21Rik
MGAT4A	Aplp1	Car4	AA467197
KLRA2	Apol10b	Ccl2	AI467606
NTPCR	Aqp2	Ccl7	AI506816
ABR	Aqp5	Ccl8	Aatf
ARHGAP24	Arg1	Ccn3	Aatk
LCP1	Arhgap31	Ccn5	Acap1
SLCO3A1	Ass1	Cd3e	Acp6
STAT1	Bace1	Cdh13	Acsbg1
B3GNT8	Bdkrb1	Cela1	Acsl3
SPATA13	Bean1	Cemip	Adam8
TGFBR1	Bpgm	Cfb	Adgrg3
CD274	Brinp3	Cfi	Adgrl2
MSR1	Cadm4	Chl1	Adssl1
ZBP1	Car12	Cilp	Agbl5
SLA	Cd200	Col28a1	Amigo2
EIF2B2	Cd40	Cpxm1	Amotl1
PTPN1	Cdc42bpa	Cpz	Ank
UHRF1BP1	Cdh3	Csf2rb	Ankrd1
ARRDC4	Cdkn2b	Csf2rb2	Ankrd37
HAAP	Cep104	Ctps	Ano1
PANX1	Ch25h	Cxcl12	Ano8
SP110	Chst11	Cxcl2	Apex1
PMEPA1	Cmklr1	Cxcl3	Apobec3
STK40	Cnih2	Cyp11a1	Apobr
NT5E	Cnn1	Dbx2	Aprt
SMN1	Cnn2	Dusp10	Areg
	Cnn3	Emb	Arhgap18
	Col12a1	Epas1	Arhgap22
	Col23a1	Fam102a	Arhgap27
	Crabp1	Fetub	Arhgap8
	Crabp2	Fgf23	Arhgdig
	Crlf1	Fosb	Arhgef5
	Cryaa	Galnt17	Arntl2
	Cryab	Gfra1	Arrdc1
	Cspg4	Gldc	Asap1
	Csrp1	Gpr84	Asap2
	Cyp26a1	Grk5	Atp1a1
	Cyp51	Has1	B3gnt2
	D630010B17Rik	Hp	B4galnt1
	Des	Htra4	BC052040
	Dkk3	Igfbp4	Batf2
	Dysf	Il1r1	Bbx
	Ecrg4	Itpkc	Bcar3
	Ednra	Kng2	Bcl2l1
	Ehd3	Lbp	Bcl2l11
	Enho	Lgi2	Bcr
	Enpp1	Lmcd1	Bend4
	Eva1a	Lnx1	Bend5
	Fads2	Lrg1	Bid
	Fcgr2b	Ltc4s	Bin1
	Fermt2	Lyz2	Bloc1s6
	Fgf21	Marchf3	Bok
	Fhod3	Mgam	C77080
	Flna	Mt1	Car9
	Flnb	Mt2	Card10
	Fmod	Nfasc	Card6
	Foxs1	Nnmt	Casp3
	Frzb	Nsg1	Cav2
	Fstl3	Pkdcc	Cbarp
	Fzd1	Prelp	Cblc
	Garem2	Prg4	Cbr2
	Gask1b	Prr13	Ccdc136
	Gjb5	Ptch2	Ccdc88c
	Glipr1	Ptx3	Cchcr1
	Gng11	Rab29	Ccl25
	Golm1	Rarres2	Ccnd1
	Gpbar1	Reg3g	Ccnf
	Gpc1	Rnd1	Cd24a
	Gpr176	Rrad	Cd74
	Gpr39	S100a9	Cd82
	Grem1	Saa1	Cd9
	Gucy1b2	Sectm1a	Cda
	Gzmc	Sel1l3	Cdc14a
	Gzmd	Sema4a	Cdc42bpg
	Gzme	Serpina3n	Cdc42ep1
	Hand2	Serpinb1a	Cdca7l
	Heyl	Serpinb9b	Cdh1
	Hspb7	Sfrp2	Cdk18
	Ier3ip1	Slc16a2	Cdk6
	Igfbp3	Slc1a3	Cdkl2
	Il11	Slc27a3	Cdkn2aipnl
	Inhba	Slc39a14	Cdkn2c
	Irak2	Socs3	Cdt1
	Isg15	Sod3	Celf4
	Itga5	Srgn	Cenpv
	Itgb1	Steap4	Cep170b
	Jph2	Svep1	Cep57
	Kcnk12	Synm	Cfap298
	Kif26b	Thbs3	Cfap69
	Klc2	Tmem88	Cgnl1
	Kremen1	Tnfaip6	Chka
	Lama1	Tnfsf13b	Chrnb1
	Lca5l	Ugcg	Cib2
	Limk2	Vegfd	Cited2
	Loxl3	Wfikkn2	Clcf1
	Lrrc15		Cldn4
	Lrrc55		Clu
	Mcpt8		Cmss1
	Mcts2		Cnksr1
	Megf11		Coro6
	Meox1		Cp
	Mical2		Cpe
	Mmp10		Crybg1
	Mmp13		Csf3
	Mmp17		Ctnnal1
	Mrvi1		Cx3cl1
	Myl9		Cxadr
	Myo1d		Cystm1
	Myrf		Cyth4
	Myrip		D030056L22Rik
	Ncam1		D17H6S56E-5
	Nes		D5Ertd605e
	Nkd2		Dapk2
	Nrep		Dcaf15
	Nsf		Dcps
	Ntn5		Dctd
	Nuak1		Ddx11
	Olfml3		Depdc7
	P2rx7		Deptor
	Palld		Dgkd
	Pcsk9		Dglucy
	Pde2a		Dlg5
	Pgf		Dll1
	Pmaip1		Dmrta2
	Ppfibp2		Dnajc2
	Prickle1		Dnajc22
	Prokr2		Dnph1
	Prr9		Doc2g
	Pstpip1		Dock9
	Ptges3l		Dusp18
	Ptk7		Dusp2
	Ptprn		Dusp5
	Pxmp2		Dusp6
	Rab15		Dyrk3
	Rab20		E2f8
	Rarres1		Echdc3
	Rbp1		Efna1
	Rbpms2		Efna4
	Relt		Egln3
	Rem1		Ehd4
	Rflna		Elf3
	Rgs16		Elmo3
	Ripk3		Emp2
	Rnf149		Endod1
	Ror2		Enkd1
	Rpp25		Eno3
	Rrm1		Enpp4
	Runx2		Epb41
	Sc5d		Epb41l4a
	Sdc1		Epb41l4aos
	Sema7a		Epcam
	Serpina3g		Epha1
	Shc4		Epha2
	Slc16a3		Ephb6
	Slc17a9		Epop
	Slc2a3		Eps8
	Slc66a2		Eps8l2
	Slc7a7		Epsti1
	Slco4a1		Etnk1
	Slit1		Eva1c
	Spc24		Exoc6
	Speg		Ezr
	Spon1		F11r
	Star		F13a1
	Stard13		Fah
	Stra6		Fam107b
	Syn1		Fam110a
	Syt5		Fam210b
	Sytl1		Fam83h
	Tagln		Fanca
	Tbc1d8		Fbf1
	Tbx3		Fbxo2
	Tceal3		Fbxo44
	Tgfb1		Fendrr
	Tgfb3		Fermt1
	Timp1		Fgfrl1
	Tln1		Fggy
	Tmem268		Fhod1
	Tmem59l		Fkbp3
	Tmem86a		Flt1
	Tmem95		Flvcr1
	Tnc		Fmnl1
	Tnfrsf19		Fosl1
	Tnfrsf9		Foxc2
	Tpm1		Foxd2os
	Tpm2		Foxf1
	Trem2		Fut8
	Trpv2		Fzd6
	Tspan18		Gadd45a
	Twist2		Galc
	Ubash3b		Galnt7
	Ulk4		Gart
	Unc5c		Gata3
	Vegfa		Gbp4
	Wdr19		Gbp8
	Wnt4		Gcat
	Zdhhc16		Gchfr
	Zfp469		Gdpd3
			Gdpd5
			Ggta1
			Gja4
			Gjb3
			Gjb4
			Glrp1
			Gm13056
			Gm20544
			Gm38426
			Gpa33
			Gpr137b
			Gprc5a
			Gramd4
			Grap
			Gsr
			Gtpbp3
			H19
			H1f4
			H2-Aa
			H2-Ab1
			H2-D1
			H2-DMa
			H2-DMb1
			H2-Ea
			H2-Eb1
			H2-K1
			H2-K2
			H2-Q5
			H2-Q6
			Hap1
			Hddc2
			Hexdc
			Hhip
			Hlx
			Hmga2
			Hook2
			Hoxa2
			Hoxa3
			Hoxa5
			Hpf1
			Hspa4l
			Hspb11
			Ibsp
			Ica1
			Ifi44
			Igf2bp2
			Igf2r
			Il12rb1
			Il23a
			Insl6
			Irf1
			Irf8
			Irx2
			Itga3
			Itga6
			Itgb2
			Itgb4
			Itih2
			Itpr3
			Itprip
			Jak3
			Kank3
			Kars
			Kcnab2
			Kcnk1
			Kcnk2
			Kcnn4
			Kdf1
			Kdm3a
			Klc3
			Klf5
			Kmt2a
			Kmt2e
			Krt16
			Krt18
			Krt7
			Krt8
			Krtcap3
			Lad1
			Lama5
			Lamc2
			Large2
			Las1l
			Lcn2
			Lcor
			Ldhd
			Lgals3
			Lgr6
			Lin9
			Llgl2
			Lmo7
			Lpin2
			Lrig1
			Lrp5
			Lsr
			Ltbp3
			Luc7l
			Ly75
			Madd
			Mafa
			Maml3
			Map2k3
			Map3k11
			Map3k20
			Map3k5
			Mapk13
			Mapkapk3
			Mast3
			Mboat1
			Mcm6
			Mcm7
			Med24
			Mettl7b
			Mgat4b
			Mgst2
			Micall1
			Micall2
			Miga1
			Misp
			Mnd1
			Mov10
			Mpp6
			Mrpl38
			Mrps35
			Mrps6
			Mrps9
			Msln
			Mtap
			Mthfsd
			Mtss1
			Mvb12b
			Myo18a
			N4bp3
			Nabp1
			Nacc1
			Nav2
			Nbeal2
			Nck2
			Ncmap
			Ndufb9
			Neurl3
			Nfkbid
			Nfkbie
			Nipsnap1
			Nlrc5
			Nmi
			Nob1
			Nol7
			Nop58
			Notum
			Npnt
			Nppb
			Nptx1
			Nr2f1
			Nr4a2
			Nrarp
			Nras
			Nrp2
			Nsd2
			Nt5dc3
			Nt5e
			Nub1
			Nudt14
			Nyap1
			Oas3
			Odc1
			Odf2l
			Osgin1
			P2ry6
			Pacsin3
			Padi2
			Padi4
			Pafah1b3
			Paics
			Pan2
			Pcsk4
			Pcyt1b
			Pdgfb
			Perp
			Phf19
			Phgdh
			Phlda2
			Phldb3
			Phospho1
			Pick1
			Pitpnm1
			Pkn3
			Pkp3
			Pkp4
			Plagl2
			Plcd3
			Plcg2
			Plek2
			Plekha2
			Plekhn1
			Plet1
			Plpp2
			Plxnb1
			Pnpla2
			Podxl
			Pold2
			Ppa2
			Ppm1j
			Ppp2cb
			Primpol
			Prkar2b
			Prkg2
			Prodh
			Prss22
			Prss8
			Prxl2a
			Psmb10
			Psmb8
			Psmb9
			Psme1
			Psme2b
			Pthlh
			Ptpn18
			Ptpn6
			Ptpre
			Ptprk
			Pus3
			Pus7
			Pwwp2b
			Rab3ip
			Rad9a
			Rap1gap
			Rasa2
			Rasa4
			Rasd1
			Rassf3
			Rassf7
			Rbm38
			Rbm47
			Reep4
			Rem2
			Rflnb
			Rgs11
			Rgs5
			Rhbdl2
			Rin1
			Rn45s
			Rnaseh2a
			Rnf38
			Rorc
			Rpf2
			Rph3al
			Rps6ka1
			Rtkn
			S100a4
			Samsn1
			Scly
			Scn5a
			Scx
			Scyl2
			Sdc4
			Sec14l2
			Sema3f
			Sema4c
			Sema4d
			Septin10
			Sesn3
			Sfn
			Sft2d2
			Sgms2
			Sh3d21
			Shmt1
			Sigirr
			Simc1
			Slc12a2
			Slc12a7
			Slc15a3
			Slc16a13
			Slc22a23
			Slc25a33
			Slc27a1
			Slc2a9
			Slc38a1
			Slc39a4
			Slc43a2
			Slc5a3
			Slc7a5
			Slc9a5
			Slco2a1
			Slf2
			Smad3
			Smg6
			Smox
			Smpdl3b
			Snhg15
			Snhg16
			Snhg17
			Snhg6
			Snn
			Sox4
			Sox9
			Specc1
			Spint1
			Spint2
			Spn
			Spns2
			Spns3
			Spry1
			St14
			St6gal1
			Stap2
			Stard10
			Stx3
			Sult2b1
			Syne4
			Syngr1
			Syt13
			Syt8
			Taf1d
			Tanc2
			Tapbpl
			Tardbp
			Tbc1d31
			Tcim
			Tead2
			Tec
			Tenm4
			Tfap2a
			Tgfa
			Tgif1
			Thoc2l
			Tiam2
			Tinagl1
			Tlr2
			Tm4sf1
			Tmc4
			Tmem131l
			Tmem184a
			Tmem192
			Tmem238
			Tmem40
			Tmem51
			Tmem54
			Tmem79
			Tmie
			Tmpo
			Tmprss11e
			Tnfrsf10b
			Tnk1
			Tnni2
			Tnnt2
			Tns4
			Top2a
			Tpcn1
			Tpd52l1
			Trib2
			Trib3
			Trim14
			Trim37
			Trim39
			Trmt1
			Trp53i11
			Tsc22d1
			Tslp
			Ttc32
			Ttll4
			Tuba4a
			Txnrd2
			Uba52
			Uggt1
			Ulk3
			Unc119
			Unc13d
			Uox
			Upp1
			Urah
			Usp10
			Usp20
			Usp43
			Usp6nl
			Vav3
			Vdr
			Vegfb
			Vps13a
			Vps37b
			Wdr34
			Wdr36
			Wdr43
			Wdr60
			Wdyhv1
			Wfdc2
			Wnt7b
			Wwc1
			Wwp2
			Xrcc5
			Yjefn3
			Ythdc1
			Zbtb12
			Zbtb42
			Zc3h14
			Zcchc4
			Zfand2a
			Zfas1
			Zfhx2
			Zfp263
			Zfp277
			Zfp296
			Zfp687
