# Supplementary material for: The tumor microenvironment shows a hierarchy of cell-cell interactions dominated by fibroblasts
Source: Nat Commun. 2023 Sep 19;14:5810. doi: 10.1038/s41467-023-41518-w (PMC10509226; doi:10.1038/s41467-023-41518-w)
Supplement: Supplementary file 9 — Source Data [file 41467_2023_41518_MOESM9_ESM.xlsx]

## Sheet: Figure 1b-g
1b-g
	B_cells	B_Plasma	CAFs	Cancer/epithelial	Endothelial	Mast cells	Myeloid	pericytes	T/NK
B_cells	0	0	0	0	0.00792219	0	0.0699943	0	0
B_Plasma	0.0125682	0	0	0	0	0	0.0172998	0	0.00452109
CAFs	0.205773	0.018263	0.300446	0.121962	0.0582592	0.388938	0.460448	0.297681	0.2193
Cancer/epithelial	0.127656	0.0240583	0.004611	0.001537	0.0116873	0.0244018	0.129901	0.001537	0.0466652
Endothelial	0.0939996	0.0194001	0.0468178	0.0151627	0.0954892	0.0779057	0.175024	0.0597663	0.0459826
Mast cells	0.0524656	0.00866812	0	0	0	0.0103792	0.0509368	0	0.0134417
Myeloid	0.0423302	0.001537	0.0459057	0.0024339	0.0390716	0.044658	0.167511	0.0126696	0.0326386
pericytes	0.0417965	0	0.0759256	0.0276912	0.0175044	0.103528	0.120828	0.0838298	0.0522569
T/NK	0.0125682	0	0.00548828	0	0.015911	0	0.0188368	0.001537	0.00605809

## Sheet: Figure 2 2S phase portrait raw
phase portrait raw data for Figure 2b-c,f-g and S2b-i.
initial_FB	initial_BM	id	#FB	#BM	day	exp	FB_type	collagen	plate	change_medium	strain	medium
100	100	100_100	100	100	0	2	nmf	1	96	0	balb	control
300	100	300_100	300	100	0	2	nmf	1	96	0	balb	control
1000	100	1000_100	1000	100	0	2	nmf	1	96	0	balb	control
4000	100	4000_100	4000	100	0	2	nmf	1	96	0	balb	control
10000	100	10000_100	10000	100	0	2	nmf	1	96	0	balb	control
40000	100	40000_100	40000	100	0	2	nmf	1	96	0	balb	control
70000	100	70000_100	70000	100	0	2	nmf	1	96	0	balb	control
100000	100	100000_100	100000	100	0	2	nmf	1	96	0	balb	control
100	300	100_300	100	300	0	2	nmf	1	96	0	balb	control
300	300	300_300	300	300	0	2	nmf	1	96	0	balb	control
1000	300	1000_300	1000	300	0	2	nmf	1	96	0	balb	control
4000	300	4000_300	4000	300	0	2	nmf	1	96	0	balb	control
10000	300	10000_300	10000	300	0	2	nmf	1	96	0	balb	control
40000	300	40000_300	40000	300	0	2	nmf	1	96	0	balb	control
70000	300	70000_300	70000	300	0	2	nmf	1	96	0	balb	control
100000	300	100000_300	100000	300	0	2	nmf	1	96	0	balb	control
100	1000	100_1000	100	1000	0	2	nmf	1	96	0	balb	control
300	1000	300_1000	300	1000	0	2	nmf	1	96	0	balb	control
1000	1000	1000_1000	1000	1000	0	2	nmf	1	96	0	balb	control
4000	1000	4000_1000	4000	1000	0	2	nmf	1	96	0	balb	control
10000	1000	10000_1000	10000	1000	0	2	nmf	1	96	0	balb	control
40000	1000	40000_1000	40000	1000	0	2	nmf	1	96	0	balb	control
70000	1000	70000_1000	70000	1000	0	2	nmf	1	96	0	balb	control
100000	1000	100000_1000	100000	1000	0	2	nmf	1	96	0	balb	control
100	4000	100_4000	100	4000	0	2	nmf	1	96	0	balb	control
300	4000	300_4000	300	4000	0	2	nmf	1	96	0	balb	control
1000	4000	1000_4000	1000	4000	0	2	nmf	1	96	0	balb	control
4000	4000	4000_4000	4000	4000	0	2	nmf	1	96	0	balb	control
10000	4000	10000_4000	10000	4000	0	2	nmf	1	96	0	balb	control
40000	4000	40000_4000	40000	4000	0	2	nmf	1	96	0	balb	control
70000	4000	70000_4000	70000	4000	0	2	nmf	1	96	0	balb	control
100	10000	100_10000	100	10000	0	2	nmf	1	96	0	balb	control
300	10000	300_10000	300	10000	0	2	nmf	1	96	0	balb	control
1000	10000	1000_10000	1000	10000	0	2	nmf	1	96	0	balb	control
4000	10000	4000_10000	4000	10000	0	2	nmf	1	96	0	balb	control
10000	10000	10000_10000	10000	10000	0	2	nmf	1	96	0	balb	control
40000	10000	40000_10000	40000	10000	0	2	nmf	1	96	0	balb	control
70000	10000	70000_10000	70000	10000	0	2	nmf	1	96	0	balb	control
100	40000	100_40000	100	40000	0	2	nmf	1	96	0	balb	control
300	40000	300_40000	300	40000	0	2	nmf	1	96	0	balb	control
1000	40000	1000_40000	1000	40000	0	2	nmf	1	96	0	balb	control
4000	40000	4000_40000	4000	40000	0	2	nmf	1	96	0	balb	control
10000	40000	10000_40000	10000	40000	0	2	nmf	1	96	0	balb	control
40000	40000	40000_40000	40000	40000	0	2	nmf	1	96	0	balb	control
70000	40000	70000_40000	70000	40000	0	2	nmf	1	96	0	balb	control
100000	40000	100000_40000	100000	40000	0	2	nmf	1	96	0	balb	control
100	70000	100_70000	100	70000	0	2	nmf	1	96	0	balb	control
300	70000	300_70000	300	70000	0	2	nmf	1	96	0	balb	control
1000	70000	1000_70000	1000	70000	0	2	nmf	1	96	0	balb	control
4000	70000	4000_70000	4000	70000	0	2	nmf	1	96	0	balb	control
10000	70000	10000_70000	10000	70000	0	2	nmf	1	96	0	balb	control
40000	70000	40000_70000	40000	70000	0	2	nmf	1	96	0	balb	control
70000	70000	70000_70000	70000	70000	0	2	nmf	1	96	0	balb	control
100000	70000	100000_70000	100000	70000	0	2	nmf	1	96	0	balb	control
100	100000	100_100000	100	100000	0	2	nmf	1	96	0	balb	control
300	100000	300_100000	300	100000	0	2	nmf	1	96	0	balb	control
1000	100000	1000_100000	1000	100000	0	2	nmf	1	96	0	balb	control
4000	100000	4000_100000	4000	100000	0	2	nmf	1	96	0	balb	control
10000	100000	10000_100000	10000	100000	0	2	nmf	1	96	0	balb	control
40000	100000	40000_100000	40000	100000	0	2	nmf	1	96	0	balb	control
70000	100000	70000_100000	70000	100000	0	2	nmf	1	96	0	balb	control
100000	100000	100000_100000	100000	100000	0	2	nmf	1	96	0	balb	control
100	0	100_0	100	0	0	2	nmf	1	96	0	balb	control
300	0	300_0	300	0	0	2	nmf	1	96	0	balb	control
1000	0	1000_0	1000	0	0	2	nmf	1	96	0	balb	control
4000	0	4000_0	4000	0	0	2	nmf	1	96	0	balb	control
10000	0	10000_0	10000	0	0	2	nmf	1	96	0	balb	control
40000	0	40000_0	40000	0	0	2	nmf	1	96	0	balb	control
70000	0	70000_0	70000	0	0	2	nmf	1	96	0	balb	control
100000	0	100000_0	100000	0	0	2	nmf	1	96	0	balb	control
0	100	0_100	0	100	0	2	nmf	1	96	0	balb	control
0	300	0_300	0	300	0	2	nmf	1	96	0	balb	control
0	1000	0_1000	0	1000	0	2	nmf	1	96	0	balb	control
0	4000	0_4000	0	4000	0	2	nmf	1	96	0	balb	control
0	10000	0_10000	0	10000	0	2	nmf	1	96	0	balb	control
0	40000	0_40000	0	40000	0	2	nmf	1	96	0	balb	control
0	70000	0_70000	0	70000	0	2	nmf	1	96	0	balb	control
0	100000	0_100000	0	100000	0	2	nmf	1	96	0	balb	control
100	100	100_100	12	8	3	2	nmf	1	96	0	balb	control
300	100	300_100	20	8	3	2	nmf	1	96	0	balb	control
1000	100	1000_100	114	8	3	2	nmf	1	96	0	balb	control
4000	100	4000_100	1086	17	3	2	nmf	1	96	0	balb	control
10000	100	10000_100	1905	24	3	2	nmf	1	96	0	balb	control
40000	100	40000_100	4098	26	3	2	nmf	1	96	0	balb	control
70000	100	70000_100	8253	55	3	2	nmf	1	96	0	balb	control
100000	100	100000_100	11003	49	3	2	nmf	1	96	0	balb	control
100	300	100_300	17	3	3	2	nmf	1	96	0	balb	control
300	300	300_300	37	3	3	2	nmf	1	96	0	balb	control
1000	300	1000_300	76	1	3	2	nmf	1	96	0	balb	control
4000	300	4000_300	253	5	3	2	nmf	1	96	0	balb	control
10000	300	10000_300	573	7	3	2	nmf	1	96	0	balb	control
40000	300	40000_300	3339	44	3	2	nmf	1	96	0	balb	control
70000	300	70000_300	7459	40	3	2	nmf	1	96	0	balb	control
100000	300	100000_300	11392	35	3	2	nmf	1	96	0	balb	control
100	1000	100_1000	59	83	3	2	nmf	1	96	0	balb	control
300	1000	300_1000	108	49	3	2	nmf	1	96	0	balb	control
1000	1000	1000_1000	199	59	3	2	nmf	1	96	0	balb	control
4000	1000	4000_1000	708	61	3	2	nmf	1	96	0	balb	control
10000	1000	10000_1000	1605	97	3	2	nmf	1	96	0	balb	control
40000	1000	40000_1000	9551	327	3	2	nmf	1	96	0	balb	control
70000	1000	70000_1000	23233	607	3	2	nmf	1	96	0	balb	control
100000	1000	100000_1000	28191	540	3	2	nmf	1	96	0	balb	control
100	4000	100_4000	20	23	3	2	nmf	1	96	0	balb	control
300	4000	300_4000	84	76	3	2	nmf	1	96	0	balb	control
1000	4000	1000_4000	252	98	3	2	nmf	1	96	0	balb	control
4000	4000	4000_4000	2710	382	3	2	nmf	1	96	0	balb	control
10000	4000	10000_4000	4948	425	3	2	nmf	1	96	0	balb	control
40000	4000	40000_4000	11323	787	3	2	nmf	1	96	0	balb	control
70000	4000	70000_4000	12899	433	3	2	nmf	1	96	0	balb	control
100	10000	100_10000	13	67	3	2	nmf	1	96	0	balb	control
300	10000	300_10000	41	193	3	2	nmf	1	96	0	balb	control
1000	10000	1000_10000	179	251	3	2	nmf	1	96	0	balb	control
4000	10000	4000_10000	607	325	3	2	nmf	1	96	0	balb	control
10000	10000	10000_10000	2755	552	3	2	nmf	1	96	0	balb	control
40000	10000	40000_10000	9164	778	3	2	nmf	1	96	0	balb	control
70000	10000	70000_10000	15884	1156	3	2	nmf	1	96	0	balb	control
100	40000	100_40000	77	136	3	2	nmf	1	96	0	balb	control
300	40000	300_40000	84	233	3	2	nmf	1	96	0	balb	control
1000	40000	1000_40000	443	542	3	2	nmf	1	96	0	balb	control
4000	40000	4000_40000	754	624	3	2	nmf	1	96	0	balb	control
10000	40000	10000_40000	2027	718	3	2	nmf	1	96	0	balb	control
40000	40000	40000_40000	6632	1336	3	2	nmf	1	96	0	balb	control
70000	40000	70000_40000	11192	1920	3	2	nmf	1	96	0	balb	control
100000	40000	100000_40000	6318	1169	3	2	nmf	1	96	0	balb	control
100	70000	100_70000	211	1429	3	2	nmf	1	96	0	balb	control
300	70000	300_70000	502	1695	3	2	nmf	1	96	0	balb	control
1000	70000	1000_70000	920	2431	3	2	nmf	1	96	0	balb	control
4000	70000	4000_70000	2811	3486	3	2	nmf	1	96	0	balb	control
10000	70000	10000_70000	6917	2909	3	2	nmf	1	96	0	balb	control
40000	70000	40000_70000	22426	10028	3	2	nmf	1	96	0	balb	control
70000	70000	70000_70000	18204	5661	3	2	nmf	1	96	0	balb	control
100000	70000	100000_70000	18083	5658	3	2	nmf	1	96	0	balb	control
100	100000	100_100000	115	888	3	2	nmf	1	96	0	balb	control
300	100000	300_100000	448	2945	3	2	nmf	1	96	0	balb	control
1000	100000	1000_100000	392	1452	3	2	nmf	1	96	0	balb	control
4000	100000	4000_100000	1399	2456	3	2	nmf	1	96	0	balb	control
10000	100000	10000_100000	2699	2332	3	2	nmf	1	96	0	balb	control
40000	100000	40000_100000	7961	2753	3	2	nmf	1	96	0	balb	control
70000	100000	70000_100000	9433	2723	3	2	nmf	1	96	0	balb	control
100000	100000	100000_100000	10049	2884	3	2	nmf	1	96	0	balb	control
100	0	100_0	54	0	3	2	nmf	1	96	0	balb	control
300	0	300_0	18	0	3	2	nmf	1	96	0	balb	control
1000	0	1000_0	68	0	3	2	nmf	1	96	0	balb	control
4000	0	4000_0	334	0	3	2	nmf	1	96	0	balb	control
10000	0	10000_0	859	0	3	2	nmf	1	96	0	balb	control
40000	0	40000_0	3219	0	3	2	nmf	1	96	0	balb	control
70000	0	70000_0	6743	0	3	2	nmf	1	96	0	balb	control
100000	0	100000_0	10800	0	3	2	nmf	1	96	0	balb	control
0	100	0_100	0	1	3	2	nmf	1	96	0	balb	control
0	300	0_300	0	1	3	2	nmf	1	96	0	balb	control
0	1000	0_1000	0	16	3	2	nmf	1	96	0	balb	control
0	4000	0_4000	0	20	3	2	nmf	1	96	0	balb	control
0	10000	0_10000	0	35	3	2	nmf	1	96	0	balb	control
0	40000	0_40000	0	111	3	2	nmf	1	96	0	balb	control
0	70000	0_70000	0	507	3	2	nmf	1	96	0	balb	control
0	100000	0_100000	0	195	3	2	nmf	1	96	0	balb	control
100	100	100_100	19	3	7	2	nmf	1	96	0	balb	control
300	100	300_100	53	9	7	2	nmf	1	96	0	balb	control
1000	100	1000_100	121	29	7	2	nmf	1	96	0	balb	control
4000	100	4000_100	1108	463	7	2	nmf	1	96	0	balb	control
10000	100	10000_100	1602	1388	7	2	nmf	1	96	0	balb	control
40000	100	40000_100	1914	2865	7	2	nmf	1	96	0	balb	control
70000	100	70000_100	1369	1719	7	2	nmf	1	96	0	balb	control
100000	100	100000_100	1550	1555	7	2	nmf	1	96	0	balb	control
100	300	100_300	14	4	7	2	nmf	1	96	0	balb	control
300	300	300_300	66	27	7	2	nmf	1	96	0	balb	control
1000	300	1000_300	244	79	7	2	nmf	1	96	0	balb	control
4000	300	4000_300	1105	855	7	2	nmf	1	96	0	balb	control
10000	300	10000_300	1098	2592	7	2	nmf	1	96	0	balb	control
40000	300	40000_300	5870	4499	7	2	nmf	1	96	0	balb	control
70000	300	70000_300	1638	3154	7	2	nmf	1	96	0	balb	control
100000	300	100000_300	2561	2208	7	2	nmf	1	96	0	balb	control
100	1000	100_1000	21	42	7	2	nmf	1	96	0	balb	control
300	1000	300_1000	169	81	7	2	nmf	1	96	0	balb	control
1000	1000	1000_1000	639	314	7	2	nmf	1	96	0	balb	control
4000	1000	4000_1000	1403	1851	7	2	nmf	1	96	0	balb	control
10000	1000	10000_1000	2428	6183	7	2	nmf	1	96	0	balb	control
40000	1000	40000_1000	4075	12295	7	2	nmf	1	96	0	balb	control
70000	1000	70000_1000	1988	6576	7	2	nmf	1	96	0	balb	control
100000	1000	100000_1000	3197	5191	7	2	nmf	1	96	0	balb	control
100	4000	100_4000	63	143	7	2	nmf	1	96	0	balb	control
300	4000	300_4000	559	404	7	2	nmf	1	96	0	balb	control
1000	4000	1000_4000	1409	2890	7	2	nmf	1	96	0	balb	control
4000	4000	4000_4000	1094	2655	7	2	nmf	1	96	0	balb	control
10000	4000	10000_4000	1018	2881	7	2	nmf	1	96	0	balb	control
40000	4000	40000_4000	1654	6597	7	2	nmf	1	96	0	balb	control
70000	4000	70000_4000	1580	5157	7	2	nmf	1	96	0	balb	control
100000	4000	100000_4000	24	46	7	2	nmf	1	96	0	balb	control
100	10000	100_10000	175	360	7	2	nmf	1	96	0	balb	control
300	10000	300_10000	577	1069	7	2	nmf	1	96	0	balb	control
1000	10000	1000_10000	1587	3959	7	2	nmf	1	96	0	balb	control
4000	10000	4000_10000	2127	4647	7	2	nmf	1	96	0	balb	control
10000	10000	10000_10000	2857	6792	7	2	nmf	1	96	0	balb	control
40000	10000	40000_10000	2079	7965	7	2	nmf	1	96	0	balb	control
70000	10000	70000_10000	1840	7849	7	2	nmf	1	96	0	balb	control
100000	10000	100000_10000	21	36	7	2	nmf	1	96	0	balb	control
100	40000	100_40000	132	514	7	2	nmf	1	96	0	balb	control
300	40000	300_40000	812	3714	7	2	nmf	1	96	0	balb	control
1000	40000	1000_40000	1968	5662	7	2	nmf	1	96	0	balb	control
4000	40000	4000_40000	2509	3735	7	2	nmf	1	96	0	balb	control
10000	40000	10000_40000	2857	7020	7	2	nmf	1	96	0	balb	control
40000	40000	40000_40000	3432	7869	7	2	nmf	1	96	0	balb	control
70000	40000	70000_40000	1428	6873	7	2	nmf	1	96	0	balb	control
100000	40000	100000_40000	1645	4522	7	2	nmf	1	96	0	balb	control
100	70000	100_70000	764	923	7	2	nmf	1	96	0	balb	control
300	70000	300_70000	145	206	7	2	nmf	1	96	0	balb	control
1000	70000	1000_70000	2481	9383	7	2	nmf	1	96	0	balb	control
4000	70000	4000_70000	5012	9608	7	2	nmf	1	96	0	balb	control
10000	70000	10000_70000	7373	11745	7	2	nmf	1	96	0	balb	control
40000	70000	40000_70000	5898	16847	7	2	nmf	1	96	0	balb	control
70000	70000	70000_70000	2701	12785	7	2	nmf	1	96	0	balb	control
100000	70000	100000_70000	1627	7485	7	2	nmf	1	96	0	balb	control
100	100000	100_100000	391	1355	7	2	nmf	1	96	0	balb	control
300	100000	300_100000	93	106	7	2	nmf	1	96	0	balb	control
1000	100000	1000_100000	2297	3878	7	2	nmf	1	96	0	balb	control
4000	100000	4000_100000	4848	3563	7	2	nmf	1	96	0	balb	control
10000	100000	10000_100000	5758	4563	7	2	nmf	1	96	0	balb	control
40000	100000	40000_100000	5147	8103	7	2	nmf	1	96	0	balb	control
70000	100000	70000_100000	1616	4467	7	2	nmf	1	96	0	balb	control
100000	100000	100000_100000	1100	4950	7	2	nmf	1	96	0	balb	control
100	0	100_0	8	0	7	2	nmf	1	96	0	balb	control
300	0	300_0	9	0	7	2	nmf	1	96	0	balb	control
1000	0	1000_0	213	0	7	2	nmf	1	96	0	balb	control
4000	0	4000_0	1344	0	7	2	nmf	1	96	0	balb	control
10000	0	10000_0	3531	0	7	2	nmf	1	96	0	balb	control
40000	0	40000_0	2590	0	7	2	nmf	1	96	0	balb	control
70000	0	70000_0	4626	0	7	2	nmf	1	96	0	balb	control
100000	0	100000_0	2793	0	7	2	nmf	1	96	0	balb	control
0	70000	0_70000	0	216	7	2	nmf	1	96	0	balb	control
0	100000	0_100000	0	117	7	2	nmf	1	96	0	balb	control
300	300	300_300	300	300	0	3	fat	1	96	0	balb	control
300	1000	300_1000	300	1000	0	3	fat	1	96	0	balb	control
300	4000	300_4000	300	4000	0	3	fat	1	96	0	balb	control
300	10000	300_10000	300	10000	0	3	fat	1	96	0	balb	control
300	40000	300_40000	300	40000	0	3	fat	1	96	0	balb	control
300	70000	300_70000	300	70000	0	3	fat	1	96	0	balb	control
300	100000	300_100000	300	100000	0	3	fat	1	96	0	balb	control
1000	300	1000_300	1000	300	0	3	fat	1	96	0	balb	control
1000	1000	1000_1000	1000	1000	0	3	fat	1	96	0	balb	control
1000	4000	1000_4000	1000	4000	0	3	fat	1	96	0	balb	control
1000	10000	1000_10000	1000	10000	0	3	fat	1	96	0	balb	control
1000	40000	1000_40000	1000	40000	0	3	fat	1	96	0	balb	control
1000	70000	1000_70000	1000	70000	0	3	fat	1	96	0	balb	control
1000	100000	1000_100000	1000	100000	0	3	fat	1	96	0	balb	control
4000	300	4000_300	4000	300	0	3	fat	1	96	0	balb	control
4000	1000	4000_1000	4000	1000	0	3	fat	1	96	0	balb	control
4000	4000	4000_4000	4000	4000	0	3	fat	1	96	0	balb	control
4000	10000	4000_10000	4000	10000	0	3	fat	1	96	0	balb	control
4000	40000	4000_40000	4000	40000	0	3	fat	1	96	0	balb	control
4000	70000	4000_70000	4000	70000	0	3	fat	1	96	0	balb	control
4000	100000	4000_100000	4000	100000	0	3	fat	1	96	0	balb	control
10000	300	10000_300	10000	300	0	3	fat	1	96	0	balb	control
10000	1000	10000_1000	10000	1000	0	3	fat	1	96	0	balb	control
10000	4000	10000_4000	10000	4000	0	3	fat	1	96	0	balb	control
10000	10000	10000_10000	10000	10000	0	3	fat	1	96	0	balb	control
10000	40000	10000_40000	10000	40000	0	3	fat	1	96	0	balb	control
10000	70000	10000_70000	10000	70000	0	3	fat	1	96	0	balb	control
10000	100000	10000_100000	10000	100000	0	3	fat	1	96	0	balb	control
40000	300	40000_300	40000	300	0	3	fat	1	96	0	balb	control
40000	1000	40000_1000	40000	1000	0	3	fat	1	96	0	balb	control
40000	4000	40000_4000	40000	4000	0	3	fat	1	96	0	balb	control
40000	10000	40000_10000	40000	10000	0	3	fat	1	96	0	balb	control
40000	40000	40000_40000	40000	40000	0	3	fat	1	96	0	balb	control
40000	70000	40000_70000	40000	70000	0	3	fat	1	96	0	balb	control
40000	100000	40000_100000	40000	100000	0	3	fat	1	96	0	balb	control
70000	300	70000_300	70000	300	0	3	fat	1	96	0	balb	control
70000	1000	70000_1000	70000	1000	0	3	fat	1	96	0	balb	control
70000	4000	70000_4000	70000	4000	0	3	fat	1	96	0	balb	control
70000	10000	70000_10000	70000	10000	0	3	fat	1	96	0	balb	control
70000	40000	70000_40000	70000	40000	0	3	fat	1	96	0	balb	control
70000	70000	70000_70000	70000	70000	0	3	fat	1	96	0	balb	control
70000	100000	70000_100000	70000	100000	0	3	fat	1	96	0	balb	control
0	300	0_300	0	300	0	3	fat	1	96	0	balb	control
0	1000	0_1000	0	1000	0	3	fat	1	96	0	balb	control
0	4000	0_4000	0	4000	0	3	fat	1	96	0	balb	control
0	10000	0_10000	0	10000	0	3	fat	1	96	0	balb	control
0	40000	0_40000	0	40000	0	3	fat	1	96	0	balb	control
0	70000	0_70000	0	70000	0	3	fat	1	96	0	balb	control
0	100000	0_100000	0	100000	0	3	fat	1	96	0	balb	control
300	0	300_0	300	0	0	3	fat	1	96	0	balb	control
1000	0	1000_0	1000	0	0	3	fat	1	96	0	balb	control
4000	0	4000_0	4000	0	0	3	fat	1	96	0	balb	control
10000	0	10000_0	10000	0	0	3	fat	1	96	0	balb	control
40000	0	40000_0	40000	0	0	3	fat	1	96	0	balb	control
70000	0	70000_0	70000	0	0	3	fat	1	96	0	balb	control
300	300	300_300	21	30	3	3	fat	1	96	0	balb	control
300	1000	300_1000	42	51	3	3	fat	1	96	0	balb	control
300	4000	300_4000	24	55	3	3	fat	1	96	0	balb	control
300	10000	300_10000	19	129	3	3	fat	1	96	0	balb	control
300	40000	300_40000	33	343	3	3	fat	1	96	0	balb	control
300	70000	300_70000	32	280	3	3	fat	1	96	0	balb	control
300	100000	300_100000	49	351	3	3	fat	1	96	0	balb	control
1000	300	1000_300	83	16	3	3	fat	1	96	0	balb	control
1000	1000	1000_1000	63	29	3	3	fat	1	96	0	balb	control
1000	4000	1000_4000	40	89	3	3	fat	1	96	0	balb	control
1000	10000	1000_10000	48	143	3	3	fat	1	96	0	balb	control
1000	40000	1000_40000	65	277	3	3	fat	1	96	0	balb	control
1000	70000	1000_70000	91	292	3	3	fat	1	96	0	balb	control
1000	100000	1000_100000	119	271	3	3	fat	1	96	0	balb	control
4000	300	4000_300	218	17	3	3	fat	1	96	0	balb	control
4000	1000	4000_1000	107	41	3	3	fat	1	96	0	balb	control
4000	4000	4000_4000	159	109	3	3	fat	1	96	0	balb	control
4000	10000	4000_10000	245	342	3	3	fat	1	96	0	balb	control
4000	40000	4000_40000	369	788	3	3	fat	1	96	0	balb	control
4000	70000	4000_70000	445	769	3	3	fat	1	96	0	balb	control
4000	100000	4000_100000	368	565	3	3	fat	1	96	0	balb	control
10000	300	10000_300	370	49	3	3	fat	1	96	0	balb	control
10000	1000	10000_1000	403	92	3	3	fat	1	96	0	balb	control
10000	4000	10000_4000	363	316	3	3	fat	1	96	0	balb	control
10000	10000	10000_10000	380	914	3	3	fat	1	96	0	balb	control
10000	40000	10000_40000	979	3441	3	3	fat	1	96	0	balb	control
10000	70000	10000_70000	959	2140	3	3	fat	1	96	0	balb	control
10000	100000	10000_100000	1486	5553	3	3	fat	1	96	0	balb	control
40000	300	40000_300	1027	69	3	3	fat	1	96	0	balb	control
40000	1000	40000_1000	1001	112	3	3	fat	1	96	0	balb	control
40000	4000	40000_4000	1360	367	3	3	fat	1	96	0	balb	control
40000	10000	40000_10000	673	579	3	3	fat	1	96	0	balb	control
40000	40000	40000_40000	1511	4292	3	3	fat	1	96	0	balb	control
40000	70000	40000_70000	900	5505	3	3	fat	1	96	0	balb	control
40000	100000	40000_100000	693	4728	3	3	fat	1	96	0	balb	control
70000	300	70000_300	2293	105	3	3	fat	1	96	0	balb	control
70000	1000	70000_1000	2028	137	3	3	fat	1	96	0	balb	control
70000	4000	70000_4000	2530	454	3	3	fat	1	96	0	balb	control
70000	10000	70000_10000	1377	1039	3	3	fat	1	96	0	balb	control
70000	40000	70000_40000	1924	5564	3	3	fat	1	96	0	balb	control
70000	70000	70000_70000	2628	9935	3	3	fat	1	96	0	balb	control
70000	100000	70000_100000	1169	5504	3	3	fat	1	96	0	balb	control
0	300	0_300	0	149	3	3	fat	1	96	0	balb	control
0	1000	0_1000	0	42	3	3	fat	1	96	0	balb	control
0	4000	0_4000	0	47	3	3	fat	1	96	0	balb	control
0	10000	0_10000	0	146	3	3	fat	1	96	0	balb	control
0	40000	0_40000	0	769	3	3	fat	1	96	0	balb	control
0	70000	0_70000	0	337	3	3	fat	1	96	0	balb	control
0	100000	0_100000	0	299	3	3	fat	1	96	0	balb	control
300	0	300_0	14	0	3	3	fat	1	96	0	balb	control
1000	0	1000_0	42	0	3	3	fat	1	96	0	balb	control
4000	0	4000_0	88	0	3	3	fat	1	96	0	balb	control
10000	0	10000_0	327	0	3	3	fat	1	96	0	balb	control
40000	0	40000_0	1192	0	3	3	fat	1	96	0	balb	control
70000	0	70000_0	2022	0	3	3	fat	1	96	0	balb	control
300	300	300_300	62	22	7	3	fat	1	96	0	balb	control
300	1000	300_1000	46	45	7	3	fat	1	96	0	balb	control
300	4000	300_4000	63	53	7	3	fat	1	96	0	balb	control
300	10000	300_10000	25	101	7	3	fat	1	96	0	balb	control
300	40000	300_40000	26	392	7	3	fat	1	96	0	balb	control
300	70000	300_70000	28	423	7	3	fat	1	96	0	balb	control
300	100000	300_100000	44	456	7	3	fat	1	96	0	balb	control
1000	300	1000_300	331	25	7	3	fat	1	96	0	balb	control
1000	1000	1000_1000	225	46	7	3	fat	1	96	0	balb	control
1000	4000	1000_4000	132	371	7	3	fat	1	96	0	balb	control
1000	10000	1000_10000	149	639	7	3	fat	1	96	0	balb	control
1000	40000	1000_40000	157	1093	7	3	fat	1	96	0	balb	control
1000	70000	1000_70000	205	1262	7	3	fat	1	96	0	balb	control
1000	100000	1000_100000	328	1551	7	3	fat	1	96	0	balb	control
4000	300	4000_300	747	124	7	3	fat	1	96	0	balb	control
4000	1000	4000_1000	677	389	7	3	fat	1	96	0	balb	control
4000	4000	4000_4000	525	1184	7	3	fat	1	96	0	balb	control
4000	10000	4000_10000	605	3118	7	3	fat	1	96	0	balb	control
4000	40000	4000_40000	942	5613	7	3	fat	1	96	0	balb	control
4000	70000	4000_70000	1038	4567	7	3	fat	1	96	0	balb	control
4000	100000	4000_100000	808	5122	7	3	fat	1	96	0	balb	control
10000	300	10000_300	766	296	7	3	fat	1	96	0	balb	control
10000	1000	10000_1000	1022	1123	7	3	fat	1	96	0	balb	control
10000	4000	10000_4000	846	2809	7	3	fat	1	96	0	balb	control
10000	10000	10000_10000	1038	6596	7	3	fat	1	96	0	balb	control
10000	40000	10000_40000	1155	7042	7	3	fat	1	96	0	balb	control
10000	70000	10000_70000	1103	6184	7	3	fat	1	96	0	balb	control
10000	100000	10000_100000	1465	6665	7	3	fat	1	96	0	balb	control
40000	300	40000_300	7427	1117	7	3	fat	1	96	0	balb	control
40000	1000	40000_1000	3327	655	7	3	fat	1	96	0	balb	control
40000	4000	40000_4000	1390	974	7	3	fat	1	96	0	balb	control
40000	10000	40000_10000	1017	928	7	3	fat	1	96	0	balb	control
40000	40000	40000_40000	915	2586	7	3	fat	1	96	0	balb	control
40000	70000	40000_70000	1059	4100	7	3	fat	1	96	0	balb	control
40000	100000	40000_100000	1485	3603	7	3	fat	1	96	0	balb	control
70000	300	70000_300	7273	136	7	3	fat	1	96	0	balb	control
70000	1000	70000_1000	4559	103	7	3	fat	1	96	0	balb	control
70000	4000	70000_4000	1575	242	7	3	fat	1	96	0	balb	control
70000	10000	70000_10000	1383	2079	7	3	fat	1	96	0	balb	control
70000	40000	70000_40000	552	755	7	3	fat	1	96	0	balb	control
70000	70000	70000_70000	1247	2235	7	3	fat	1	96	0	balb	control
70000	100000	70000_100000	563	720	7	3	fat	1	96	0	balb	control
0	300	0_300	0	14	7	3	fat	1	96	0	balb	control
0	1000	0_1000	0	85	7	3	fat	1	96	0	balb	control
0	4000	0_4000	0	134	7	3	fat	1	96	0	balb	control
0	10000	0_10000	0	156	7	3	fat	1	96	0	balb	control
0	40000	0_40000	0	897	7	3	fat	1	96	0	balb	control
0	70000	0_70000	0	472	7	3	fat	1	96	0	balb	control
0	100000	0_100000	0	796	7	3	fat	1	96	0	balb	control
300	0	300_0	47	0	7	3	fat	1	96	0	balb	control
1000	0	1000_0	210	0	7	3	fat	1	96	0	balb	control
4000	0	4000_0	832	0	7	3	fat	1	96	0	balb	control
10000	0	10000_0	1032	0	7	3	fat	1	96	0	balb	control
40000	0	40000_0	5280	0	7	3	fat	1	96	0	balb	control
70000	0	70000_0	12646	0	7	3	fat	1	96	0	balb	control
300	300	300_300	300	300	0	3	lung	1	96	0	balb	control
300	1000	300_1000	300	1000	0	3	lung	1	96	0	balb	control
300	4000	300_4000	300	4000	0	3	lung	1	96	0	balb	control
300	10000	300_10000	300	10000	0	3	lung	1	96	0	balb	control
300	40000	300_40000	300	40000	0	3	lung	1	96	0	balb	control
300	70000	300_70000	300	70000	0	3	lung	1	96	0	balb	control
300	100000	300_100000	300	100000	0	3	lung	1	96	0	balb	control
1000	300	1000_300	1000	300	0	3	lung	1	96	0	balb	control
1000	1000	1000_1000	1000	1000	0	3	lung	1	96	0	balb	control
1000	4000	1000_4000	1000	4000	0	3	lung	1	96	0	balb	control
1000	10000	1000_10000	1000	10000	0	3	lung	1	96	0	balb	control
1000	40000	1000_40000	1000	40000	0	3	lung	1	96	0	balb	control
1000	70000	1000_70000	1000	70000	0	3	lung	1	96	0	balb	control
1000	100000	1000_100000	1000	100000	0	3	lung	1	96	0	balb	control
4000	300	4000_300	4000	300	0	3	lung	1	96	0	balb	control
4000	1000	4000_1000	4000	1000	0	3	lung	1	96	0	balb	control
4000	4000	4000_4000	4000	4000	0	3	lung	1	96	0	balb	control
4000	10000	4000_10000	4000	10000	0	3	lung	1	96	0	balb	control
4000	40000	4000_40000	4000	40000	0	3	lung	1	96	0	balb	control
4000	70000	4000_70000	4000	70000	0	3	lung	1	96	0	balb	control
4000	100000	4000_100000	4000	100000	0	3	lung	1	96	0	balb	control
10000	300	10000_300	10000	300	0	3	lung	1	96	0	balb	control
10000	1000	10000_1000	10000	1000	0	3	lung	1	96	0	balb	control
10000	4000	10000_4000	10000	4000	0	3	lung	1	96	0	balb	control
10000	10000	10000_10000	10000	10000	0	3	lung	1	96	0	balb	control
10000	40000	10000_40000	10000	40000	0	3	lung	1	96	0	balb	control
10000	70000	10000_70000	10000	70000	0	3	lung	1	96	0	balb	control
10000	100000	10000_100000	10000	100000	0	3	lung	1	96	0	balb	control
40000	300	40000_300	40000	300	0	3	lung	1	96	0	balb	control
40000	1000	40000_1000	40000	1000	0	3	lung	1	96	0	balb	control
40000	4000	40000_4000	40000	4000	0	3	lung	1	96	0	balb	control
40000	10000	40000_10000	40000	10000	0	3	lung	1	96	0	balb	control
40000	40000	40000_40000	40000	40000	0	3	lung	1	96	0	balb	control
40000	70000	40000_70000	40000	70000	0	3	lung	1	96	0	balb	control
40000	100000	40000_100000	40000	100000	0	3	lung	1	96	0	balb	control
70000	300	70000_300	70000	300	0	3	lung	1	96	0	balb	control
70000	1000	70000_1000	70000	1000	0	3	lung	1	96	0	balb	control
70000	4000	70000_4000	70000	4000	0	3	lung	1	96	0	balb	control
70000	10000	70000_10000	70000	10000	0	3	lung	1	96	0	balb	control
70000	40000	70000_40000	70000	40000	0	3	lung	1	96	0	balb	control
70000	70000	70000_70000	70000	70000	0	3	lung	1	96	0	balb	control
70000	100000	70000_100000	70000	100000	0	3	lung	1	96	0	balb	control
0	300	0_300	0	300	0	3	lung	1	96	0	balb	control
0	1000	0_1000	0	1000	0	3	lung	1	96	0	balb	control
0	4000	0_4000	0	4000	0	3	lung	1	96	0	balb	control
0	10000	0_10000	0	10000	0	3	lung	1	96	0	balb	control
0	40000	0_40000	0	40000	0	3	lung	1	96	0	balb	control
0	70000	0_70000	0	70000	0	3	lung	1	96	0	balb	control
0	100000	0_100000	0	100000	0	3	lung	1	96	0	balb	control
300	0	300_0	300	0	0	3	lung	1	96	0	balb	control
1000	0	1000_0	1000	0	0	3	lung	1	96	0	balb	control
4000	0	4000_0	4000	0	0	3	lung	1	96	0	balb	control
10000	0	10000_0	10000	0	0	3	lung	1	96	0	balb	control
40000	0	40000_0	40000	0	0	3	lung	1	96	0	balb	control
70000	0	70000_0	70000	0	0	3	lung	1	96	0	balb	control
300	300	300_300	13	9	3	3	lung	1	96	0	balb	control
300	1000	300_1000	25	18	3	3	lung	1	96	0	balb	control
300	4000	300_4000	31	56	3	3	lung	1	96	0	balb	control
300	10000	300_10000	24	111	3	3	lung	1	96	0	balb	control
300	40000	300_40000	89	329	3	3	lung	1	96	0	balb	control
300	70000	300_70000	162	851	3	3	lung	1	96	0	balb	control
300	100000	300_100000	118	518	3	3	lung	1	96	0	balb	control
1000	300	1000_300	79	15	3	3	lung	1	96	0	balb	control
1000	1000	1000_1000	72	31	3	3	lung	1	96	0	balb	control
1000	4000	1000_4000	141	119	3	3	lung	1	96	0	balb	control
1000	10000	1000_10000	90	194	3	3	lung	1	96	0	balb	control
1000	40000	1000_40000	199	255	3	3	lung	1	96	0	balb	control
1000	70000	1000_70000	199	223	3	3	lung	1	96	0	balb	control
1000	100000	1000_100000	296	210	3	3	lung	1	96	0	balb	control
4000	300	4000_300	203	24	3	3	lung	1	96	0	balb	control
4000	1000	4000_1000	229	45	3	3	lung	1	96	0	balb	control
4000	4000	4000_4000	266	99	3	3	lung	1	96	0	balb	control
4000	10000	4000_10000	433	370	3	3	lung	1	96	0	balb	control
4000	40000	4000_40000	794	468	3	3	lung	1	96	0	balb	control
4000	70000	4000_70000	780	408	3	3	lung	1	96	0	balb	control
4000	100000	4000_100000	1119	367	3	3	lung	1	96	0	balb	control
10000	300	10000_300	547	29	3	3	lung	1	96	0	balb	control
10000	1000	10000_1000	460	67	3	3	lung	1	96	0	balb	control
10000	4000	10000_4000	605	166	3	3	lung	1	96	0	balb	control
10000	10000	10000_10000	1117	739	3	3	lung	1	96	0	balb	control
10000	40000	10000_40000	3099	2088	3	3	lung	1	96	0	balb	control
10000	70000	10000_70000	2911	2465	3	3	lung	1	96	0	balb	control
10000	100000	10000_100000	2482	2631	3	3	lung	1	96	0	balb	control
40000	300	40000_300	1637	112	3	3	lung	1	96	0	balb	control
40000	1000	40000_1000	1937	135	3	3	lung	1	96	0	balb	control
40000	4000	40000_4000	2597	455	3	3	lung	1	96	0	balb	control
40000	10000	40000_10000	2326	926	3	3	lung	1	96	0	balb	control
40000	40000	40000_40000	2308	1456	3	3	lung	1	96	0	balb	control
40000	70000	40000_70000	2141	2120	3	3	lung	1	96	0	balb	control
40000	100000	40000_100000	2036	2722	3	3	lung	1	96	0	balb	control
70000	300	70000_300	3175	233	3	3	lung	1	96	0	balb	control
70000	1000	70000_1000	3347	288	3	3	lung	1	96	0	balb	control
70000	4000	70000_4000	4137	644	3	3	lung	1	96	0	balb	control
70000	10000	70000_10000	4224	1133	3	3	lung	1	96	0	balb	control
70000	40000	70000_40000	4290	2120	3	3	lung	1	96	0	balb	control
70000	70000	70000_70000	3221	2826	3	3	lung	1	96	0	balb	control
70000	100000	70000_100000	2482	2461	3	3	lung	1	96	0	balb	control
0	300	0_300	0	30	3	3	lung	1	96	0	balb	control
0	1000	0_1000	0	14	3	3	lung	1	96	0	balb	control
0	4000	0_4000	0	86	3	3	lung	1	96	0	balb	control
0	10000	0_10000	0	301	3	3	lung	1	96	0	balb	control
0	40000	0_40000	0	837	3	3	lung	1	96	0	balb	control
0	70000	0_70000	0	1021	3	3	lung	1	96	0	balb	control
0	100000	0_100000	0	875	3	3	lung	1	96	0	balb	control
300	0	300_0	202	0	3	3	lung	1	96	0	balb	control
1000	0	1000_0	65	0	3	3	lung	1	96	0	balb	control
4000	0	4000_0	251	0	3	3	lung	1	96	0	balb	control
10000	0	10000_0	642	0	3	3	lung	1	96	0	balb	control
40000	0	40000_0	1337	0	3	3	lung	1	96	0	balb	control
70000	0	70000_0	2258	0	3	3	lung	1	96	0	balb	control
300	300	300_300	104	17	7	3	lung	1	96	0	balb	control
300	1000	300_1000	74	29	7	3	lung	1	96	0	balb	control
300	4000	300_4000	118	149	7	3	lung	1	96	0	balb	control
300	10000	300_10000	99	247	7	3	lung	1	96	0	balb	control
300	40000	300_40000	118	202	7	3	lung	1	96	0	balb	control
300	70000	300_70000	171	298	7	3	lung	1	96	0	balb	control
300	100000	300_100000	602	518	7	3	lung	1	96	0	balb	control
1000	300	1000_300	368	44	7	3	lung	1	96	0	balb	control
1000	1000	1000_1000	372	67	7	3	lung	1	96	0	balb	control
1000	4000	1000_4000	479	855	7	3	lung	1	96	0	balb	control
1000	10000	1000_10000	617	1111	7	3	lung	1	96	0	balb	control
1000	40000	1000_40000	608	1248	7	3	lung	1	96	0	balb	control
1000	70000	1000_70000	2115	8933	7	3	lung	1	96	0	balb	control
1000	100000	1000_100000	1466	2537	7	3	lung	1	96	0	balb	control
4000	300	4000_300	752	223	7	3	lung	1	96	0	balb	control
4000	1000	4000_1000	745	582	7	3	lung	1	96	0	balb	control
4000	4000	4000_4000	1666	3684	7	3	lung	1	96	0	balb	control
4000	10000	4000_10000	2719	10285	7	3	lung	1	96	0	balb	control
4000	40000	4000_40000	2758	11122	7	3	lung	1	96	0	balb	control
4000	70000	4000_70000	2132	9962	7	3	lung	1	96	0	balb	control
4000	100000	4000_100000	1994	7808	7	3	lung	1	96	0	balb	control
10000	300	10000_300	1190	867	7	3	lung	1	96	0	balb	control
10000	1000	10000_1000	1248	2261	7	3	lung	1	96	0	balb	control
10000	4000	10000_4000	1821	3958	7	3	lung	1	96	0	balb	control
10000	10000	10000_10000	3030	10306	7	3	lung	1	96	0	balb	control
10000	40000	10000_40000	4536	11512	7	3	lung	1	96	0	balb	control
10000	70000	10000_70000	3986	9421	7	3	lung	1	96	0	balb	control
10000	100000	10000_100000	5912	9563	7	3	lung	1	96	0	balb	control
40000	300	40000_300	3377	1865	7	3	lung	1	96	0	balb	control
40000	1000	40000_1000	3211	3938	7	3	lung	1	96	0	balb	control
40000	4000	40000_4000	3162	6112	7	3	lung	1	96	0	balb	control
40000	10000	40000_10000	5478	10997	7	3	lung	1	96	0	balb	control
40000	40000	40000_40000	3511	6007	7	3	lung	1	96	0	balb	control
40000	70000	40000_70000	3774	19688	7	3	lung	1	96	0	balb	control
40000	100000	40000_100000	3516	6108	7	3	lung	1	96	0	balb	control
70000	300	70000_300	8513	3904	7	3	lung	1	96	0	balb	control
70000	1000	70000_1000	5108	6154	7	3	lung	1	96	0	balb	control
70000	4000	70000_4000	5209	9728	7	3	lung	1	96	0	balb	control
70000	10000	70000_10000	3297	11900	7	3	lung	1	96	0	balb	control
70000	40000	70000_40000	1413	13712	7	3	lung	1	96	0	balb	control
70000	70000	70000_70000	8864	9449	7	3	lung	1	96	0	balb	control
70000	100000	70000_100000	1405	2789	7	3	lung	1	96	0	balb	control
0	300	0_300	0	22	7	3	lung	1	96	0	balb	control
0	1000	0_1000	0	61	7	3	lung	1	96	0	balb	control
0	4000	0_4000	0	244	7	3	lung	1	96	0	balb	control
0	10000	0_10000	0	281	7	3	lung	1	96	0	balb	control
0	40000	0_40000	0	966	7	3	lung	1	96	0	balb	control
0	70000	0_70000	0	1142	7	3	lung	1	96	0	balb	control
0	100000	0_100000	0	832	7	3	lung	1	96	0	balb	control
300	0	300_0	81	0	7	3	lung	1	96	0	balb	control
1000	0	1000_0	280	0	7	3	lung	1	96	0	balb	control
4000	0	4000_0	823	0	7	3	lung	1	96	0	balb	control
10000	0	10000_0	1050	0	7	3	lung	1	96	0	balb	control
40000	0	40000_0	2659	0	7	3	lung	1	96	0	balb	control
70000	0	70000_0	4283	0	7	3	lung	1	96	0	balb	control
300	300	300_300	300	300	0	3	nmf	1	96	0	balb	control
300	1000	300_1000	300	1000	0	3	nmf	1	96	0	balb	control
300	4000	300_4000	300	4000	0	3	nmf	1	96	0	balb	control
300	10000	300_10000	300	10000	0	3	nmf	1	96	0	balb	control
300	40000	300_40000	300	40000	0	3	nmf	1	96	0	balb	control
300	70000	300_70000	300	70000	0	3	nmf	1	96	0	balb	control
300	100000	300_100000	300	100000	0	3	nmf	1	96	0	balb	control
1000	300	1000_300	1000	300	0	3	nmf	1	96	0	balb	control
1000	1000	1000_1000	1000	1000	0	3	nmf	1	96	0	balb	control
1000	4000	1000_4000	1000	4000	0	3	nmf	1	96	0	balb	control
1000	10000	1000_10000	1000	10000	0	3	nmf	1	96	0	balb	control
1000	40000	1000_40000	1000	40000	0	3	nmf	1	96	0	balb	control
1000	70000	1000_70000	1000	70000	0	3	nmf	1	96	0	balb	control
1000	100000	1000_100000	1000	100000	0	3	nmf	1	96	0	balb	control
4000	300	4000_300	4000	300	0	3	nmf	1	96	0	balb	control
4000	1000	4000_1000	4000	1000	0	3	nmf	1	96	0	balb	control
4000	4000	4000_4000	4000	4000	0	3	nmf	1	96	0	balb	control
4000	10000	4000_10000	4000	10000	0	3	nmf	1	96	0	balb	control
4000	40000	4000_40000	4000	40000	0	3	nmf	1	96	0	balb	control
4000	70000	4000_70000	4000	70000	0	3	nmf	1	96	0	balb	control
4000	100000	4000_100000	4000	100000	0	3	nmf	1	96	0	balb	control
10000	300	10000_300	10000	300	0	3	nmf	1	96	0	balb	control
10000	1000	10000_1000	10000	1000	0	3	nmf	1	96	0	balb	control
10000	4000	10000_4000	10000	4000	0	3	nmf	1	96	0	balb	control
10000	10000	10000_10000	10000	10000	0	3	nmf	1	96	0	balb	control
10000	40000	10000_40000	10000	40000	0	3	nmf	1	96	0	balb	control
10000	70000	10000_70000	10000	70000	0	3	nmf	1	96	0	balb	control
10000	100000	10000_100000	10000	100000	0	3	nmf	1	96	0	balb	control
40000	300	40000_300	40000	300	0	3	nmf	1	96	0	balb	control
40000	1000	40000_1000	40000	1000	0	3	nmf	1	96	0	balb	control
40000	4000	40000_4000	40000	4000	0	3	nmf	1	96	0	balb	control
40000	10000	40000_10000	40000	10000	0	3	nmf	1	96	0	balb	control
40000	40000	40000_40000	40000	40000	0	3	nmf	1	96	0	balb	control
40000	70000	40000_70000	40000	70000	0	3	nmf	1	96	0	balb	control
40000	100000	40000_100000	40000	100000	0	3	nmf	1	96	0	balb	control
70000	300	70000_300	70000	300	0	3	nmf	1	96	0	balb	control
70000	1000	70000_1000	70000	1000	0	3	nmf	1	96	0	balb	control
70000	4000	70000_4000	70000	4000	0	3	nmf	1	96	0	balb	control
70000	10000	70000_10000	70000	10000	0	3	nmf	1	96	0	balb	control
70000	40000	70000_40000	70000	40000	0	3	nmf	1	96	0	balb	control
70000	70000	70000_70000	70000	70000	0	3	nmf	1	96	0	balb	control
70000	100000	70000_100000	70000	100000	0	3	nmf	1	96	0	balb	control
0	300	0_300	0	300	0	3	nmf	1	96	0	balb	control
0	1000	0_1000	0	1000	0	3	nmf	1	96	0	balb	control
0	4000	0_4000	0	4000	0	3	nmf	1	96	0	balb	control
0	10000	0_10000	0	10000	0	3	nmf	1	96	0	balb	control
0	40000	0_40000	0	40000	0	3	nmf	1	96	0	balb	control
0	70000	0_70000	0	70000	0	3	nmf	1	96	0	balb	control
0	100000	0_100000	0	100000	0	3	nmf	1	96	0	balb	control
300	0	300_0	300	0	0	3	nmf	1	96	0	balb	control
1000	0	1000_0	1000	0	0	3	nmf	1	96	0	balb	control
4000	0	4000_0	4000	0	0	3	nmf	1	96	0	balb	control
10000	0	10000_0	10000	0	0	3	nmf	1	96	0	balb	control
40000	0	40000_0	40000	0	0	3	nmf	1	96	0	balb	control
70000	0	70000_0	70000	0	0	3	nmf	1	96	0	balb	control
300	300	300_300	54	17	3	3	nmf	1	96	0	balb	control
300	1000	300_1000	87	20	3	3	nmf	1	96	0	balb	control
300	4000	300_4000	41	30	3	3	nmf	1	96	0	balb	control
300	10000	300_10000	30	41	3	3	nmf	1	96	0	balb	control
300	40000	300_40000	143	197	3	3	nmf	1	96	0	balb	control
300	70000	300_70000	418	318	3	3	nmf	1	96	0	balb	control
300	100000	300_100000	491	170	3	3	nmf	1	96	0	balb	control
1000	300	1000_300	155	10	3	3	nmf	1	96	0	balb	control
1000	1000	1000_1000	229	21	3	3	nmf	1	96	0	balb	control
1000	4000	1000_4000	204	35	3	3	nmf	1	96	0	balb	control
1000	10000	1000_10000	184	72	3	3	nmf	1	96	0	balb	control
1000	40000	1000_40000	829	317	3	3	nmf	1	96	0	balb	control
1000	70000	1000_70000	1097	402	3	3	nmf	1	96	0	balb	control
1000	100000	1000_100000	726	305	3	3	nmf	1	96	0	balb	control
4000	300	4000_300	540	24	3	3	nmf	1	96	0	balb	control
4000	1000	4000_1000	805	52	3	3	nmf	1	96	0	balb	control
4000	4000	4000_4000	833	106	3	3	nmf	1	96	0	balb	control
4000	10000	4000_10000	1542	276	3	3	nmf	1	96	0	balb	control
4000	40000	4000_40000	3470	891	3	3	nmf	1	96	0	balb	control
4000	70000	4000_70000	3423	1280	3	3	nmf	1	96	0	balb	control
4000	100000	4000_100000	4235	1499	3	3	nmf	1	96	0	balb	control
10000	300	10000_300	1675	42	3	3	nmf	1	96	0	balb	control
10000	1000	10000_1000	1954	104	3	3	nmf	1	96	0	balb	control
10000	4000	10000_4000	4144	436	3	3	nmf	1	96	0	balb	control
10000	10000	10000_10000	4351	859	3	3	nmf	1	96	0	balb	control
10000	40000	10000_40000	5742	4203	3	3	nmf	1	96	0	balb	control
10000	70000	10000_70000	5900	5698	3	3	nmf	1	96	0	balb	control
10000	100000	10000_100000	6167	4035	3	3	nmf	1	96	0	balb	control
40000	300	40000_300	10978	91	3	3	nmf	1	96	0	balb	control
40000	1000	40000_1000	11424	219	3	3	nmf	1	96	0	balb	control
40000	4000	40000_4000	11380	840	3	3	nmf	1	96	0	balb	control
40000	10000	40000_10000	11546	2040	3	3	nmf	1	96	0	balb	control
40000	40000	40000_40000	9464	6375	3	3	nmf	1	96	0	balb	control
40000	70000	40000_70000	9615	5935	3	3	nmf	1	96	0	balb	control
40000	100000	40000_100000	5744	5430	3	3	nmf	1	96	0	balb	control
70000	300	70000_300	15485	303	3	3	nmf	1	96	0	balb	control
70000	1000	70000_1000	11021	169	3	3	nmf	1	96	0	balb	control
70000	4000	70000_4000	14385	969	3	3	nmf	1	96	0	balb	control
70000	10000	70000_10000	11353	2130	3	3	nmf	1	96	0	balb	control
70000	40000	70000_40000	9111	6114	3	3	nmf	1	96	0	balb	control
70000	70000	70000_70000	8427	8246	3	3	nmf	1	96	0	balb	control
70000	100000	70000_100000	2483	2196	3	3	nmf	1	96	0	balb	control
0	300	0_300	0	51	3	3	nmf	1	96	0	balb	control
0	1000	0_1000	0	36	3	3	nmf	1	96	0	balb	control
0	4000	0_4000	0	161	3	3	nmf	1	96	0	balb	control
0	10000	0_10000	0	440	3	3	nmf	1	96	0	balb	control
0	40000	0_40000	0	619	3	3	nmf	1	96	0	balb	control
0	70000	0_70000	0	431	3	3	nmf	1	96	0	balb	control
0	100000	0_100000	0	179	3	3	nmf	1	96	0	balb	control
300	0	300_0	53	0	3	3	nmf	1	96	0	balb	control
1000	0	1000_0	86	0	3	3	nmf	1	96	0	balb	control
4000	0	4000_0	385	0	3	3	nmf	1	96	0	balb	control
10000	0	10000_0	812	0	3	3	nmf	1	96	0	balb	control
40000	0	40000_0	7013	0	3	3	nmf	1	96	0	balb	control
70000	0	70000_0	6961	0	3	3	nmf	1	96	0	balb	control
300	300	300_300	262	56	7	3	nmf	1	96	0	balb	control
300	1000	300_1000	221	93	7	3	nmf	1	96	0	balb	control
300	4000	300_4000	271	232	7	3	nmf	1	96	0	balb	control
300	10000	300_10000	371	400	7	3	nmf	1	96	0	balb	control
300	40000	300_40000	1373	1596	7	3	nmf	1	96	0	balb	control
300	70000	300_70000	1263	1283	7	3	nmf	1	96	0	balb	control
300	100000	300_100000	1220	925	7	3	nmf	1	96	0	balb	control
1000	300	1000_300	943	148	7	3	nmf	1	96	0	balb	control
1000	1000	1000_1000	882	210	7	3	nmf	1	96	0	balb	control
1000	4000	1000_4000	1125	468	7	3	nmf	1	96	0	balb	control
1000	10000	1000_10000	1351	1347	7	3	nmf	1	96	0	balb	control
1000	40000	1000_40000	1082	5288	7	3	nmf	1	96	0	balb	control
1000	70000	1000_70000	2100	2875	7	3	nmf	1	96	0	balb	control
1000	100000	1000_100000	2780	2661	7	3	nmf	1	96	0	balb	control
4000	300	4000_300	2541	431	7	3	nmf	1	96	0	balb	control
4000	1000	4000_1000	2737	911	7	3	nmf	1	96	0	balb	control
4000	4000	4000_4000	1317	995	7	3	nmf	1	96	0	balb	control
4000	10000	4000_10000	1461	2448	7	3	nmf	1	96	0	balb	control
4000	40000	4000_40000	1776	5751	7	3	nmf	1	96	0	balb	control
4000	70000	4000_70000	1888	5928	7	3	nmf	1	96	0	balb	control
4000	100000	4000_100000	2952	4992	7	3	nmf	1	96	0	balb	control
10000	300	10000_300	2176	889	7	3	nmf	1	96	0	balb	control
10000	1000	10000_1000	2803	2414	7	3	nmf	1	96	0	balb	control
10000	4000	10000_4000	1844	5395	7	3	nmf	1	96	0	balb	control
10000	10000	10000_10000	1009	5303	7	3	nmf	1	96	0	balb	control
10000	40000	10000_40000	2692	9879	7	3	nmf	1	96	0	balb	control
10000	70000	10000_70000	1663	9503	7	3	nmf	1	96	0	balb	control
10000	100000	10000_100000	1513	11444	7	3	nmf	1	96	0	balb	control
40000	300	40000_300	2285	728	7	3	nmf	1	96	0	balb	control
40000	1000	40000_1000	2146	2424	7	3	nmf	1	96	0	balb	control
40000	4000	40000_4000	1461	4211	7	3	nmf	1	96	0	balb	control
40000	10000	40000_10000	1794	8696	7	3	nmf	1	96	0	balb	control
40000	40000	40000_40000	1830	8204	7	3	nmf	1	96	0	balb	control
40000	70000	40000_70000	2182	8875	7	3	nmf	1	96	0	balb	control
70000	300	70000_300	5163	2570	7	3	nmf	1	96	0	balb	control
70000	1000	70000_1000	3275	2382	7	3	nmf	1	96	0	balb	control
70000	4000	70000_4000	3127	7017	7	3	nmf	1	96	0	balb	control
70000	10000	70000_10000	3322	9328	7	3	nmf	1	96	0	balb	control
70000	40000	70000_40000	1581	9487	7	3	nmf	1	96	0	balb	control
70000	70000	70000_70000	1446	11414	7	3	nmf	1	96	0	balb	control
70000	100000	70000_100000	1663	12735	7	3	nmf	1	96	0	balb	control
0	300	0_300	0	18	7	3	nmf	1	96	0	balb	control
0	1000	0_1000	0	47	7	3	nmf	1	96	0	balb	control
0	4000	0_4000	0	254	7	3	nmf	1	96	0	balb	control
0	10000	0_10000	0	634	7	3	nmf	1	96	0	balb	control
0	40000	0_40000	0	785	7	3	nmf	1	96	0	balb	control
0	70000	0_70000	0	2707	7	3	nmf	1	96	0	balb	control
0	100000	0_100000	0	818	7	3	nmf	1	96	0	balb	control
300	0	300_0	265	0	7	3	nmf	1	96	0	balb	control
1000	0	1000_0	832	0	7	3	nmf	1	96	0	balb	control
4000	0	4000_0	713	0	7	3	nmf	1	96	0	balb	control
10000	0	10000_0	1847	0	7	3	nmf	1	96	0	balb	control
40000	0	40000_0	3351	0	7	3	nmf	1	96	0	balb	control
70000	0	70000_0	1527	0	7	3	nmf	1	96	0	balb	control
100	100	100_100	100	100	0	6	fat	1	96	0	balb	control
100	300	100_300	100	300	0	6	fat	1	96	0	balb	control
100	1000	100_1000	100	1000	0	6	fat	1	96	0	balb	control
100	4000	100_4000	100	4000	0	6	fat	1	96	0	balb	control
100	10000	100_10000	100	10000	0	6	fat	1	96	0	balb	control
100	40000	100_40000	100	40000	0	6	fat	1	96	0	balb	control
100	70000	100_70000	100	70000	0	6	fat	1	96	0	balb	control
300	100	300_100	300	100	0	6	fat	1	96	0	balb	control
300	300	300_300	300	300	0	6	fat	1	96	0	balb	control
300	1000	300_1000	300	1000	0	6	fat	1	96	0	balb	control
300	4000	300_4000	300	4000	0	6	fat	1	96	0	balb	control
300	10000	300_10000	300	10000	0	6	fat	1	96	0	balb	control
300	40000	300_40000	300	40000	0	6	fat	1	96	0	balb	control
300	70000	300_70000	300	70000	0	6	fat	1	96	0	balb	control
1000	100	1000_100	1000	100	0	6	fat	1	96	0	balb	control
1000	300	1000_300	1000	300	0	6	fat	1	96	0	balb	control
1000	1000	1000_1000	1000	1000	0	6	fat	1	96	0	balb	control
1000	4000	1000_4000	1000	4000	0	6	fat	1	96	0	balb	control
1000	10000	1000_10000	1000	10000	0	6	fat	1	96	0	balb	control
1000	40000	1000_40000	1000	40000	0	6	fat	1	96	0	balb	control
1000	70000	1000_70000	1000	70000	0	6	fat	1	96	0	balb	control
4000	100	4000_100	4000	100	0	6	fat	1	96	0	balb	control
4000	300	4000_300	4000	300	0	6	fat	1	96	0	balb	control
4000	1000	4000_1000	4000	1000	0	6	fat	1	96	0	balb	control
4000	4000	4000_4000	4000	4000	0	6	fat	1	96	0	balb	control
4000	10000	4000_10000	4000	10000	0	6	fat	1	96	0	balb	control
4000	40000	4000_40000	4000	40000	0	6	fat	1	96	0	balb	control
4000	70000	4000_70000	4000	70000	0	6	fat	1	96	0	balb	control
10000	100	10000_100	10000	100	0	6	fat	1	96	0	balb	control
10000	300	10000_300	10000	300	0	6	fat	1	96	0	balb	control
10000	1000	10000_1000	10000	1000	0	6	fat	1	96	0	balb	control
10000	4000	10000_4000	10000	4000	0	6	fat	1	96	0	balb	control
10000	10000	10000_10000	10000	10000	0	6	fat	1	96	0	balb	control
10000	40000	10000_40000	10000	40000	0	6	fat	1	96	0	balb	control
10000	70000	10000_70000	10000	70000	0	6	fat	1	96	0	balb	control
40000	100	40000_100	40000	100	0	6	fat	1	96	0	balb	control
40000	300	40000_300	40000	300	0	6	fat	1	96	0	balb	control
40000	1000	40000_1000	40000	1000	0	6	fat	1	96	0	balb	control
40000	4000	40000_4000	40000	4000	0	6	fat	1	96	0	balb	control
40000	10000	40000_10000	40000	10000	0	6	fat	1	96	0	balb	control
40000	40000	40000_40000	40000	40000	0	6	fat	1	96	0	balb	control
40000	70000	40000_70000	40000	70000	0	6	fat	1	96	0	balb	control
0	100	0_100	0	100	0	6	fat	1	96	0	balb	control
0	300	0_300	0	300	0	6	fat	1	96	0	balb	control
0	1000	0_1000	0	1000	0	6	fat	1	96	0	balb	control
0	4000	0_4000	0	4000	0	6	fat	1	96	0	balb	control
0	10000	0_10000	0	10000	0	6	fat	1	96	0	balb	control
0	40000	0_40000	0	40000	0	6	fat	1	96	0	balb	control
0	70000	0_70000	0	70000	0	6	fat	1	96	0	balb	control
100	0	100_0	100	0	0	6	fat	1	96	0	balb	control
300	0	300_0	300	0	0	6	fat	1	96	0	balb	control
1000	0	1000_0	1000	0	0	6	fat	1	96	0	balb	control
4000	0	4000_0	4000	0	0	6	fat	1	96	0	balb	control
10000	0	10000_0	10000	0	0	6	fat	1	96	0	balb	control
40000	0	40000_0	40000	0	0	6	fat	1	96	0	balb	control
100	100	100_100	33	98	3	6	fat	1	96	0	balb	control
100	300	100_300	32	132	3	6	fat	1	96	0	balb	control
100	1000	100_1000	15	183	3	6	fat	1	96	0	balb	control
100	4000	100_4000	17	324	3	6	fat	1	96	0	balb	control
100	10000	100_10000	20	767	3	6	fat	1	96	0	balb	control
100	40000	100_40000	37	1200	3	6	fat	1	96	0	balb	control
100	70000	100_70000	44	1168	3	6	fat	1	96	0	balb	control
300	100	300_100	47	52	3	6	fat	1	96	0	balb	control
300	300	300_300	46	51	3	6	fat	1	96	0	balb	control
300	1000	300_1000	51	148	3	6	fat	1	96	0	balb	control
300	4000	300_4000	37	361	3	6	fat	1	96	0	balb	control
300	10000	300_10000	52	736	3	6	fat	1	96	0	balb	control
300	40000	300_40000	71	1090	3	6	fat	1	96	0	balb	control
300	70000	300_70000	57	1042	3	6	fat	1	96	0	balb	control
1000	100	1000_100	59	24	3	6	fat	1	96	0	balb	control
1000	300	1000_300	40	32	3	6	fat	1	96	0	balb	control
1000	1000	1000_1000	47	48	3	6	fat	1	96	0	balb	control
1000	4000	1000_4000	49	122	3	6	fat	1	96	0	balb	control
1000	10000	1000_10000	84	330	3	6	fat	1	96	0	balb	control
1000	40000	1000_40000	101	511	3	6	fat	1	96	0	balb	control
1000	70000	1000_70000	149	696	3	6	fat	1	96	0	balb	control
4000	100	4000_100	981	129	3	6	fat	1	96	0	balb	control
4000	300	4000_300	1093	129	3	6	fat	1	96	0	balb	control
4000	1000	4000_1000	938	245	3	6	fat	1	96	0	balb	control
4000	4000	4000_4000	784	639	3	6	fat	1	96	0	balb	control
4000	10000	4000_10000	933	1838	3	6	fat	1	96	0	balb	control
4000	40000	4000_40000	1222	3314	3	6	fat	1	96	0	balb	control
4000	70000	4000_70000	988	2595	3	6	fat	1	96	0	balb	control
10000	100	10000_100	581	70	3	6	fat	1	96	0	balb	control
10000	300	10000_300	415	62	3	6	fat	1	96	0	balb	control
10000	1000	10000_1000	1045	231	3	6	fat	1	96	0	balb	control
10000	4000	10000_4000	387	415	3	6	fat	1	96	0	balb	control
10000	10000	10000_10000	803	1484	3	6	fat	1	96	0	balb	control
10000	40000	10000_40000	312	1826	3	6	fat	1	96	0	balb	control
10000	70000	10000_70000	606	3024	3	6	fat	1	96	0	balb	control
40000	100	40000_100	11356	386	3	6	fat	1	96	0	balb	control
40000	300	40000_300	11731	496	3	6	fat	1	96	0	balb	control
40000	1000	40000_1000	7122	681	3	6	fat	1	96	0	balb	control
40000	4000	40000_4000	10012	2232	3	6	fat	1	96	0	balb	control
40000	10000	40000_10000	12185	4886	3	6	fat	1	96	0	balb	control
40000	40000	40000_40000	8185	6672	3	6	fat	1	96	0	balb	control
40000	70000	40000_70000	9513	8081	3	6	fat	1	96	0	balb	control
0	100	0_100	0	95	3	6	fat	1	96	0	balb	control
0	300	0_300	0	91	3	6	fat	1	96	0	balb	control
0	1000	0_1000	0	130	3	6	fat	1	96	0	balb	control
0	4000	0_4000	0	688	3	6	fat	1	96	0	balb	control
0	10000	0_10000	0	326	3	6	fat	1	96	0	balb	control
0	40000	0_40000	0	1628	3	6	fat	1	96	0	balb	control
0	70000	0_70000	0	1127	3	6	fat	1	96	0	balb	control
100	0	100_0	47	0	3	6	fat	1	96	0	balb	control
300	0	300_0	83	0	3	6	fat	1	96	0	balb	control
1000	0	1000_0	105	0	3	6	fat	1	96	0	balb	control
4000	0	4000_0	813	0	3	6	fat	1	96	0	balb	control
10000	0	10000_0	592	0	3	6	fat	1	96	0	balb	control
40000	0	40000_0	14158	0	3	6	fat	1	96	0	balb	control
100	100	100_100	87	105	7	6	fat	1	96	0	balb	control
100	300	100_300	50	129	7	6	fat	1	96	0	balb	control
100	1000	100_1000	50	359	7	6	fat	1	96	0	balb	control
100	4000	100_4000	69	792	7	6	fat	1	96	0	balb	control
100	10000	100_10000	80	1335	7	6	fat	1	96	0	balb	control
100	40000	100_40000	115	2072	7	6	fat	1	96	0	balb	control
100	70000	100_70000	104	1444	7	6	fat	1	96	0	balb	control
300	100	300_100	90	82	7	6	fat	1	96	0	balb	control
300	300	300_300	99	91	7	6	fat	1	96	0	balb	control
300	1000	300_1000	124	200	7	6	fat	1	96	0	balb	control
300	4000	300_4000	113	399	7	6	fat	1	96	0	balb	control
300	10000	300_10000	134	803	7	6	fat	1	96	0	balb	control
300	40000	300_40000	90	958	7	6	fat	1	96	0	balb	control
300	70000	300_70000	118	973	7	6	fat	1	96	0	balb	control
1000	100	1000_100	281	123	7	6	fat	1	96	0	balb	control
1000	300	1000_300	400	163	7	6	fat	1	96	0	balb	control
1000	1000	1000_1000	380	418	7	6	fat	1	96	0	balb	control
1000	4000	1000_4000	439	950	7	6	fat	1	96	0	balb	control
1000	10000	1000_10000	241	796	7	6	fat	1	96	0	balb	control
1000	40000	1000_40000	514	1754	7	6	fat	1	96	0	balb	control
1000	70000	1000_70000	368	1434	7	6	fat	1	96	0	balb	control
4000	100	4000_100	1819	356	7	6	fat	1	96	0	balb	control
4000	300	4000_300	1756	647	7	6	fat	1	96	0	balb	control
4000	1000	4000_1000	2164	1518	7	6	fat	1	96	0	balb	control
4000	4000	4000_4000	1971	5190	7	6	fat	1	96	0	balb	control
4000	10000	4000_10000	1804	8346	7	6	fat	1	96	0	balb	control
4000	40000	4000_40000	5001	18228	7	6	fat	1	96	0	balb	control
4000	70000	4000_70000	939	7134	7	6	fat	1	96	0	balb	control
10000	100	10000_100	6597	406	7	6	fat	1	96	0	balb	control
10000	300	10000_300	3374	1004	7	6	fat	1	96	0	balb	control
10000	1000	10000_1000	3233	2270	7	6	fat	1	96	0	balb	control
10000	4000	10000_4000	6271	7825	7	6	fat	1	96	0	balb	control
10000	40000	10000_40000	5525	15059	7	6	fat	1	96	0	balb	control
10000	70000	10000_70000	3171	10645	7	6	fat	1	96	0	balb	control
40000	100	40000_100	6606	397	7	6	fat	1	96	0	balb	control
40000	300	40000_300	8549	664	7	6	fat	1	96	0	balb	control
40000	1000	40000_1000	7595	1146	7	6	fat	1	96	0	balb	control
40000	4000	40000_4000	2607	1063	7	6	fat	1	96	0	balb	control
40000	10000	40000_10000	7917	4487	7	6	fat	1	96	0	balb	control
40000	40000	40000_40000	4244	5356	7	6	fat	1	96	0	balb	control
40000	70000	40000_70000	2994	3643	7	6	fat	1	96	0	balb	control
0	100	0_100	0	101	7	6	fat	1	96	0	balb	control
0	300	0_300	0	132	7	6	fat	1	96	0	balb	control
0	1000	0_1000	0	385	7	6	fat	1	96	0	balb	control
0	4000	0_4000	0	468	7	6	fat	1	96	0	balb	control
0	10000	0_10000	0	699	7	6	fat	1	96	0	balb	control
0	40000	0_40000	0	1842	7	6	fat	1	96	0	balb	control
0	70000	0_70000	0	1369	7	6	fat	1	96	0	balb	control
100	0	100_0	30	0	7	6	fat	1	96	0	balb	control
300	0	300_0	75	0	7	6	fat	1	96	0	balb	control
1000	0	1000_0	319	0	7	6	fat	1	96	0	balb	control
4000	0	4000_0	1186	0	7	6	fat	1	96	0	balb	control
10000	0	10000_0	3307	0	7	6	fat	1	96	0	balb	control
40000	0	40000_0	6658	0	7	6	fat	1	96	0	balb	control
100	100	100_100	100	100	0	6	lung	1	96	0	balb	control
100	300	100_300	100	300	0	6	lung	1	96	0	balb	control
100	1000	100_1000	100	1000	0	6	lung	1	96	0	balb	control
100	4000	100_4000	100	4000	0	6	lung	1	96	0	balb	control
100	10000	100_10000	100	10000	0	6	lung	1	96	0	balb	control
100	40000	100_40000	100	40000	0	6	lung	1	96	0	balb	control
100	70000	100_70000	100	70000	0	6	lung	1	96	0	balb	control
300	100	300_100	300	100	0	6	lung	1	96	0	balb	control
300	300	300_300	300	300	0	6	lung	1	96	0	balb	control
300	1000	300_1000	300	1000	0	6	lung	1	96	0	balb	control
300	4000	300_4000	300	4000	0	6	lung	1	96	0	balb	control
300	10000	300_10000	300	10000	0	6	lung	1	96	0	balb	control
300	40000	300_40000	300	40000	0	6	lung	1	96	0	balb	control
300	70000	300_70000	300	70000	0	6	lung	1	96	0	balb	control
1000	100	1000_100	1000	100	0	6	lung	1	96	0	balb	control
1000	300	1000_300	1000	300	0	6	lung	1	96	0	balb	control
1000	1000	1000_1000	1000	1000	0	6	lung	1	96	0	balb	control
1000	4000	1000_4000	1000	4000	0	6	lung	1	96	0	balb	control
1000	10000	1000_10000	1000	10000	0	6	lung	1	96	0	balb	control
1000	40000	1000_40000	1000	40000	0	6	lung	1	96	0	balb	control
1000	70000	1000_70000	1000	70000	0	6	lung	1	96	0	balb	control
4000	100	4000_100	4000	100	0	6	lung	1	96	0	balb	control
4000	300	4000_300	4000	300	0	6	lung	1	96	0	balb	control
4000	1000	4000_1000	4000	1000	0	6	lung	1	96	0	balb	control
4000	4000	4000_4000	4000	4000	0	6	lung	1	96	0	balb	control
4000	10000	4000_10000	4000	10000	0	6	lung	1	96	0	balb	control
4000	40000	4000_40000	4000	40000	0	6	lung	1	96	0	balb	control
4000	70000	4000_70000	4000	70000	0	6	lung	1	96	0	balb	control
10000	100	10000_100	10000	100	0	6	lung	1	96	0	balb	control
10000	300	10000_300	10000	300	0	6	lung	1	96	0	balb	control
10000	1000	10000_1000	10000	1000	0	6	lung	1	96	0	balb	control
10000	4000	10000_4000	10000	4000	0	6	lung	1	96	0	balb	control
10000	10000	10000_10000	10000	10000	0	6	lung	1	96	0	balb	control
10000	40000	10000_40000	10000	40000	0	6	lung	1	96	0	balb	control
10000	70000	10000_70000	10000	70000	0	6	lung	1	96	0	balb	control
40000	100	40000_100	40000	100	0	6	lung	1	96	0	balb	control
40000	300	40000_300	40000	300	0	6	lung	1	96	0	balb	control
40000	1000	40000_1000	40000	1000	0	6	lung	1	96	0	balb	control
40000	4000	40000_4000	40000	4000	0	6	lung	1	96	0	balb	control
40000	10000	40000_10000	40000	10000	0	6	lung	1	96	0	balb	control
40000	40000	40000_40000	40000	40000	0	6	lung	1	96	0	balb	control
40000	70000	40000_70000	40000	70000	0	6	lung	1	96	0	balb	control
0	100	0_100	0	100	0	6	lung	1	96	0	balb	control
0	300	0_300	0	300	0	6	lung	1	96	0	balb	control
0	1000	0_1000	0	1000	0	6	lung	1	96	0	balb	control
0	4000	0_4000	0	4000	0	6	lung	1	96	0	balb	control
0	10000	0_10000	0	10000	0	6	lung	1	96	0	balb	control
0	40000	0_40000	0	40000	0	6	lung	1	96	0	balb	control
0	70000	0_70000	0	70000	0	6	lung	1	96	0	balb	control
100	0	100_0	100	0	0	6	lung	1	96	0	balb	control
300	0	300_0	300	0	0	6	lung	1	96	0	balb	control
1000	0	1000_0	1000	0	0	6	lung	1	96	0	balb	control
4000	0	4000_0	4000	0	0	6	lung	1	96	0	balb	control
10000	0	10000_0	10000	0	0	6	lung	1	96	0	balb	control
40000	0	40000_0	40000	0	0	6	lung	1	96	0	balb	control
100	100	100_100	49	106	3	6	lung	1	96	0	balb	control
100	300	100_300	52	127	3	6	lung	1	96	0	balb	control
100	1000	100_1000	56	200	3	6	lung	1	96	0	balb	control
100	4000	100_4000	67	304	3	6	lung	1	96	0	balb	control
100	10000	100_10000	116	620	3	6	lung	1	96	0	balb	control
100	40000	100_40000	185	1254	3	6	lung	1	96	0	balb	control
100	70000	100_70000	232	1053	3	6	lung	1	96	0	balb	control
300	100	300_100	179	47	3	6	lung	1	96	0	balb	control
300	300	300_300	142	76	3	6	lung	1	96	0	balb	control
300	1000	300_1000	83	78	3	6	lung	1	96	0	balb	control
300	4000	300_4000	89	182	3	6	lung	1	96	0	balb	control
300	10000	300_10000	93	324	3	6	lung	1	96	0	balb	control
300	40000	300_40000	155	584	3	6	lung	1	96	0	balb	control
300	70000	300_70000	215	825	3	6	lung	1	96	0	balb	control
1000	100	1000_100	643	76	3	6	lung	1	96	0	balb	control
1000	300	1000_300	534	72	3	6	lung	1	96	0	balb	control
1000	1000	1000_1000	641	164	3	6	lung	1	96	0	balb	control
1000	4000	1000_4000	709	434	3	6	lung	1	96	0	balb	control
1000	10000	1000_10000	867	1114	3	6	lung	1	96	0	balb	control
1000	40000	1000_40000	639	884	3	6	lung	1	96	0	balb	control
1000	70000	1000_70000	1411	3195	3	6	lung	1	96	0	balb	control
4000	100	4000_100	2071	411	3	6	lung	1	96	0	balb	control
4000	300	4000_300	1841	426	3	6	lung	1	96	0	balb	control
4000	1000	4000_1000	2624	784	3	6	lung	1	96	0	balb	control
4000	4000	4000_4000	2734	1435	3	6	lung	1	96	0	balb	control
4000	10000	4000_10000	4110	3176	3	6	lung	1	96	0	balb	control
4000	40000	4000_40000	5512	6874	3	6	lung	1	96	0	balb	control
4000	70000	4000_70000	4884	5108	3	6	lung	1	96	0	balb	control
10000	100	10000_100	1689	445	3	6	lung	1	96	0	balb	control
10000	300	10000_300	2522	467	3	6	lung	1	96	0	balb	control
10000	1000	10000_1000	2163	713	3	6	lung	1	96	0	balb	control
10000	4000	10000_4000	3049	1628	3	6	lung	1	96	0	balb	control
10000	10000	10000_10000	3940	3315	3	6	lung	1	96	0	balb	control
10000	40000	10000_40000	4519	6674	3	6	lung	1	96	0	balb	control
10000	70000	10000_70000	1122	3085	3	6	lung	1	96	0	balb	control
40000	100	40000_100	5559	1544	3	6	lung	1	96	0	balb	control
40000	300	40000_300	6863	1808	3	6	lung	1	96	0	balb	control
40000	1000	40000_1000	6833	2534	3	6	lung	1	96	0	balb	control
40000	4000	40000_4000	6707	3153	3	6	lung	1	96	0	balb	control
40000	10000	40000_10000	7543	4426	3	6	lung	1	96	0	balb	control
40000	40000	40000_40000	7123	8671	3	6	lung	1	96	0	balb	control
40000	70000	40000_70000	6477	8115	3	6	lung	1	96	0	balb	control
0	100	0_100	0	104	3	6	lung	1	96	0	balb	control
0	300	0_300	0	158	3	6	lung	1	96	0	balb	control
0	1000	0_1000	0	246	3	6	lung	1	96	0	balb	control
0	4000	0_4000	0	576	3	6	lung	1	96	0	balb	control
0	10000	0_10000	0	81	3	6	lung	1	96	0	balb	control
0	40000	0_40000	0	1101	3	6	lung	1	96	0	balb	control
0	70000	0_70000	0	1325	3	6	lung	1	96	0	balb	control
100	0	100_0	35	0	3	6	lung	1	96	0	balb	control
300	0	300_0	106	0	3	6	lung	1	96	0	balb	control
1000	0	1000_0	403	0	3	6	lung	1	96	0	balb	control
4000	0	4000_0	2044	0	3	6	lung	1	96	0	balb	control
10000	0	10000_0	3550	0	3	6	lung	1	96	0	balb	control
40000	0	40000_0	7173	0	3	6	lung	1	96	0	balb	control
100	100	100_100	117	92	7	6	lung	1	96	0	balb	control
100	300	100_300	80	118	7	6	lung	1	96	0	balb	control
100	1000	100_1000	87	138	7	6	lung	1	96	0	balb	control
100	4000	100_4000	94	310	7	6	lung	1	96	0	balb	control
100	10000	100_10000	87	508	7	6	lung	1	96	0	balb	control
100	40000	100_40000	393	1087	7	6	lung	1	96	0	balb	control
100	70000	100_70000	197	925	7	6	lung	1	96	0	balb	control
300	100	300_100	398	96	7	6	lung	1	96	0	balb	control
300	300	300_300	387	101	7	6	lung	1	96	0	balb	control
300	1000	300_1000	354	286	7	6	lung	1	96	0	balb	control
300	4000	300_4000	661	1216	7	6	lung	1	96	0	balb	control
300	10000	300_10000	1255	1421	7	6	lung	1	96	0	balb	control
300	40000	300_40000	1517	1575	7	6	lung	1	96	0	balb	control
300	70000	300_70000	1729	1822	7	6	lung	1	96	0	balb	control
1000	100	1000_100	1145	144	7	6	lung	1	96	0	balb	control
1000	300	1000_300	1036	173	7	6	lung	1	96	0	balb	control
1000	1000	1000_1000	1086	539	7	6	lung	1	96	0	balb	control
1000	4000	1000_4000	2468	2645	7	6	lung	1	96	0	balb	control
1000	10000	1000_10000	1928	2213	7	6	lung	1	96	0	balb	control
1000	40000	1000_40000	1272	4315	7	6	lung	1	96	0	balb	control
1000	70000	1000_70000	1516	2399	7	6	lung	1	96	0	balb	control
4000	100	4000_100	2601	2088	7	6	lung	1	96	0	balb	control
4000	300	4000_300	2467	1681	7	6	lung	1	96	0	balb	control
4000	1000	4000_1000	1698	3890	7	6	lung	1	96	0	balb	control
4000	4000	4000_4000	3015	6113	7	6	lung	1	96	0	balb	control
4000	10000	4000_10000	3377	6109	7	6	lung	1	96	0	balb	control
4000	40000	4000_40000	4531	7241	7	6	lung	1	96	0	balb	control
4000	70000	4000_70000	2996	5448	7	6	lung	1	96	0	balb	control
10000	100	10000_100	3048	1206	7	6	lung	1	96	0	balb	control
10000	300	10000_300	2854	1150	7	6	lung	1	96	0	balb	control
10000	1000	10000_1000	2717	1781	7	6	lung	1	96	0	balb	control
10000	4000	10000_4000	2181	1982	7	6	lung	1	96	0	balb	control
10000	10000	10000_10000	7791	7679	7	6	lung	1	96	0	balb	control
10000	40000	10000_40000	2473	2583	7	6	lung	1	96	0	balb	control
10000	70000	10000_70000	8801	6054	7	6	lung	1	96	0	balb	control
40000	100	40000_100	4680	1634	7	6	lung	1	96	0	balb	control
40000	300	40000_300	4455	1438	7	6	lung	1	96	0	balb	control
40000	1000	40000_1000	11215	4829	7	6	lung	1	96	0	balb	control
40000	4000	40000_4000	12114	7120	7	6	lung	1	96	0	balb	control
40000	10000	40000_10000	8783	5508	7	6	lung	1	96	0	balb	control
40000	40000	40000_40000	3503	1626	7	6	lung	1	96	0	balb	control
40000	70000	40000_70000	3682	4227	7	6	lung	1	96	0	balb	control
0	100	0_100	0	120	7	6	lung	1	96	0	balb	control
0	300	0_300	0	131	7	6	lung	1	96	0	balb	control
0	1000	0_1000	0	287	7	6	lung	1	96	0	balb	control
0	4000	0_4000	0	1551	7	6	lung	1	96	0	balb	control
0	10000	0_10000	0	2035	7	6	lung	1	96	0	balb	control
0	40000	0_40000	0	3000	7	6	lung	1	96	0	balb	control
0	70000	0_70000	0	1550	7	6	lung	1	96	0	balb	control
100	0	100_0	59	0	7	6	lung	1	96	0	balb	control
300	0	300_0	389	0	7	6	lung	1	96	0	balb	control
1000	0	1000_0	1031	0	7	6	lung	1	96	0	balb	control
4000	0	4000_0	2685	0	7	6	lung	1	96	0	balb	control
10000	0	10000_0	2392	0	7	6	lung	1	96	0	balb	control
40000	0	40000_0	4237	0	7	6	lung	1	96	0	balb	control
100	100	100_100	100	100	0	6	nmf	1	96	0	balb	control
100	300	100_300	100	300	0	6	nmf	1	96	0	balb	control
100	1000	100_1000	100	1000	0	6	nmf	1	96	0	balb	control
100	4000	100_4000	100	4000	0	6	nmf	1	96	0	balb	control
100	10000	100_10000	100	10000	0	6	nmf	1	96	0	balb	control
100	40000	100_40000	100	40000	0	6	nmf	1	96	0	balb	control
100	70000	100_70000	100	70000	0	6	nmf	1	96	0	balb	control
300	100	300_100	300	100	0	6	nmf	1	96	0	balb	control
300	300	300_300	300	300	0	6	nmf	1	96	0	balb	control
300	1000	300_1000	300	1000	0	6	nmf	1	96	0	balb	control
300	4000	300_4000	300	4000	0	6	nmf	1	96	0	balb	control
300	10000	300_10000	300	10000	0	6	nmf	1	96	0	balb	control
300	40000	300_40000	300	40000	0	6	nmf	1	96	0	balb	control
300	70000	300_70000	300	70000	0	6	nmf	1	96	0	balb	control
1000	100	1000_100	1000	100	0	6	nmf	1	96	0	balb	control
1000	300	1000_300	1000	300	0	6	nmf	1	96	0	balb	control
1000	1000	1000_1000	1000	1000	0	6	nmf	1	96	0	balb	control
1000	4000	1000_4000	1000	4000	0	6	nmf	1	96	0	balb	control
1000	10000	1000_10000	1000	10000	0	6	nmf	1	96	0	balb	control
1000	40000	1000_40000	1000	40000	0	6	nmf	1	96	0	balb	control
1000	70000	1000_70000	1000	70000	0	6	nmf	1	96	0	balb	control
4000	100	4000_100	4000	100	0	6	nmf	1	96	0	balb	control
4000	300	4000_300	4000	300	0	6	nmf	1	96	0	balb	control
4000	1000	4000_1000	4000	1000	0	6	nmf	1	96	0	balb	control
4000	4000	4000_4000	4000	4000	0	6	nmf	1	96	0	balb	control
4000	10000	4000_10000	4000	10000	0	6	nmf	1	96	0	balb	control
4000	40000	4000_40000	4000	40000	0	6	nmf	1	96	0	balb	control
4000	70000	4000_70000	4000	70000	0	6	nmf	1	96	0	balb	control
10000	100	10000_100	10000	100	0	6	nmf	1	96	0	balb	control
10000	300	10000_300	10000	300	0	6	nmf	1	96	0	balb	control
10000	1000	10000_1000	10000	1000	0	6	nmf	1	96	0	balb	control
10000	4000	10000_4000	10000	4000	0	6	nmf	1	96	0	balb	control
10000	10000	10000_10000	10000	10000	0	6	nmf	1	96	0	balb	control
10000	40000	10000_40000	10000	40000	0	6	nmf	1	96	0	balb	control
10000	70000	10000_70000	10000	70000	0	6	nmf	1	96	0	balb	control
40000	70000	40000_70000	40000	70000	0	6	nmf	1	96	0	balb	control
0	100	0_100	0	100	0	6	nmf	1	96	0	balb	control
0	300	0_300	0	300	0	6	nmf	1	96	0	balb	control
0	1000	0_1000	0	1000	0	6	nmf	1	96	0	balb	control
0	4000	0_4000	0	4000	0	6	nmf	1	96	0	balb	control
0	10000	0_10000	0	10000	0	6	nmf	1	96	0	balb	control
0	40000	0_40000	0	40000	0	6	nmf	1	96	0	balb	control
0	70000	0_70000	0	70000	0	6	nmf	1	96	0	balb	control
100	0	100_0	100	0	0	6	nmf	1	96	0	balb	control
300	0	300_0	300	0	0	6	nmf	1	96	0	balb	control
1000	0	1000_0	1000	0	0	6	nmf	1	96	0	balb	control
4000	0	4000_0	4000	0	0	6	nmf	1	96	0	balb	control
10000	0	10000_0	10000	0	0	6	nmf	1	96	0	balb	control
40000	0	40000_0	40000	0	0	6	nmf	1	96	0	balb	control
100	100	100_100	51	91	3	6	nmf	1	96	0	balb	control
100	300	100_300	56	128	3	6	nmf	1	96	0	balb	control
100	1000	100_1000	72	238	3	6	nmf	1	96	0	balb	control
100	4000	100_4000	35	230	3	6	nmf	1	96	0	balb	control
100	10000	100_10000	34	416	3	6	nmf	1	96	0	balb	control
100	40000	100_40000	81	872	3	6	nmf	1	96	0	balb	control
100	70000	100_70000	57	1009	3	6	nmf	1	96	0	balb	control
300	100	300_100	124	59	3	6	nmf	1	96	0	balb	control
300	300	300_300	112	78	3	6	nmf	1	96	0	balb	control
300	1000	300_1000	123	122	3	6	nmf	1	96	0	balb	control
300	4000	300_4000	98	208	3	6	nmf	1	96	0	balb	control
300	10000	300_10000	76	505	3	6	nmf	1	96	0	balb	control
300	40000	300_40000	86	887	3	6	nmf	1	96	0	balb	control
300	70000	300_70000	98	886	3	6	nmf	1	96	0	balb	control
1000	100	1000_100	205	67	3	6	nmf	1	96	0	balb	control
1000	300	1000_300	228	81	3	6	nmf	1	96	0	balb	control
1000	1000	1000_1000	200	78	3	6	nmf	1	96	0	balb	control
1000	4000	1000_4000	221	99	3	6	nmf	1	96	0	balb	control
1000	10000	1000_10000	125	182	3	6	nmf	1	96	0	balb	control
1000	40000	1000_40000	171	397	3	6	nmf	1	96	0	balb	control
1000	70000	1000_70000	154	366	3	6	nmf	1	96	0	balb	control
4000	100	4000_100	1825	226	3	6	nmf	1	96	0	balb	control
4000	300	4000_300	1781	269	3	6	nmf	1	96	0	balb	control
4000	1000	4000_1000	1704	324	3	6	nmf	1	96	0	balb	control
4000	4000	4000_4000	1928	558	3	6	nmf	1	96	0	balb	control
4000	10000	4000_10000	2074	1365	3	6	nmf	1	96	0	balb	control
4000	40000	4000_40000	1314	2860	3	6	nmf	1	96	0	balb	control
4000	70000	4000_70000	1700	3565	3	6	nmf	1	96	0	balb	control
10000	100	10000_100	4583	383	3	6	nmf	1	96	0	balb	control
10000	300	10000_300	4497	367	3	6	nmf	1	96	0	balb	control
10000	1000	10000_1000	4618	497	3	6	nmf	1	96	0	balb	control
10000	4000	10000_4000	5201	999	3	6	nmf	1	96	0	balb	control
10000	10000	10000_10000	5678	2459	3	6	nmf	1	96	0	balb	control
10000	40000	10000_40000	4536	5361	3	6	nmf	1	96	0	balb	control
10000	70000	10000_70000	4989	4800	3	6	nmf	1	96	0	balb	control
40000	70000	40000_70000	11450	8004	3	6	nmf	1	96	0	balb	control
0	100	0_100	0	110	3	6	nmf	1	96	0	balb	control
0	300	0_300	0	101	3	6	nmf	1	96	0	balb	control
0	1000	0_1000	0	186	3	6	nmf	1	96	0	balb	control
0	4000	0_4000	0	384	3	6	nmf	1	96	0	balb	control
0	10000	0_10000	0	1499	3	6	nmf	1	96	0	balb	control
0	40000	0_40000	0	792	3	6	nmf	1	96	0	balb	control
0	70000	0_70000	0	814	3	6	nmf	1	96	0	balb	control
100	0	100_0	34	0	3	6	nmf	1	96	0	balb	control
300	0	300_0	157	0	3	6	nmf	1	96	0	balb	control
1000	0	1000_0	230	0	3	6	nmf	1	96	0	balb	control
4000	0	4000_0	1648	0	3	6	nmf	1	96	0	balb	control
10000	0	10000_0	4290	0	3	6	nmf	1	96	0	balb	control
40000	0	40000_0	11028	0	3	6	nmf	1	96	0	balb	control
100	100	100_100	108	108	7	6	nmf	1	96	0	balb	control
100	300	100_300	94	167	7	6	nmf	1	96	0	balb	control
100	1000	100_1000	105	317	7	6	nmf	1	96	0	balb	control
100	4000	100_4000	108	654	7	6	nmf	1	96	0	balb	control
100	10000	100_10000	128	1062	7	6	nmf	1	96	0	balb	control
100	40000	100_40000	414	981	7	6	nmf	1	96	0	balb	control
100	70000	100_70000	166	1422	7	6	nmf	1	96	0	balb	control
300	100	300_100	116	49	7	6	nmf	1	96	0	balb	control
300	300	300_300	147	82	7	6	nmf	1	96	0	balb	control
300	1000	300_1000	115	119	7	6	nmf	1	96	0	balb	control
300	4000	300_4000	105	228	7	6	nmf	1	96	0	balb	control
300	10000	300_10000	169	424	7	6	nmf	1	96	0	balb	control
300	40000	300_40000	250	635	7	6	nmf	1	96	0	balb	control
300	70000	300_70000	290	790	7	6	nmf	1	96	0	balb	control
1000	100	1000_100	614	64	7	6	nmf	1	96	0	balb	control
1000	300	1000_300	859	116	7	6	nmf	1	96	0	balb	control
1000	1000	1000_1000	909	229	7	6	nmf	1	96	0	balb	control
1000	4000	1000_4000	901	453	7	6	nmf	1	96	0	balb	control
1000	10000	1000_10000	1083	691	7	6	nmf	1	96	0	balb	control
1000	40000	1000_40000	438	1466	7	6	nmf	1	96	0	balb	control
1000	70000	1000_70000	567	1675	7	6	nmf	1	96	0	balb	control
4000	100	4000_100	3918	352	7	6	nmf	1	96	0	balb	control
4000	300	4000_300	3394	323	7	6	nmf	1	96	0	balb	control
4000	1000	4000_1000	3159	1373	7	6	nmf	1	96	0	balb	control
4000	4000	4000_4000	3723	3710	7	6	nmf	1	96	0	balb	control
4000	10000	4000_10000	3384	7471	7	6	nmf	1	96	0	balb	control
4000	40000	4000_40000	1737	7141	7	6	nmf	1	96	0	balb	control
4000	70000	4000_70000	2136	7497	7	6	nmf	1	96	0	balb	control
10000	100	10000_100	6740	358	7	6	nmf	1	96	0	balb	control
10000	300	10000_300	6474	551	7	6	nmf	1	96	0	balb	control
10000	1000	10000_1000	6280	1823	7	6	nmf	1	96	0	balb	control
10000	4000	10000_4000	5601	4377	7	6	nmf	1	96	0	balb	control
10000	10000	10000_10000	6223	9152	7	6	nmf	1	96	0	balb	control
10000	40000	10000_40000	4520	10341	7	6	nmf	1	96	0	balb	control
10000	70000	10000_70000	3907	9423	7	6	nmf	1	96	0	balb	control
40000	70000	40000_70000	8970	4990	7	6	nmf	1	96	0	balb	control
0	100	0_100	0	76	7	6	nmf	1	96	0	balb	control
0	300	0_300	0	89	7	6	nmf	1	96	0	balb	control
0	1000	0_1000	0	257	7	6	nmf	1	96	0	balb	control
0	4000	0_4000	0	1210	7	6	nmf	1	96	0	balb	control
0	10000	0_10000	0	1759	7	6	nmf	1	96	0	balb	control
0	40000	0_40000	0	2020	7	6	nmf	1	96	0	balb	control
0	70000	0_70000	0	2071	7	6	nmf	1	96	0	balb	control
100	0	100_0	51	0	7	6	nmf	1	96	0	balb	control
300	0	300_0	105	0	7	6	nmf	1	96	0	balb	control
1000	0	1000_0	786	0	7	6	nmf	1	96	0	balb	control
4000	0	4000_0	3141	0	7	6	nmf	1	96	0	balb	control
10000	0	10000_0	6761	0	7	6	nmf	1	96	0	balb	control
40000	0	40000_0	13653	0	7	6	nmf	1	96	0	balb	control
0	100	0_100	0	63	3	9	nmf	1	96	0	balb	control
0	100	0_100	0	72	3	10	nmf	1	96	0	balb	control
0	100	0_100	0	57	3	11	nmf	1	96	0	balb	control
0	100	0_100	0	67	3	12	nmf	1	96	0	balb	control
0	300	0_300	0	74	3	9	nmf	1	96	0	balb	control
0	300	0_300	0	118	3	10	nmf	1	96	0	balb	control
0	300	0_300	0	91	3	11	nmf	1	96	0	balb	control
0	300	0_300	0	164	3	12	nmf	1	96	0	balb	control
0	1000	0_1000	0	56	3	9	nmf	1	96	0	balb	control
0	1000	0_1000	0	105	3	10	nmf	1	96	0	balb	control
0	1000	0_1000	0	136	3	11	nmf	1	96	0	balb	control
0	1000	0_1000	0	117	3	12	nmf	1	96	0	balb	control
0	3000	0_3000	0	522	3	9	nmf	1	96	0	balb	control
0	3000	0_3000	0	856	3	10	nmf	1	96	0	balb	control
0	3000	0_3000	0	607	3	11	nmf	1	96	0	balb	control
0	3000	0_3000	0	713	3	12	nmf	1	96	0	balb	control
0	10000	0_10000	0	776	3	9	nmf	1	96	0	balb	control
0	10000	0_10000	0	896	3	10	nmf	1	96	0	balb	control
0	10000	0_10000	0	761	3	11	nmf	1	96	0	balb	control
0	10000	0_10000	0	1070	3	12	nmf	1	96	0	balb	control
0	100000	0_100000	0	1692	3	9	nmf	1	96	0	balb	control
0	100000	0_100000	0	1863	3	10	nmf	1	96	0	balb	control
0	100000	0_100000	0	1616	3	11	nmf	1	96	0	balb	control
0	100000	0_100000	0	2347	3	12	nmf	1	96	0	balb	control
0	100	0_100	0	55	7	9	nmf	1	96	0	balb	control
0	100	0_100	0	56	7	10	nmf	1	96	0	balb	control
0	100	0_100	0	116	7	11	nmf	1	96	0	balb	control
0	100	0_100	0	133	7	12	nmf	1	96	0	balb	control
0	300	0_300	0	91	7	9	nmf	1	96	0	balb	control
0	300	0_300	0	180	7	10	nmf	1	96	0	balb	control
0	300	0_300	0	148	7	11	nmf	1	96	0	balb	control
0	300	0_300	0	186	7	12	nmf	1	96	0	balb	control
0	1000	0_1000	0	374	7	9	nmf	1	96	0	balb	control
0	1000	0_1000	0	346	7	10	nmf	1	96	0	balb	control
0	1000	0_1000	0	308	7	11	nmf	1	96	0	balb	control
0	1000	0_1000	0	319	7	12	nmf	1	96	0	balb	control
0	3000	0_3000	0	746	7	9	nmf	1	96	0	balb	control
0	3000	0_3000	0	1100	7	10	nmf	1	96	0	balb	control
0	3000	0_3000	0	690	7	11	nmf	1	96	0	balb	control
0	3000	0_3000	0	959	7	12	nmf	1	96	0	balb	control
0	10000	0_10000	0	1367	7	9	nmf	1	96	0	balb	control
0	10000	0_10000	0	1384	7	10	nmf	1	96	0	balb	control
0	10000	0_10000	0	1587	7	11	nmf	1	96	0	balb	control
0	10000	0_10000	0	1596	7	12	nmf	1	96	0	balb	control
0	100000	0_100000	0	2490	7	9	nmf	1	96	0	balb	control
0	100000	0_100000	0	2579	7	10	nmf	1	96	0	balb	control
0	100000	0_100000	0	1960	7	11	nmf	1	96	0	balb	control
0	100000	0_100000	0	3558	7	12	nmf	1	96	0	balb	control
0	100	0_100	0	86	14	9	nmf	1	96	0	balb	control
0	100	0_100	0	97	14	10	nmf	1	96	0	balb	control
0	100	0_100	0	102	14	11	nmf	1	96	0	balb	control
0	100	0_100	0	88	14	12	nmf	1	96	0	balb	control
0	300	0_300	0	129	14	9	nmf	1	96	0	balb	control
0	300	0_300	0	109	14	10	nmf	1	96	0	balb	control
0	300	0_300	0	240	14	11	nmf	1	96	0	balb	control
0	300	0_300	0	174	14	12	nmf	1	96	0	balb	control
0	1000	0_1000	0	421	14	9	nmf	1	96	0	balb	control
0	1000	0_1000	0	555	14	10	nmf	1	96	0	balb	control
0	1000	0_1000	0	531	14	11	nmf	1	96	0	balb	control
0	1000	0_1000	0	428	14	12	nmf	1	96	0	balb	control
0	3000	0_3000	0	1205	14	9	nmf	1	96	0	balb	control
0	3000	0_3000	0	1517	14	10	nmf	1	96	0	balb	control
0	3000	0_3000	0	1476	14	11	nmf	1	96	0	balb	control
0	3000	0_3000	0	1009	14	12	nmf	1	96	0	balb	control
0	10000	0_10000	0	1920	14	9	nmf	1	96	0	balb	control
0	10000	0_10000	0	1967	14	10	nmf	1	96	0	balb	control
0	10000	0_10000	0	2281	14	11	nmf	1	96	0	balb	control
0	10000	0_10000	0	2079	14	12	nmf	1	96	0	balb	control
0	100000	0_100000	0	3160	14	9	nmf	1	96	0	balb	control
0	100000	0_100000	0	3175	14	10	nmf	1	96	0	balb	control
0	100000	0_100000	0	2359	14	11	nmf	1	96	0	balb	control
0	100000	0_100000	0	2218	14	12	nmf	1	96	0	balb	control
0	100	0_100	0	159	21	9	nmf	1	96	0	balb	control
0	100	0_100	0	127	21	10	nmf	1	96	0	balb	control
0	100	0_100	0	146	21	11	nmf	1	96	0	balb	control
0	100	0_100	0	155	21	12	nmf	1	96	0	balb	control
0	300	0_300	0	249	21	9	nmf	1	96	0	balb	control
0	300	0_300	0	197	21	10	nmf	1	96	0	balb	control
0	300	0_300	0	177	21	11	nmf	1	96	0	balb	control
0	300	0_300	0	345	21	12	nmf	1	96	0	balb	control
0	1000	0_1000	0	840	21	9	nmf	1	96	0	balb	control
0	1000	0_1000	0	315	21	10	nmf	1	96	0	balb	control
0	1000	0_1000	0	499	21	11	nmf	1	96	0	balb	control
0	1000	0_1000	0	630	21	12	nmf	1	96	0	balb	control
0	3000	0_3000	0	1347	21	9	nmf	1	96	0	balb	control
0	3000	0_3000	0	1799	21	10	nmf	1	96	0	balb	control
0	3000	0_3000	0	1475	21	11	nmf	1	96	0	balb	control
0	3000	0_3000	0	1246	21	12	nmf	1	96	0	balb	control
0	10000	0_10000	0	2029	21	9	nmf	1	96	0	balb	control
0	10000	0_10000	0	1769	21	10	nmf	1	96	0	balb	control
0	10000	0_10000	0	1722	21	11	nmf	1	96	0	balb	control
0	10000	0_10000	0	2053	21	12	nmf	1	96	0	balb	control
0	100000	0_100000	0	2478	21	9	nmf	1	96	0	balb	control
0	100000	0_100000	0	3427	21	10	nmf	1	96	0	balb	control
0	100000	0_100000	0	2303	21	11	nmf	1	96	0	balb	control
0	100000	0_100000	0	4436	21	12	nmf	1	96	0	balb	control
100	0	100_0	30	0	3	8	nmf	1	96	0	balb	control
300	0	300_0	65	0	3	8	nmf	1	96	0	balb	control
1000	0	1000_0	241	0	3	8	nmf	1	96	0	balb	control
10000	0	10000_0	4245	0	3	8	nmf	1	96	0	balb	control
100	0	100_0	77	0	7	8	nmf	1	96	0	balb	control
300	0	300_0	244	0	7	8	nmf	1	96	0	balb	control
1000	0	1000_0	729	0	7	8	nmf	1	96	0	balb	control
10000	0	10000_0	4173	0	7	8	nmf	1	96	0	balb	control
100	0	100_0	172	0	14	8	nmf	1	96	0	balb	control
300	0	300_0	263	0	14	8	nmf	1	96	0	balb	control
1000	0	1000_0	1608	0	14	8	nmf	1	96	0	balb	control
10000	0	10000_0	5665	0	14	8	nmf	1	96	0	balb	control
100	100	100_100	71	15	3	8	nmf	1	96	0	balb	control
300	100	300_100	139	15	3	8	nmf	1	96	0	balb	control
1000	100	1000_100	296	15	3	8	nmf	1	96	0	balb	control
10000	100	10000_100	3006	90	3	8	nmf	1	96	0	balb	control
100	300	100_300	55	26	3	8	nmf	1	96	0	balb	control
300	300	300_300	91	10	3	8	nmf	1	96	0	balb	control
1000	300	1000_300	272	21	3	8	nmf	1	96	0	balb	control
10000	300	10000_300	2390	202	3	8	nmf	1	96	0	balb	control
100	1000	100_1000	31	24	3	8	nmf	1	96	0	balb	control
300	1000	300_1000	68	29	3	8	nmf	1	96	0	balb	control
1000	1000	1000_1000	224	112	3	8	nmf	1	96	0	balb	control
10000	1000	10000_1000	2674	717	3	8	nmf	1	96	0	balb	control
100	100000	100_100000	147	229	3	8	nmf	1	96	0	balb	control
300	100000	300_100000	169	343	3	8	nmf	1	96	0	balb	control
1000	100000	1000_100000	420	288	3	8	nmf	1	96	0	balb	control
10000	100000	10000_100000	2367	2181	3	8	nmf	1	96	0	balb	control
100	100	100_100	42	17	7	8	nmf	1	96	0	balb	control
300	100	300_100	267	41	7	8	nmf	1	96	0	balb	control
1000	100	1000_100	554	92	7	8	nmf	1	96	0	balb	control
10000	100	10000_100	3794	958	7	8	nmf	1	96	0	balb	control
100	300	100_300	48	31	7	8	nmf	1	96	0	balb	control
300	300	300_300	133	62	7	8	nmf	1	96	0	balb	control
1000	300	1000_300	568	156	7	8	nmf	1	96	0	balb	control
10000	300	10000_300	2609	1176	7	8	nmf	1	96	0	balb	control
100	1000	100_1000	32	61	7	8	nmf	1	96	0	balb	control
300	1000	300_1000	98	84	7	8	nmf	1	96	0	balb	control
1000	1000	1000_1000	506	501	7	8	nmf	1	96	0	balb	control
10000	1000	10000_1000	2841	3728	7	8	nmf	1	96	0	balb	control
100	100000	100_100000	185	391	7	8	nmf	1	96	0	balb	control
300	100000	300_100000	445	459	7	8	nmf	1	96	0	balb	control
1000	100000	1000_100000	1931	1555	7	8	nmf	1	96	0	balb	control
10000	100000	10000_100000	3592	3569	7	8	nmf	1	96	0	balb	control
100000	4000	100000_4000	100000	4000	0	2	nmf	1	96	0	balb	control
100000	10000	100000_10000	100000	10000	0	2	nmf	1	96	0	balb	control
0	100	0_100	0	100	0	9	nmf	1	96	0	balb	control
0	100	0_100	0	100	0	10	nmf	1	96	0	balb	control
0	100	0_100	0	100	0	11	nmf	1	96	0	balb	control
0	100	0_100	0	100	0	12	nmf	1	96	0	balb	control
0	300	0_300	0	300	0	9	nmf	1	96	0	balb	control
0	300	0_300	0	300	0	10	nmf	1	96	0	balb	control
0	300	0_300	0	300	0	11	nmf	1	96	0	balb	control
0	300	0_300	0	300	0	12	nmf	1	96	0	balb	control
0	1000	0_1000	0	1000	0	9	nmf	1	96	0	balb	control
0	1000	0_1000	0	1000	0	10	nmf	1	96	0	balb	control
0	1000	0_1000	0	1000	0	11	nmf	1	96	0	balb	control
0	1000	0_1000	0	1000	0	12	nmf	1	96	0	balb	control
0	3000	0_3000	0	3000	0	9	nmf	1	96	0	balb	control
0	3000	0_3000	0	3000	0	10	nmf	1	96	0	balb	control
0	3000	0_3000	0	3000	0	11	nmf	1	96	0	balb	control
0	3000	0_3000	0	3000	0	12	nmf	1	96	0	balb	control
0	10000	0_10000	0	10000	0	9	nmf	1	96	0	balb	control
0	10000	0_10000	0	10000	0	10	nmf	1	96	0	balb	control
0	10000	0_10000	0	10000	0	11	nmf	1	96	0	balb	control
0	10000	0_10000	0	10000	0	12	nmf	1	96	0	balb	control
0	100000	0_100000	0	100000	0	9	nmf	1	96	0	balb	control
0	100000	0_100000	0	100000	0	10	nmf	1	96	0	balb	control
0	100000	0_100000	0	100000	0	11	nmf	1	96	0	balb	control
0	100000	0_100000	0	100000	0	12	nmf	1	96	0	balb	control
100	0	100_0	100	0	0	8	nmf	1	96	0	balb	control
300	0	300_0	300	0	0	8	nmf	1	96	0	balb	control
1000	0	1000_0	1000	0	0	8	nmf	1	96	0	balb	control
10000	0	10000_0	10000	0	0	8	nmf	1	96	0	balb	control
100	100	100_100	100	100	0	8	nmf	1	96	0	balb	control
300	100	300_100	300	100	0	8	nmf	1	96	0	balb	control
1000	100	1000_100	1000	100	0	8	nmf	1	96	0	balb	control
10000	100	10000_100	10000	100	0	8	nmf	1	96	0	balb	control
100	300	100_300	100	300	0	8	nmf	1	96	0	balb	control
300	300	300_300	300	300	0	8	nmf	1	96	0	balb	control
1000	300	1000_300	1000	300	0	8	nmf	1	96	0	balb	control
10000	300	10000_300	10000	300	0	8	nmf	1	96	0	balb	control
100	1000	100_1000	100	1000	0	8	nmf	1	96	0	balb	control
300	1000	300_1000	300	1000	0	8	nmf	1	96	0	balb	control
1000	1000	1000_1000	1000	1000	0	8	nmf	1	96	0	balb	control
10000	1000	10000_1000	10000	1000	0	8	nmf	1	96	0	balb	control
100	100000	100_100000	100	100000	0	8	nmf	1	96	0	balb	control
300	100000	300_100000	300	100000	0	8	nmf	1	96	0	balb	control
1000	100000	1000_100000	1000	100000	0	8	nmf	1	96	0	balb	control
10000	100000	10000_100000	10000	100000	0	8	nmf	1	96	0	balb	control
0	1000	0_1000	0	49	3	14	nmf	1	6	0	balb	control
0	1000	0_1000	0	73	3	15	nmf	1	6	0	balb	control
0	1000	0_1000	0	60	3	16	nmf	1	6	0	balb	control
0	4000	0_4000	0	266	3	14	nmf	1	6	0	balb	control
0	4000	0_4000	0	327	3	15	nmf	1	6	0	balb	control
0	4000	0_4000	0	230	3	16	nmf	1	6	0	balb	control
0	40000	0_40000	0	500	3	14	nmf	1	6	0	balb	control
0	40000	0_40000	0	385	3	15	nmf	1	6	0	balb	control
0	40000	0_40000	0	1387	3	16	nmf	1	6	0	balb	control
0	10000	0_10000	0	1409	3	14	nmf	1	6	0	balb	control
0	10000	0_10000	0	1647	3	15	nmf	1	6	0	balb	control
0	10000	0_10000	0	3525	3	16	nmf	1	6	0	balb	control
0	1000	0_1000	0	91	7	14	nmf	1	6	0	balb	control
0	1000	0_1000	0	95	7	15	nmf	1	6	0	balb	control
0	1000	0_1000	0	123	7	16	nmf	1	6	0	balb	control
0	4000	0_4000	0	464	7	14	nmf	1	6	0	balb	control
0	4000	0_4000	0	446	7	15	nmf	1	6	0	balb	control
0	4000	0_4000	0	419	7	16	nmf	1	6	0	balb	control
0	40000	0_40000	0	791	7	14	nmf	1	6	0	balb	control
0	40000	0_40000	0	547	7	15	nmf	1	6	0	balb	control
0	40000	0_40000	0	2739	7	16	nmf	1	6	0	balb	control
0	10000	0_10000	0	2398	7	14	nmf	1	6	0	balb	control
0	10000	0_10000	0	2312	7	15	nmf	1	6	0	balb	control
0	10000	0_10000	0	3958	7	16	nmf	1	6	0	balb	control
1000	0	1000_0	1060	0	3	17	nmf	1	6	0	balb	control
4000	0	4000_0	1587	0	3	17	nmf	1	6	0	balb	control
10000	0	10000_0	3098	0	3	17	nmf	1	6	0	balb	control
40000	0	40000_0	10668	0	3	17	nmf	1	6	0	balb	control
1000	1000	1000_1000	200	95	3	14	nmf	1	6	0	balb	control
4000	4000	4000_4000	231	168	3	14	nmf	1	6	0	balb	control
1000	1000	1000_1000	202	118	3	15	nmf	1	6	0	balb	control
4000	4000	4000_4000	393	263	3	15	nmf	1	6	0	balb	control
1000	1000	1000_1000	150	76	3	16	nmf	1	6	0	balb	control
4000	4000	4000_4000	210	144	3	16	nmf	1	6	0	balb	control
1000	0	1000_0	295	0	7	17	nmf	1	6	0	balb	control
4000	0	4000_0	774	0	7	17	nmf	1	6	0	balb	control
10000	0	10000_0	3220	0	7	17	nmf	1	6	0	balb	control
40000	0	40000_0	9313	0	7	17	nmf	1	6	0	balb	control
1000	1000	1000_1000	168	111	7	14	nmf	1	6	0	balb	control
1000	1000	1000_1000	232	77	7	15	nmf	1	6	0	balb	control
1000	1000	1000_1000	186	110	7	16	nmf	1	6	0	balb	control
4000	4000	4000_4000	624	170	7	14	nmf	1	6	0	balb	control
4000	4000	4000_4000	1287	378	7	15	nmf	1	6	0	balb	control
4000	4000	4000_4000	1592	252	7	16	nmf	1	6	0	balb	control
100	0	100_0	108	0	3	18	nmf	1	96	1	balb	control
100	100	100_100	156	195	3	18	nmf	1	96	1	balb	control
100	1000	100_1000	174	261	3	18	nmf	1	96	1	balb	control
100	10000	100_10000	271	920	3	18	nmf	1	96	1	balb	control
100	100000	100_100000	686	3325	3	18	nmf	1	96	1	balb	control
1000	0	1000_0	273	0	3	18	nmf	1	96	1	balb	control
1000	100	1000_100	291	168	3	18	nmf	1	96	1	balb	control
1000	1000	1000_1000	293	141	3	18	nmf	1	96	1	balb	control
1000	10000	1000_10000	267	389	3	18	nmf	1	96	1	balb	control
1000	100000	1000_100000	570	1550	3	18	nmf	1	96	1	balb	control
10000	0	10000_0	1956	0	3	18	nmf	1	96	1	balb	control
10000	100	10000_100	2497	250	3	18	nmf	1	96	1	balb	control
10000	1000	10000_1000	2520	263	3	18	nmf	1	96	1	balb	control
10000	10000	10000_10000	2503	1467	3	18	nmf	1	96	1	balb	control
10000	100000	10000_100000	1972	1281	3	18	nmf	1	96	1	balb	control
40000	0	40000_0	6958	0	3	18	nmf	1	96	1	balb	control
40000	100	40000_100	6052	427	3	18	nmf	1	96	1	balb	control
40000	1000	40000_1000	3975	306	3	18	nmf	1	96	1	balb	control
40000	10000	40000_10000	4683	2389	3	18	nmf	1	96	1	balb	control
0	100	0_100	0	316	3	18	nmf	1	96	1	balb	control
0	1000	0_1000	0	24	3	18	nmf	1	96	1	balb	control
0	10000	0_10000	0	1295	3	18	nmf	1	96	1	balb	control
0	100000	0_100000	0	3154	3	18	nmf	1	96	1	balb	control
100	0	100_0	88	0	3	19	nmf	1	96	1	balb	control
100	100	100_100	44	90	3	19	nmf	1	96	1	balb	control
100	1000	100_1000	47	160	3	19	nmf	1	96	1	balb	control
100	10000	100_10000	191	697	3	19	nmf	1	96	1	balb	control
100	100000	100_100000	513	1698	3	19	nmf	1	96	1	balb	control
1000	0	1000_0	328	0	3	19	nmf	1	96	1	balb	control
1000	100	1000_100	385	85	3	19	nmf	1	96	1	balb	control
1000	1000	1000_1000	348	131	3	19	nmf	1	96	1	balb	control
1000	10000	1000_10000	507	576	3	19	nmf	1	96	1	balb	control
1000	100000	1000_100000	280	1229	3	19	nmf	1	96	1	balb	control
10000	0	10000_0	5787	0	3	19	nmf	1	96	1	balb	control
10000	100	10000_100	4108	179	3	19	nmf	1	96	1	balb	control
10000	1000	10000_1000	3365	369	3	19	nmf	1	96	1	balb	control
10000	10000	10000_10000	2729	1088	3	19	nmf	1	96	1	balb	control
10000	100000	10000_100000	3843	1970	3	19	nmf	1	96	1	balb	control
40000	0	40000_0	9653	0	3	19	nmf	1	96	1	balb	control
40000	100	40000_100	6144	277	3	19	nmf	1	96	1	balb	control
40000	1000	40000_1000	8194	748	3	19	nmf	1	96	1	balb	control
40000	10000	40000_10000	7123	3035	3	19	nmf	1	96	1	balb	control
40000	100000	40000_100000	8214	5273	3	19	nmf	1	96	1	balb	control
0	100	0_100	0	375	3	19	nmf	1	96	1	balb	control
0	1000	0_1000	0	152	3	19	nmf	1	96	1	balb	control
0	10000	0_10000	0	392	3	19	nmf	1	96	1	balb	control
0	100000	0_100000	0	784	3	19	nmf	1	96	1	balb	control
100	100	100_100	111	22	3	20	nmf	1	96	1	balb	control
100	1000	100_1000	102	135	3	20	nmf	1	96	1	balb	control
100	10000	100_10000	249	660	3	20	nmf	1	96	1	balb	control
100	100000	100_100000	1087	3303	3	20	nmf	1	96	1	balb	control
1000	100	1000_100	520	46	3	20	nmf	1	96	1	balb	control
1000	1000	1000_1000	398	139	3	20	nmf	1	96	1	balb	control
1000	10000	1000_10000	512	766	3	20	nmf	1	96	1	balb	control
1000	100000	1000_100000	918	2938	3	20	nmf	1	96	1	balb	control
10000	100	10000_100	4668	131	3	20	nmf	1	96	1	balb	control
10000	1000	10000_1000	2229	360	3	20	nmf	1	96	1	balb	control
10000	10000	10000_10000	4662	2139	3	20	nmf	1	96	1	balb	control
10000	100000	10000_100000	4265	6166	3	20	nmf	1	96	1	balb	control
40000	100	40000_100	8848	719	3	20	nmf	1	96	1	balb	control
40000	1000	40000_1000	7404	1517	3	20	nmf	1	96	1	balb	control
40000	10000	40000_10000	7628	4931	3	20	nmf	1	96	1	balb	control
40000	100000	40000_100000	7573	8995	3	20	nmf	1	96	1	balb	control
0	100	0_100	0	224	3	20	nmf	1	96	1	balb	control
0	1000	0_1000	0	177	3	20	nmf	1	96	1	balb	control
0	10000	0_10000	0	404	3	20	nmf	1	96	1	balb	control
0	100000	0_100000	0	1448	3	20	nmf	1	96	1	balb	control
100	0	100_0	147	0	7	19	nmf	1	96	1	balb	control
100	100	100_100	169	74	7	19	nmf	1	96	1	balb	control
100	1000	100_1000	225	244	7	19	nmf	1	96	1	balb	control
100	10000	100_10000	589	1343	7	19	nmf	1	96	1	balb	control
100	100000	100_100000	1441	3760	7	19	nmf	1	96	1	balb	control
1000	0	1000_0	1075	0	7	19	nmf	1	96	1	balb	control
1000	100	1000_100	1015	99	7	19	nmf	1	96	1	balb	control
1000	1000	1000_1000	980	302	7	19	nmf	1	96	1	balb	control
1000	10000	1000_10000	889	1448	7	19	nmf	1	96	1	balb	control
1000	100000	1000_100000	2729	4138	7	19	nmf	1	96	1	balb	control
10000	0	10000_0	7128	0	7	19	nmf	1	96	1	balb	control
10000	100	10000_100	6503	427	7	19	nmf	1	96	1	balb	control
10000	1000	10000_1000	4846	5755	7	19	nmf	1	96	1	balb	control
10000	10000	10000_10000	3785	11038	7	19	nmf	1	96	1	balb	control
10000	100000	10000_100000	4121	11633	7	19	nmf	1	96	1	balb	control
40000	0	40000_0	12453	0	7	19	nmf	1	96	1	balb	control
40000	100	40000_100	9765	1175	7	19	nmf	1	96	1	balb	control
40000	1000	40000_1000	7966	9735	7	19	nmf	1	96	1	balb	control
40000	10000	40000_10000	3972	9847	7	19	nmf	1	96	1	balb	control
40000	100000	40000_100000	4310	7060	7	19	nmf	1	96	1	balb	control
0	100	0_100	0	221	7	19	nmf	1	96	1	balb	control
0	1000	0_1000	0	327	7	19	nmf	1	96	1	balb	control
0	10000	0_10000	0	1348	7	19	nmf	1	96	1	balb	control
0	100000	0_100000	0	4885	7	19	nmf	1	96	1	balb	control
100	100	100_100	140	68	7	20	nmf	1	96	1	balb	control
100	1000	100_1000	210	279	7	20	nmf	1	96	1	balb	control
100	10000	100_10000	518	918	7	20	nmf	1	96	1	balb	control
100	100000	100_100000	1537	4325	7	20	nmf	1	96	1	balb	control
1000	100	1000_100	892	39	7	20	nmf	1	96	1	balb	control
1000	1000	1000_1000	883	199	7	20	nmf	1	96	1	balb	control
1000	10000	1000_10000	1082	1243	7	20	nmf	1	96	1	balb	control
1000	100000	1000_100000	3401	4726	7	20	nmf	1	96	1	balb	control
10000	100	10000_100	5087	283	7	20	nmf	1	96	1	balb	control
10000	1000	10000_1000	4338	3490	7	20	nmf	1	96	1	balb	control
10000	10000	10000_10000	4044	10114	7	20	nmf	1	96	1	balb	control
10000	100000	10000_100000	6322	11525	7	20	nmf	1	96	1	balb	control
40000	100	40000_100	9061	1036	7	20	nmf	1	96	1	balb	control
40000	1000	40000_1000	10308	7181	7	20	nmf	1	96	1	balb	control
40000	10000	40000_10000	5292	8498	7	20	nmf	1	96	1	balb	control
40000	100000	40000_100000	4134	6422	7	20	nmf	1	96	1	balb	control
0	100	0_100	0	219	7	20	nmf	1	96	1	balb	control
0	1000	0_1000	0	321	7	20	nmf	1	96	1	balb	control
0	10000	0_10000	0	1703	7	20	nmf	1	96	1	balb	control
0	100000	0_100000	0	6732	7	20	nmf	1	96	1	balb	control
100	100	100_100	374	68	7	18	nmf	1	96	1	balb	control
100	1000	100_1000	203	197	7	18	nmf	1	96	1	balb	control
100	10000	100_10000	413	747	7	18	nmf	1	96	1	balb	control
100	100000	100_100000	1181	2291	7	18	nmf	1	96	1	balb	control
1000	100	1000_100	867	259	7	18	nmf	1	96	1	balb	control
1000	1000	1000_1000	1481	503	7	18	nmf	1	96	1	balb	control
1000	10000	1000_10000	933	1114	7	18	nmf	1	96	1	balb	control
1000	100000	1000_100000	1564	2040	7	18	nmf	1	96	1	balb	control
10000	100	10000_100	4	16	7	18	nmf	1	96	1	balb	control
10000	1000	10000_1000	88	70	7	18	nmf	1	96	1	balb	control
10000	10000	10000_10000	1537	8273	7	18	nmf	1	96	1	balb	control
10000	100000	10000_100000	1642	10132	7	18	nmf	1	96	1	balb	control
0	100	0_100	0	146	7	18	nmf	1	96	1	balb	control
0	1000	0_1000	0	155	7	18	nmf	1	96	1	balb	control
0	10000	0_10000	0	1154	7	18	nmf	1	96	1	balb	control
0	100000	0_100000	0	4612	7	18	nmf	1	96	1	balb	control
0	1000	0_1000	0	1000	0	14	nmf	1	6	0	balb	control
0	1000	0_1000	0	1000	0	15	nmf	1	6	0	balb	control
0	1000	0_1000	0	1000	0	16	nmf	1	6	0	balb	control
0	4000	0_4000	0	4000	0	14	nmf	1	6	0	balb	control
0	4000	0_4000	0	4000	0	15	nmf	1	6	0	balb	control
0	4000	0_4000	0	4000	0	16	nmf	1	6	0	balb	control
0	40000	0_40000	0	40000	0	14	nmf	1	6	0	balb	control
0	40000	0_40000	0	40000	0	15	nmf	1	6	0	balb	control
0	40000	0_40000	0	40000	0	16	nmf	1	6	0	balb	control
0	10000	0_10000	0	10000	0	14	nmf	1	6	0	balb	control
0	10000	0_10000	0	10000	0	15	nmf	1	6	0	balb	control
0	10000	0_10000	0	10000	0	16	nmf	1	6	0	balb	control
1000	0	1000_0	1000	0	0	17	nmf	1	6	0	balb	control
4000	0	4000_0	4000	0	0	17	nmf	1	6	0	balb	control
10000	0	10000_0	10000	0	0	17	nmf	1	6	0	balb	control
40000	0	40000_0	40000	0	0	17	nmf	1	6	0	balb	control
1000	1000	1000_1000	1000	1000	0	14	nmf	1	6	0	balb	control
4000	4000	4000_4000	4000	4000	0	14	nmf	1	6	0	balb	control
1000	1000	1000_1000	1000	1000	0	15	nmf	1	6	0	balb	control
4000	4000	4000_4000	4000	4000	0	15	nmf	1	6	0	balb	control
1000	1000	1000_1000	1000	1000	0	16	nmf	1	6	0	balb	control
4000	4000	4000_4000	4000	4000	0	16	nmf	1	6	0	balb	control
100	0	100_0	100	0	0	18	nmf	1	96	1	balb	control
100	100	100_100	100	100	0	18	nmf	1	96	1	balb	control
100	1000	100_1000	100	1000	0	18	nmf	1	96	1	balb	control
100	10000	100_10000	100	10000	0	18	nmf	1	96	1	balb	control
100	100000	100_100000	100	100000	0	18	nmf	1	96	1	balb	control
1000	0	1000_0	1000	0	0	18	nmf	1	96	1	balb	control
1000	100	1000_100	1000	100	0	18	nmf	1	96	1	balb	control
1000	1000	1000_1000	1000	1000	0	18	nmf	1	96	1	balb	control
1000	10000	1000_10000	1000	10000	0	18	nmf	1	96	1	balb	control
1000	100000	1000_100000	1000	100000	0	18	nmf	1	96	1	balb	control
10000	0	10000_0	10000	0	0	18	nmf	1	96	1	balb	control
10000	100	10000_100	10000	100	0	18	nmf	1	96	1	balb	control
10000	1000	10000_1000	10000	1000	0	18	nmf	1	96	1	balb	control
10000	10000	10000_10000	10000	10000	0	18	nmf	1	96	1	balb	control
10000	100000	10000_100000	10000	100000	0	18	nmf	1	96	1	balb	control
40000	0	40000_0	40000	0	0	18	nmf	1	96	1	balb	control
40000	100	40000_100	40000	100	0	18	nmf	1	96	1	balb	control
40000	1000	40000_1000	40000	1000	0	18	nmf	1	96	1	balb	control
40000	10000	40000_10000	40000	10000	0	18	nmf	1	96	1	balb	control
0	100	0_100	0	100	0	18	nmf	1	96	1	balb	control
0	1000	0_1000	0	1000	0	18	nmf	1	96	1	balb	control
0	10000	0_10000	0	10000	0	18	nmf	1	96	1	balb	control
0	100000	0_100000	0	100000	0	18	nmf	1	96	1	balb	control
100	0	100_0	100	0	0	19	nmf	1	96	1	balb	control
100	100	100_100	100	100	0	19	nmf	1	96	1	balb	control
100	1000	100_1000	100	1000	0	19	nmf	1	96	1	balb	control
100	10000	100_10000	100	10000	0	19	nmf	1	96	1	balb	control
100	100000	100_100000	100	100000	0	19	nmf	1	96	1	balb	control
1000	0	1000_0	1000	0	0	19	nmf	1	96	1	balb	control
1000	100	1000_100	1000	100	0	19	nmf	1	96	1	balb	control
1000	1000	1000_1000	1000	1000	0	19	nmf	1	96	1	balb	control
1000	10000	1000_10000	1000	10000	0	19	nmf	1	96	1	balb	control
1000	100000	1000_100000	1000	100000	0	19	nmf	1	96	1	balb	control
10000	0	10000_0	10000	0	0	19	nmf	1	96	1	balb	control
10000	100	10000_100	10000	100	0	19	nmf	1	96	1	balb	control
10000	1000	10000_1000	10000	1000	0	19	nmf	1	96	1	balb	control
10000	10000	10000_10000	10000	10000	0	19	nmf	1	96	1	balb	control
10000	100000	10000_100000	10000	100000	0	19	nmf	1	96	1	balb	control
40000	0	40000_0	40000	0	0	19	nmf	1	96	1	balb	control
40000	100	40000_100	40000	100	0	19	nmf	1	96	1	balb	control
40000	1000	40000_1000	40000	1000	0	19	nmf	1	96	1	balb	control
40000	10000	40000_10000	40000	10000	0	19	nmf	1	96	1	balb	control
40000	100000	40000_100000	40000	100000	0	19	nmf	1	96	1	balb	control
0	100	0_100	0	100	0	19	nmf	1	96	1	balb	control
0	1000	0_1000	0	1000	0	19	nmf	1	96	1	balb	control
0	10000	0_10000	0	10000	0	19	nmf	1	96	1	balb	control
0	100000	0_100000	0	100000	0	19	nmf	1	96	1	balb	control
100	100	100_100	100	100	0	20	nmf	1	96	1	balb	control
100	1000	100_1000	100	1000	0	20	nmf	1	96	1	balb	control
100	10000	100_10000	100	10000	0	20	nmf	1	96	1	balb	control
100	100000	100_100000	100	100000	0	20	nmf	1	96	1	balb	control
1000	100	1000_100	1000	100	0	20	nmf	1	96	1	balb	control
1000	1000	1000_1000	1000	1000	0	20	nmf	1	96	1	balb	control
1000	10000	1000_10000	1000	10000	0	20	nmf	1	96	1	balb	control
1000	100000	1000_100000	1000	100000	0	20	nmf	1	96	1	balb	control
10000	100	10000_100	10000	100	0	20	nmf	1	96	1	balb	control
10000	1000	10000_1000	10000	1000	0	20	nmf	1	96	1	balb	control
10000	10000	10000_10000	10000	10000	0	20	nmf	1	96	1	balb	control
10000	100000	10000_100000	10000	100000	0	20	nmf	1	96	1	balb	control
40000	100	40000_100	40000	100	0	20	nmf	1	96	1	balb	control
40000	1000	40000_1000	40000	1000	0	20	nmf	1	96	1	balb	control
40000	10000	40000_10000	40000	10000	0	20	nmf	1	96	1	balb	control
40000	100000	40000_100000	40000	100000	0	20	nmf	1	96	1	balb	control
0	100	0_100	0	100	0	20	nmf	1	96	1	balb	control
0	1000	0_1000	0	1000	0	20	nmf	1	96	1	balb	control
0	10000	0_10000	0	10000	0	20	nmf	1	96	1	balb	control
0	100000	0_100000	0	100000	0	20	nmf	1	96	1	balb	control
0	1000	0_1000	0	19	3	21	nmf	1	6	0	black	control
0	1000	0_1000	0	13	3	22	nmf	1	6	0	black	control
0	1000	0_1000	0	41	3	23	nmf	1	6	0	black	control
0	1000	0_1000	0	45	3	24	nmf	1	6	0	black	control
0	10000	0_10000	0	235	3	21	nmf	1	6	0	black	control
0	10000	0_10000	0	154	3	22	nmf	1	6	0	black	control
0	10000	0_10000	0	175	3	23	nmf	1	6	0	black	control
0	10000	0_10000	0	56	3	24	nmf	1	6	0	black	control
0	100000	0_100000	0	443	3	21	nmf	1	6	0	black	control
0	100000	0_100000	0	609	3	22	nmf	1	6	0	black	control
0	100000	0_100000	0	578	3	23	nmf	1	6	0	black	control
0	100000	0_100000	0	395	3	24	nmf	1	6	0	black	control
100	0	100_0	54	0	3	25	nmf	1	96	0	black	control
100	100	100_100	32	67	3	25	nmf	1	96	0	black	control
100	1000	100_1000	25	68	3	25	nmf	1	96	0	black	control
100	10000	100_10000	58	335	3	25	nmf	1	96	0	black	control
100	100000	100_100000	231	1823	3	25	nmf	1	96	0	black	control
100	100	100_100	40	38	3	26	nmf	1	96	0	black	control
100	1000	100_1000	79	133	3	26	nmf	1	96	0	black	control
100	10000	100_10000	115	438	3	26	nmf	1	96	0	black	control
100	100000	100_100000	1393	2784	3	26	nmf	1	96	0	black	control
1000	0	1000_0	134	0	3	25	nmf	1	96	0	black	control
1000	100	1000_100	161	39	3	25	nmf	1	96	0	black	control
1000	1000	1000_1000	122	72	3	25	nmf	1	96	0	black	control
1000	10000	1000_10000	194	449	3	25	nmf	1	96	0	black	control
1000	100000	1000_100000	483	1042	3	25	nmf	1	96	0	black	control
1000	100	1000_100	152	17	3	26	nmf	1	96	0	black	control
1000	1000	1000_1000	170	62	3	26	nmf	1	96	0	black	control
1000	10000	1000_10000	142	427	3	26	nmf	1	96	0	black	control
1000	100000	1000_100000	519	605	3	26	nmf	1	96	0	black	control
40000	0	40000_0	9583	0	3	25	nmf	1	96	0	black	control
40000	100	40000_100	8018	154	3	25	nmf	1	96	0	black	control
40000	1000	40000_1000	5211	787	3	25	nmf	1	96	0	black	control
40000	10000	40000_10000	4586	8031	3	25	nmf	1	96	0	black	control
40000	100000	40000_100000	3912	18543	3	25	nmf	1	96	0	black	control
40000	100	40000_100	8152	161	3	26	nmf	1	96	0	black	control
40000	1000	40000_1000	6421	1065	3	26	nmf	1	96	0	black	control
40000	10000	40000_10000	4398	7093	3	26	nmf	1	96	0	black	control
40000	100000	40000_100000	5640	11918	3	26	nmf	1	96	0	black	control
0	100	0_100	0	51	3	25	nmf	1	96	0	black	control
0	1000	0_1000	0	79	3	25	nmf	1	96	0	black	control
0	10000	0_10000	0	224	3	25	nmf	1	96	0	black	control
0	100000	0_100000	0	332	3	25	nmf	1	96	0	black	control
0	100	0_100	0	15	3	26	nmf	1	96	0	black	control
0	1000	0_1000	0	52	3	26	nmf	1	96	0	black	control
0	10000	0_10000	0	169	3	26	nmf	1	96	0	black	control
0	100000	0_100000	0	1567	3	26	nmf	1	96	0	black	control
100	0	100_0	100	0	3	27	nmf	1	96	0	black	control
100	100	100_100	43	26	3	27	nmf	1	96	0	black	control
100	1000	100_1000	19	57	3	27	nmf	1	96	0	black	control
100	10000	100_10000	32	173	3	27	nmf	1	96	0	black	control
100	100000	100_100000	127	682	3	27	nmf	1	96	0	black	control
100	100	100_100	23	35	3	28	nmf	1	96	0	black	control
100	1000	100_1000	35	51	3	28	nmf	1	96	0	black	control
100	10000	100_10000	64	390	3	28	nmf	1	96	0	black	control
100	100000	100_100000	164	945	3	28	nmf	1	96	0	black	control
1000	0	1000_0	55	0	3	27	nmf	1	96	0	black	control
1000	100	1000_100	85	32	3	27	nmf	1	96	0	black	control
1000	1000	1000_1000	236	73	3	27	nmf	1	96	0	black	control
1000	10000	1000_10000	434	346	3	27	nmf	1	96	0	black	control
1000	100000	1000_100000	932	1189	3	27	nmf	1	96	0	black	control
1000	100	1000_100	733	40	3	28	nmf	1	96	0	black	control
1000	1000	1000_1000	641	137	3	28	nmf	1	96	0	black	control
1000	10000	1000_10000	389	317	3	28	nmf	1	96	0	black	control
1000	100000	1000_100000	336	551	3	28	nmf	1	96	0	black	control
10000	0	10000_0	3701	0	3	27	nmf	1	96	0	black	control
10000	100	10000_100	3851	185	3	27	nmf	1	96	0	black	control
10000	1000	10000_1000	3979	1281	3	27	nmf	1	96	0	black	control
10000	10000	10000_10000	3455	4938	3	27	nmf	1	96	0	black	control
10000	100000	10000_100000	4864	5120	3	27	nmf	1	96	0	black	control
10000	100	10000_100	3354	181	3	28	nmf	1	96	0	black	control
10000	1000	10000_1000	2923	1458	3	28	nmf	1	96	0	black	control
10000	10000	10000_10000	3963	2654	3	28	nmf	1	96	0	black	control
10000	100000	10000_100000	3886	4523	3	28	nmf	1	96	0	black	control
40000	0	40000_0	6592	0	3	27	nmf	1	96	0	black	control
40000	100	40000_100	5535	192	3	27	nmf	1	96	0	black	control
40000	1000	40000_1000	6193	969	3	27	nmf	1	96	0	black	control
40000	10000	40000_10000	2387	1712	3	27	nmf	1	96	0	black	control
40000	100000	40000_100000	2542	2197	3	27	nmf	1	96	0	black	control
40000	100	40000_100	7267	584	3	28	nmf	1	96	0	black	control
40000	1000	40000_1000	7851	1477	3	28	nmf	1	96	0	black	control
40000	10000	40000_10000	4601	1928	3	28	nmf	1	96	0	black	control
0	100	0_100	0	38	3	27	nmf	1	96	0	black	control
0	1000	0_1000	0	114	3	27	nmf	1	96	0	black	control
0	10000	0_10000	0	395	3	27	nmf	1	96	0	black	control
0	100000	0_100000	0	375	3	27	nmf	1	96	0	black	control
0	100	0_100	0	11	3	28	nmf	1	96	0	black	control
0	1000	0_1000	0	61	3	28	nmf	1	96	0	black	control
0	10000	0_10000	0	303	3	28	nmf	1	96	0	black	control
0	100000	0_100000	0	298	3	28	nmf	1	96	0	black	control
10000	0	10000_0	4813	0	3	29	nmf	1	96	0	balb	control
10000	100	10000_100	7991	111	3	29	nmf	1	96	0	balb	control
10000	1000	10000_1000	7213	568	3	29	nmf	1	96	0	balb	control
10000	10000	10000_10000	7993	1425	3	29	nmf	1	96	0	balb	control
10000	100000	10000_100000	6321	4261	3	29	nmf	1	96	0	balb	control
0	100	0_100	0	41	3	29	nmf	1	96	0	balb	control
0	1000	0_1000	0	108	3	29	nmf	1	96	0	balb	control
0	10000	0_10000	0	330	3	29	nmf	1	96	0	balb	control
0	100000	0_100000	0	531	3	29	nmf	1	96	0	balb	control
0	1000	0_1000	0	78	7	21	nmf	1	6	0	black	control
0	1000	0_1000	0	69	7	22	nmf	1	6	0	black	control
0	1000	0_1000	0	47	7	23	nmf	1	6	0	black	control
0	1000	0_1000	0	63	7	24	nmf	1	6	0	black	control
0	10000	0_10000	0	317	7	21	nmf	1	6	0	black	control
0	10000	0_10000	0	198	7	22	nmf	1	6	0	black	control
0	10000	0_10000	0	181	7	23	nmf	1	6	0	black	control
0	10000	0_10000	0	215	7	24	nmf	1	6	0	black	control
0	100000	0_100000	0	1202	7	21	nmf	1	6	0	black	control
0	100000	0_100000	0	3043	7	22	nmf	1	6	0	black	control
0	100000	0_100000	0	1914	7	23	nmf	1	6	0	black	control
0	100000	0_100000	0	1613	7	24	nmf	1	6	0	black	control
100	0	100_0	35	0	7	27	nmf	1	96	0	black	control
100	100	100_100	82	50	7	27	nmf	1	96	0	black	control
100	1000	100_1000	83	86	7	27	nmf	1	96	0	black	control
100	10000	100_10000	119	281	7	27	nmf	1	96	0	black	control
100	100000	100_100000	780	988	7	27	nmf	1	96	0	black	control
100	100	100_100	92	25	7	28	nmf	1	96	0	black	control
100	1000	100_1000	126	117	7	28	nmf	1	96	0	black	control
100	10000	100_10000	98	232	7	28	nmf	1	96	0	black	control
100	100000	100_100000	589	1380	7	28	nmf	1	96	0	black	control
1000	0	1000_0	54	0	7	27	nmf	1	96	0	black	control
1000	100	1000_100	25	38	7	27	nmf	1	96	0	black	control
1000	1000	1000_1000	76	68	7	27	nmf	1	96	0	black	control
1000	10000	1000_10000	354	454	7	27	nmf	1	96	0	black	control
1000	100000	1000_100000	2299	702	7	27	nmf	1	96	0	black	control
1000	100	1000_100	996	34	7	28	nmf	1	96	0	black	control
1000	1000	1000_1000	1101	634	7	28	nmf	1	96	0	black	control
1000	10000	1000_10000	697	616	7	28	nmf	1	96	0	black	control
1000	100000	1000_100000	2659	782	7	28	nmf	1	96	0	black	control
10000	0	10000_0	3878	0	7	27	nmf	1	96	0	black	control
10000	100	10000_100	3126	1912	7	27	nmf	1	96	0	black	control
10000	1000	10000_1000	2501	5656	7	27	nmf	1	96	0	black	control
10000	10000	10000_10000	2132	5962	7	27	nmf	1	96	0	black	control
10000	100	10000_100	3739	162	7	28	nmf	1	96	0	black	control
10000	1000	10000_1000	2528	4320	7	28	nmf	1	96	0	black	control
10000	10000	10000_10000	2627	8732	7	28	nmf	1	96	0	black	control
10000	100000	10000_100000	17	14	7	28	nmf	1	96	0	black	control
40000	0	40000_0	5658	0	7	27	nmf	1	96	0	black	control
40000	100	40000_100	119	34	7	27	nmf	1	96	0	black	control
40000	1000	40000_1000	3781	1568	7	27	nmf	1	96	0	black	control
40000	10000	40000_10000	2638	2482	7	27	nmf	1	96	0	black	control
40000	100000	40000_100000	3660	2691	7	27	nmf	1	96	0	black	control
40000	100	40000_100	6312	205	7	28	nmf	1	96	0	black	control
40000	1000	40000_1000	3789	1692	7	28	nmf	1	96	0	black	control
40000	10000	40000_10000	1873	1130	7	28	nmf	1	96	0	black	control
40000	100000	40000_100000	4523	3473	7	28	nmf	1	96	0	black	control
0	100	0_100	0	34	7	27	nmf	1	96	0	black	control
0	1000	0_1000	0	90	7	27	nmf	1	96	0	black	control
0	10000	0_10000	0	527	7	27	nmf	1	96	0	black	control
0	100000	0_100000	0	789	7	27	nmf	1	96	0	black	control
0	100	0_100	0	12	7	28	nmf	1	96	0	black	control
0	1000	0_1000	0	137	7	28	nmf	1	96	0	black	control
0	10000	0_10000	0	883	7	28	nmf	1	96	0	black	control
0	100000	0_100000	0	552	7	28	nmf	1	96	0	black	control
10000	0	10000_0	7296	0	7	29	nmf	1	96	0	balb	control
10000	100	10000_100	8197	2006	7	29	nmf	1	96	0	balb	control
10000	1000	10000_1000	6687	904	7	29	nmf	1	96	0	balb	control
10000	10000	10000_10000	1336	1884	7	29	nmf	1	96	0	balb	control
10000	100000	10000_100000	2931	5867	7	29	nmf	1	96	0	balb	control
0	100	0_100	0	32	7	29	nmf	1	96	0	balb	control
0	1000	0_1000	0	13	7	29	nmf	1	96	0	balb	control
0	10000	0_10000	0	1561	7	29	nmf	1	96	0	balb	control
0	100000	0_100000	0	1875	7	29	nmf	1	96	0	balb	control
100	0	100_0	121	0	7	25	nmf	1	96	0	black	control
100	100	100_100	60	22	7	25	nmf	1	96	0	black	control
100	1000	100_1000	37	51	7	25	nmf	1	96	0	black	control
100	10000	100_10000	103	367	7	25	nmf	1	96	0	black	control
100	100000	100_100000	1133	1090	7	25	nmf	1	96	0	black	control
100	100	100_100	87	16	7	26	nmf	1	96	0	black	control
100	1000	100_1000	76	84	7	26	nmf	1	96	0	black	control
100	10000	100_10000	136	417	7	26	nmf	1	96	0	black	control
100	100000	100_100000	993	662	7	26	nmf	1	96	0	black	control
1000	0	1000_0	855	0	7	25	nmf	1	96	0	black	control
1000	100	1000_100	683	52	7	25	nmf	1	96	0	black	control
1000	1000	1000_1000	573	304	7	25	nmf	1	96	0	black	control
1000	10000	1000_10000	478	589	7	25	nmf	1	96	0	black	control
1000	100000	1000_100000	3216	1702	7	25	nmf	1	96	0	black	control
1000	100	1000_100	228	45	7	26	nmf	1	96	0	black	control
1000	1000	1000_1000	316	267	7	26	nmf	1	96	0	black	control
1000	10000	1000_10000	432	569	7	26	nmf	1	96	0	black	control
1000	100000	1000_100000	3256	972	7	26	nmf	1	96	0	black	control
40000	0	40000_0	5865	0	7	25	nmf	1	96	0	black	control
40000	100	40000_100	5500	670	7	25	nmf	1	96	0	black	control
40000	1000	40000_1000	69	175	7	25	nmf	1	96	0	black	control
40000	10000	40000_10000	2369	6995	7	25	nmf	1	96	0	black	control
40000	100000	40000_100000	2592	6682	7	25	nmf	1	96	0	black	control
40000	100	40000_100	57	22	7	26	nmf	1	96	0	black	control
40000	100000	40000_100000	4999	8904	7	26	nmf	1	96	0	black	control
0	100	0_100	0	83	7	25	nmf	1	96	0	black	control
0	1000	0_1000	0	315	7	25	nmf	1	96	0	black	control
0	10000	0_10000	0	1069	7	25	nmf	1	96	0	black	control
0	100000	0_100000	0	658	7	25	nmf	1	96	0	black	control
0	100	0_100	0	63	7	26	nmf	1	96	0	black	control
0	1000	0_1000	0	282	7	26	nmf	1	96	0	black	control
0	10000	0_10000	0	783	7	26	nmf	1	96	0	black	control
0	100000	0_100000	0	639	7	26	nmf	1	96	0	black	control
0	1000	0_1000	0	1000	0	21	nmf	1	6	0	black	control
0	1000	0_1000	0	1000	0	22	nmf	1	6	0	black	control
0	1000	0_1000	0	1000	0	23	nmf	1	6	0	black	control
0	1000	0_1000	0	1000	0	24	nmf	1	6	0	black	control
0	10000	0_10000	0	10000	0	21	nmf	1	6	0	black	control
0	10000	0_10000	0	10000	0	22	nmf	1	6	0	black	control
0	10000	0_10000	0	10000	0	23	nmf	1	6	0	black	control
0	10000	0_10000	0	10000	0	24	nmf	1	6	0	black	control
0	100000	0_100000	0	100000	0	21	nmf	1	6	0	black	control
0	100000	0_100000	0	100000	0	22	nmf	1	6	0	black	control
0	100000	0_100000	0	100000	0	23	nmf	1	6	0	black	control
0	100000	0_100000	0	100000	0	24	nmf	1	6	0	black	control
100	0	100_0	100	0	0	25	nmf	1	96	0	black	control
100	100	100_100	100	100	0	25	nmf	1	96	0	black	control
100	1000	100_1000	100	1000	0	25	nmf	1	96	0	black	control
100	10000	100_10000	100	10000	0	25	nmf	1	96	0	black	control
100	100000	100_100000	100	100000	0	25	nmf	1	96	0	black	control
100	100	100_100	100	100	0	26	nmf	1	96	0	black	control
100	1000	100_1000	100	1000	0	26	nmf	1	96	0	black	control
100	10000	100_10000	100	10000	0	26	nmf	1	96	0	black	control
100	100000	100_100000	100	100000	0	26	nmf	1	96	0	black	control
1000	0	1000_0	1000	0	0	25	nmf	1	96	0	black	control
1000	100	1000_100	1000	100	0	25	nmf	1	96	0	black	control
1000	1000	1000_1000	1000	1000	0	25	nmf	1	96	0	black	control
1000	10000	1000_10000	1000	10000	0	25	nmf	1	96	0	black	control
1000	100000	1000_100000	1000	100000	0	25	nmf	1	96	0	black	control
1000	100	1000_100	1000	100	0	26	nmf	1	96	0	black	control
1000	1000	1000_1000	1000	1000	0	26	nmf	1	96	0	black	control
1000	10000	1000_10000	1000	10000	0	26	nmf	1	96	0	black	control
1000	100000	1000_100000	1000	100000	0	26	nmf	1	96	0	black	control
40000	0	40000_0	40000	0	0	25	nmf	1	96	0	black	control
40000	100	40000_100	40000	100	0	25	nmf	1	96	0	black	control
40000	1000	40000_1000	40000	1000	0	25	nmf	1	96	0	black	control
40000	10000	40000_10000	40000	10000	0	25	nmf	1	96	0	black	control
40000	100000	40000_100000	40000	100000	0	25	nmf	1	96	0	black	control
40000	100	40000_100	40000	100	0	26	nmf	1	96	0	black	control
40000	1000	40000_1000	40000	1000	0	26	nmf	1	96	0	black	control
40000	10000	40000_10000	40000	10000	0	26	nmf	1	96	0	black	control
40000	100000	40000_100000	40000	100000	0	26	nmf	1	96	0	black	control
0	100	0_100	0	100	0	25	nmf	1	96	0	black	control
0	1000	0_1000	0	1000	0	25	nmf	1	96	0	black	control
0	10000	0_10000	0	10000	0	25	nmf	1	96	0	black	control
0	100000	0_100000	0	100000	0	25	nmf	1	96	0	black	control
0	100	0_100	0	100	0	26	nmf	1	96	0	black	control
0	1000	0_1000	0	1000	0	26	nmf	1	96	0	black	control
0	10000	0_10000	0	10000	0	26	nmf	1	96	0	black	control
0	100000	0_100000	0	100000	0	26	nmf	1	96	0	black	control
100	0	100_0	100	0	0	27	nmf	1	96	0	black	control
100	100	100_100	100	100	0	27	nmf	1	96	0	black	control
100	1000	100_1000	100	1000	0	27	nmf	1	96	0	black	control
100	10000	100_10000	100	10000	0	27	nmf	1	96	0	black	control
100	100000	100_100000	100	100000	0	27	nmf	1	96	0	black	control
100	100	100_100	100	100	0	28	nmf	1	96	0	black	control
100	1000	100_1000	100	1000	0	28	nmf	1	96	0	black	control
100	10000	100_10000	100	10000	0	28	nmf	1	96	0	black	control
100	100000	100_100000	100	100000	0	28	nmf	1	96	0	black	control
1000	0	1000_0	1000	0	0	27	nmf	1	96	0	black	control
1000	100	1000_100	1000	100	0	27	nmf	1	96	0	black	control
1000	1000	1000_1000	1000	1000	0	27	nmf	1	96	0	black	control
1000	10000	1000_10000	1000	10000	0	27	nmf	1	96	0	black	control
1000	100000	1000_100000	1000	100000	0	27	nmf	1	96	0	black	control
1000	100	1000_100	1000	100	0	28	nmf	1	96	0	black	control
1000	1000	1000_1000	1000	1000	0	28	nmf	1	96	0	black	control
1000	10000	1000_10000	1000	10000	0	28	nmf	1	96	0	black	control
1000	100000	1000_100000	1000	100000	0	28	nmf	1	96	0	black	control
10000	0	10000_0	10000	0	0	27	nmf	1	96	0	black	control
10000	100	10000_100	10000	100	0	27	nmf	1	96	0	black	control
10000	1000	10000_1000	10000	1000	0	27	nmf	1	96	0	black	control
10000	10000	10000_10000	10000	10000	0	27	nmf	1	96	0	black	control
10000	100000	10000_100000	10000	100000	0	27	nmf	1	96	0	black	control
10000	100	10000_100	10000	100	0	28	nmf	1	96	0	black	control
10000	1000	10000_1000	10000	1000	0	28	nmf	1	96	0	black	control
10000	10000	10000_10000	10000	10000	0	28	nmf	1	96	0	black	control
10000	100000	10000_100000	10000	100000	0	28	nmf	1	96	0	black	control
40000	0	40000_0	40000	0	0	27	nmf	1	96	0	black	control
40000	100	40000_100	40000	100	0	27	nmf	1	96	0	black	control
40000	1000	40000_1000	40000	1000	0	27	nmf	1	96	0	black	control
40000	10000	40000_10000	40000	10000	0	27	nmf	1	96	0	black	control
40000	100000	40000_100000	40000	100000	0	27	nmf	1	96	0	black	control
40000	100	40000_100	40000	100	0	28	nmf	1	96	0	black	control
40000	1000	40000_1000	40000	1000	0	28	nmf	1	96	0	black	control
40000	10000	40000_10000	40000	10000	0	28	nmf	1	96	0	black	control
0	100	0_100	0	100	0	27	nmf	1	96	0	black	control
0	1000	0_1000	0	1000	0	27	nmf	1	96	0	black	control
0	10000	0_10000	0	10000	0	27	nmf	1	96	0	black	control
0	100000	0_100000	0	100000	0	27	nmf	1	96	0	black	control
0	100	0_100	0	100	0	28	nmf	1	96	0	black	control
0	1000	0_1000	0	1000	0	28	nmf	1	96	0	black	control
0	10000	0_10000	0	10000	0	28	nmf	1	96	0	black	control
0	100000	0_100000	0	100000	0	28	nmf	1	96	0	black	control
10000	0	10000_0	10000	0	0	29	nmf	1	96	0	balb	control
10000	100	10000_100	10000	100	0	29	nmf	1	96	0	balb	control
10000	1000	10000_1000	10000	1000	0	29	nmf	1	96	0	balb	control
10000	10000	10000_10000	10000	10000	0	29	nmf	1	96	0	balb	control
10000	100000	10000_100000	10000	100000	0	29	nmf	1	96	0	balb	control
0	100	0_100	0	100	0	29	nmf	1	96	0	balb	control
0	1000	0_1000	0	1000	0	29	nmf	1	96	0	balb	control
0	10000	0_10000	0	10000	0	29	nmf	1	96	0	balb	control
0	100000	0_100000	0	100000	0	29	nmf	1	96	0	balb	control
40000	100000	40000_100000	40000	100000	0	28	nmf	1	96	0	black	control
0	100	0_100	0	1	3	30	nmf	1	10	0	balb	control
0	100	0_100	0	0	3	31	nmf	1	10	0	balb	control
0	100	0_100	0	1	3	32	nmf	1	10	0	balb	control
0	1000	0_1000	0	2	3	30	nmf	1	10	0	balb	control
0	1000	0_1000	0	4	3	31	nmf	1	10	0	balb	control
0	1000	0_1000	0	2	3	32	nmf	1	10	0	balb	control
100	0	100_0	1	0	3	30	nmf	1	10	0	balb	control
1000	0	1000_0	0	0	3	30	nmf	1	10	0	balb	control
100	100	100_100	0	4	3	30	nmf	1	10	0	balb	control
100	100	100_100	0	1	3	31	nmf	1	10	0	balb	control
100	100	100_100	7	3	3	32	nmf	1	10	0	balb	control
1000	1000	1000_1000	1	9	3	30	nmf	1	10	0	balb	control
1000	1000	1000_1000	0	28	3	31	nmf	1	10	0	balb	control
1000	1000	1000_1000	2	19	3	32	nmf	1	10	0	balb	control
1000	10000	1000_10000	1	9	3	30	nmf	1	10	0	balb	control
1000	10000	1000_10000	2	19	3	31	nmf	1	10	0	balb	control
1000	10000	1000_10000	2	16	3	32	nmf	1	10	0	balb	control
100	0	100_0	0	0	3	33	nmf	1	6	0	balb	control
1000	0	1000_0	0	0	3	33	nmf	1	6	0	balb	control
0	100	0_100	0	5	3	33	nmf	1	6	0	balb	control
0	1000	0_1000	0	4	3	33	nmf	1	6	0	balb	control
0	10000	0_10000	0	4	3	33	nmf	1	6	0	balb	control
100	100	100_100	1	4	3	33	nmf	1	6	0	balb	control
100	1000	100_1000	0	7	3	33	nmf	1	6	0	balb	control
100	10000	100_10000	1	7	3	33	nmf	1	6	0	balb	control
1000	100	1000_100	0	2	3	33	nmf	1	6	0	balb	control
1000	1000	1000_1000	2	4	3	33	nmf	1	6	0	balb	control
1000	10000	1000_10000	3	4	3	33	nmf	1	6	0	balb	control
0	100	0_100	0	1	7	30	nmf	1	10	0	balb	control
0	100	0_100	0	5	7	31	nmf	1	10	0	balb	control
0	100	0_100	1	3	7	32	nmf	1	10	0	balb	control
0	1000	0_1000	4	7	7	30	nmf	1	10	0	balb	control
0	1000	0_1000	3	6	7	31	nmf	1	10	0	balb	control
0	1000	0_1000	3	5	7	32	nmf	1	10	0	balb	control
100	0	100_0	0	0	7	30	nmf	1	10	0	balb	control
1000	0	1000_0	1	0	7	30	nmf	1	10	0	balb	control
100	100	100_100	0	6	7	30	nmf	1	10	0	balb	control
100	100	100_100	0	6	7	31	nmf	1	10	0	balb	control
100	100	100_100	2	4	7	32	nmf	1	10	0	balb	control
1000	1000	1000_1000	0	4	7	30	nmf	1	10	0	balb	control
1000	1000	1000_1000	0	10	7	31	nmf	1	10	0	balb	control
1000	1000	1000_1000	3	4	7	32	nmf	1	10	0	balb	control
1000	10000	1000_10000	0	1	7	30	nmf	1	10	0	balb	control
1000	10000	1000_10000	1	1	7	31	nmf	1	10	0	balb	control
1000	10000	1000_10000	2	7	7	32	nmf	1	10	0	balb	control
100	0	100_0	0	0	7	33	nmf	1	6	0	balb	control
1000	0	1000_0	1	0	7	33	nmf	1	6	0	balb	control
0	100	0_100	0	4	7	33	nmf	1	6	0	balb	control
0	1000	0_1000	0	4	7	33	nmf	1	6	0	balb	control
0	10000	0_10000	0	3	7	33	nmf	1	6	0	balb	control
100	100	100_100	0	1	7	33	nmf	1	6	0	balb	control
100	1000	100_1000	0	0	7	33	nmf	1	6	0	balb	control
100	10000	100_10000	0	4	7	33	nmf	1	6	0	balb	control
1000	100	1000_100	0	5	7	33	nmf	1	6	0	balb	control
1000	1000	1000_1000	0	4	7	33	nmf	1	6	0	balb	control
1000	10000	1000_10000	0	1	7	33	nmf	1	6	0	balb	control
[truncated: 1,221 more rows]

## Sheet: Figure 2e-d,h
2e-d						2h
initial_FB	initial_BM	collagen results	day	exp		Control	4T1 CM	Epi CM
0	10000	0	7	1		-0.0919	1.57736	0.949267
1000	0	0	7	1		0.086399	1.92438	0.811913
1000	10000	0.0613095	7	1		0.299222	1.48438	0.209445
0	1000	0.0725794	7	1		0.174309	1.7536	0.452042
1000	1000	0.157262	7	1		-0.64139	1.93592	0.552352
10000	0	0.421045	7	1		-0.09027	1.27516	0.510247
10000	1000	1.16648	7	1		0.134141	1.1097	0.388029
10000	10000	1.49255	7	1		-0.05407	1.14338	0.550231
0	1000	0	7	2
0	10000	0.0242857	7	2
1000	0	0.117579	7	2
1000	10000	0.435952	7	2
1000	1000	0.540304	7	2
10000	0	1.57913	7	2
10000	10000	2.46573	7	2
10000	1000	2.59583	7	2
0	0	0	7	3
0	1000	0	7	3
0	10000	0.0160273	7	3
1000	0	0.181477	7	3
1000	1000	0.211292	7	3
1000	10000	0.642694	7	3
10000	0	1.35978	7	3
10000	1000	1.72841	7	3
10000	10000	2.8548	7	3

## Sheet: Figure 4
4e					4f				4g
BM only control	BM+FB control	BM only 4T1 CM	BM +FB 4T1 CM		Control	4T1 CM	4T1 CM+FB CM			iCAF				myCAF				apCAF
1268.34	2068.46	2487.47	3250.79		0.268424	0.778065	0.907506		FB only control	779.283	736.996	762.207		575.364	936.554	1027.72		-1144.02	-914.801	-947.295
966.548	2487.6	2150.7	3012.56		-0.00722	1.07447	1.17416		FB+BM control	1423.51	683.785	553.673		710.796	1114.16	1139.65		-865.124	-645.927	-479.797
1137.06	2432.74	2857.92	2847.52		-0.32103	0.729763	0.917906		FB only 4T1 CM	-227.598	188.22			1082.7	1001.33			-787.955	-682.366
		2591.86	3087.66		0.013098	0.682708	1.28281		FB+BM 4T1 CM	-249.33	-708.205	310.339	318.263	1114.28	1338.02	1183.95	1389.97	-461.191	-283.951	-826.675	-604.282
					0.008918	0.918215	1.32185
					-0.02228	0.621874	1.21509
					0.107353	0.464696	0.924346
					-0.16489	0.363511	1.07445
					0.043701	0.646672	1.16341

## Sheet: Figure 5
5a					5c					5d					5e			5f				5g				5i				5j
Gene	share				mono_Control	mono_4T1 CM	coculture_Control	coculture_4T1 CM		mono_Control	mono_4T1 CM	coculture_Control	coculture_4T1 CM		pCAF	4T1		Control	4T1 CM	4T1 CM + recombinant		Normal	CAF			RARRES2	M2-sig			Low-grade	High-grade
A2M	human_potential_ligand				0.396	5.245	2.658	6.89		-2.21734	-0.0349747	-1.17612	0.71087		36.3727	0		-2.00998	-0.152	0.190778		0.40458	4.56213			4.56213	-0.0126483			1.30488	4.56213
CADM1	human_potential_ligand				-0.675	3.416	2.777	5.892		-2.29065	0.217163	-1.36781	-0.36786		33.9864	0		-1.01506	0.571635	-0.015		1.04485	2.16471			2.16471	-0.0235358			1.77083	2.16471
CD99	human_potential_ligand				0.442	5.407	2.782	5.954		-2.46931	-0.293086	-1.39247	0.441645		14.6536	0		-1.34199	-0.70418	0.774287		0.313817	1.30488			1.30488	-0.0415649			2.44444	2.34783
CNTN1	human_potential_ligand				-0.267	4.2	2.082	5.897		-2.83769	0.0930014	-1.29991	-0.32796		36.6471	0		-3.11365	-0.0329	0.858195		0.882418	1.77083			1.77083	-0.0432629			0.758621	2.80583
COMP	human_potential_ligand				0.104	4.745	3.301				0.0178964	-1.12813	0.194601		20.732			-1.26112	-0.00843	-0.11128		0.8125	2.34783			2.34783	-0.0399343			1.07255	6.48276
DSG2	human_potential_ligand										-0.0192612	-1.5675	-1.70955					-1.20105	0.040368	1.04463		0.976471	2.80583			2.80583	-0.0213461			1.42308	5.40445
GPI	human_potential_ligand										0.0192612	-1.67766	-2.09334					-2.02691	-0.39212	1.44354		1	2.44444			2.44444	-0.0291446			1.47982	1.84647
GRP	human_potential_ligand										0.0481304							-2.38113	0.103865	1.17477		1.05714	0.758621			0.758621	-0.0328497			3.30631	2.11644
GSTP1	human_potential_ligand										-0.0481304							-1.06703	0.218274	0.627341		0.79321	6.48276			6.48276	0.00131896			2.40151	1.17857
HLA-DRA	human_potential_ligand																	-0.78323	-0.67172			0.625	5.40445			5.40445	0.0184056			1.87759	4.15809
HLA-E	human_potential_ligand																		-0.89015			0.696104	1.84647			1.84647	-0.0461767				2.65245
NAMPT	human_potential_ligand																		0.50217			0.321731	1.07255			1.07255	-0.0207512				3.96875
PTN	human_potential_ligand																					0.923077	1.42308			1.42308	-0.0122045				2.57692
THBS4	human_potential_ligand																					1.12237	1.47982			1.47982	-0.0344959				3.10761
TNFSF13B	human_potential_ligand																					0.934995	2.11644			2.11644	-0.0468116				2.96
ADAM12	human_potential_ligand&mouse_potential_ligands																					0.81962	3.30631			3.30631	-0.0381421				1.77778
ADAM17	human_potential_ligand&mouse_potential_ligands																					0.24671	2.40151			2.40151	-0.0319791				3.02609
ADAM9	human_potential_ligand&mouse_potential_ligands																						1.87759			1.87759	0.00323952				3.33795
ADM	human_potential_ligand&mouse_potential_ligands																						1.17857			1.17857	-0.0233527				4.56497
AIMP1	human_potential_ligand&mouse_potential_ligands																						4.15809			4.15809	-0.0159499				2.71094
ANXA1	human_potential_ligand&mouse_potential_ligands																						2.65245			2.65245	-0.0345724				11.61538*	outlier
APOE	human_potential_ligand&mouse_potential_ligands																						3.96875			3.96875	0.00125249				6.13158
APP	human_potential_ligand&mouse_potential_ligands																						2.57692			2.57692	0.00562204
ARF1	human_potential_ligand&mouse_potential_ligands																						3.10761			3.10761	-0.0018468
C3	human_potential_ligand&mouse_potential_ligands																						2.96			2.96	-0.0263333
CALM1	human_potential_ligand&mouse_potential_ligands																						1.77778			1.77778	-0.0257547
CALR	human_potential_ligand&mouse_potential_ligands																						3.02609			3.02609	0.00974804
CCL2	human_potential_ligand&mouse_potential_ligands																						3.33795			3.33795	0.0120841
CFH	human_potential_ligand&mouse_potential_ligands																						4.56497			4.56497	-0.0104308
CLSTN1	human_potential_ligand&mouse_potential_ligands																						2.71094			2.71094	-0.0433441
COL18A1	human_potential_ligand&mouse_potential_ligands																						11.61538*	outlier		11.61538*	-0.0162481*	outlier
COL1A1	human_potential_ligand&mouse_potential_ligands																						6.13158			6.13158	-0.0075929
COL4A1	human_potential_ligand&mouse_potential_ligands
COL5A3	human_potential_ligand&mouse_potential_ligands
COPA	human_potential_ligand&mouse_potential_ligands
CSF1	human_potential_ligand&mouse_potential_ligands
CTGF	human_potential_ligand&mouse_potential_ligands
CXCL12	human_potential_ligand&mouse_potential_ligands
CXCL14	human_potential_ligand&mouse_potential_ligands
CXCL2	human_potential_ligand&mouse_potential_ligands
CYR61	human_potential_ligand&mouse_potential_ligands
FBN1	human_potential_ligand&mouse_potential_ligands
FGF7	human_potential_ligand&mouse_potential_ligands
FN1	human_potential_ligand&mouse_potential_ligands
GAS6	human_potential_ligand&mouse_potential_ligands
GRN	human_potential_ligand&mouse_potential_ligands
HEBP1	human_potential_ligand&mouse_potential_ligands
HMGB1	human_potential_ligand&mouse_potential_ligands
HMGB2	human_potential_ligand&mouse_potential_ligands
HSP90B1	human_potential_ligand&mouse_potential_ligands
HSPG2	human_potential_ligand&mouse_potential_ligands
ICAM1	human_potential_ligand&mouse_potential_ligands
IGF1	human_potential_ligand&mouse_potential_ligands
INHBA	human_potential_ligand&mouse_potential_ligands
ITGB1	human_potential_ligand&mouse_potential_ligands
JAG1	human_potential_ligand&mouse_potential_ligands
LAMA2	human_potential_ligand&mouse_potential_ligands
LAMB1	human_potential_ligand&mouse_potential_ligands
LAMB2	human_potential_ligand&mouse_potential_ligands
LGALS3	human_potential_ligand&mouse_potential_ligands
LRPAP1	human_potential_ligand&mouse_potential_ligands
MANF	human_potential_ligand&mouse_potential_ligands
MDK	human_potential_ligand&mouse_potential_ligands
MIF	human_potential_ligand&mouse_potential_ligands
NENF	human_potential_ligand&mouse_potential_ligands
NID1	human_potential_ligand&mouse_potential_ligands
NUCB2	human_potential_ligand&mouse_potential_ligands
PCDH7	human_potential_ligand&mouse_potential_ligands
PLAT	human_potential_ligand&mouse_potential_ligands
PLAU	human_potential_ligand&mouse_potential_ligands
PROS1	human_potential_ligand&mouse_potential_ligands
PSAP	human_potential_ligand&mouse_potential_ligands
PTPRF	human_potential_ligand&mouse_potential_ligands
RARRES2	human_potential_ligand&mouse_potential_ligands
RPS19	human_potential_ligand&mouse_potential_ligands
RTN4	human_potential_ligand&mouse_potential_ligands
SEMA3C	human_potential_ligand&mouse_potential_ligands
SERPINE1	human_potential_ligand&mouse_potential_ligands
SERPINE2	human_potential_ligand&mouse_potential_ligands
SERPING1	human_potential_ligand&mouse_potential_ligands
SPP1	human_potential_ligand&mouse_potential_ligands
TFPI	human_potential_ligand&mouse_potential_ligands
TGFB1	human_potential_ligand&mouse_potential_ligands
TGFB3	human_potential_ligand&mouse_potential_ligands
THBS1	human_potential_ligand&mouse_potential_ligands
THBS2	human_potential_ligand&mouse_potential_ligands
TIMP1	human_potential_ligand&mouse_potential_ligands
TNC	human_potential_ligand&mouse_potential_ligands
TNFSF12	human_potential_ligand&mouse_potential_ligands
VCAM1	human_potential_ligand&mouse_potential_ligands
VEGFA	human_potential_ligand&mouse_potential_ligands
VEGFB	human_potential_ligand&mouse_potential_ligands
ADAM15	mouse_potential_ligands
ANGPT1	mouse_potential_ligands
APLN	mouse_potential_ligands
CADM3	mouse_potential_ligands
CCL11	mouse_potential_ligands
CCL12	mouse_potential_ligands
CCL24	mouse_potential_ligands
CCL4	mouse_potential_ligands
CCL7	mouse_potential_ligands
CCL8	mouse_potential_ligands
CD200	mouse_potential_ligands
CD320	mouse_potential_ligands
CDH2	mouse_potential_ligands
CMTM6	mouse_potential_ligands
CRLF1	mouse_potential_ligands
CXCL1	mouse_potential_ligands
CXCL10	mouse_potential_ligands
CXCL16	mouse_potential_ligands
CXCL5	mouse_potential_ligands
DKK2	mouse_potential_ligands
EDN1	mouse_potential_ligands
EFNA5	mouse_potential_ligands
EFNB1	mouse_potential_ligands
EFNB2	mouse_potential_ligands
FGF2	mouse_potential_ligands
GMFB	mouse_potential_ligands
GPI1	mouse_potential_ligands
GSTP2	mouse_potential_ligands
H2-T23	mouse_potential_ligands
HAS2	mouse_potential_ligands
HBEGF	mouse_potential_ligands
IL1B	mouse_potential_ligands
IL34	mouse_potential_ligands
IL6	mouse_potential_ligands
JAM3	mouse_potential_ligands
KITL	mouse_potential_ligands
LAMC2	mouse_potential_ligands
LIF	mouse_potential_ligands
MMP13	mouse_potential_ligands
NECTIN1	mouse_potential_ligands
NOV	mouse_potential_ligands
NRG1	mouse_potential_ligands
NTN1	mouse_potential_ligands
PF4	mouse_potential_ligands
PGF	mouse_potential_ligands
PKD1	mouse_potential_ligands
PSEN1	mouse_potential_ligands
PTDSS1	mouse_potential_ligands
PVR	mouse_potential_ligands
SDK1	mouse_potential_ligands
SEMA3B	mouse_potential_ligands
SEMA7A	mouse_potential_ligands
SFRP2	mouse_potential_ligands
TGFB2	mouse_potential_ligands
TNFRSF11B	mouse_potential_ligands
TRF	mouse_potential_ligands
VEGFC	mouse_potential_ligands
WISP2	mouse_potential_ligands
WNT2	mouse_potential_ligands
WNT5A	mouse_potential_ligands
WNT9A	mouse_potential_ligands
YARS	mouse_potential_ligands

## Sheet: Figure S1b-c
S1b											S1c
	Macrophages	Cancer/epithelial cells	Cancer-associated-fibroblasts	Neutrophils	T-cells	B-cells	NK-cells/T-cells	Endothelial cells	Pericytes			Epithelial	Endothelial	Myoepithelial	Fibroblasts	Pericytes	T cells	Myeloid cells	B cells
Macrophages	1.2108	0.33178	0.455244	0.616125	0.0147259	0.335989	0.151942	0.481161	0.203808		Epithelial	0.0277096	0.08928	0.0497723	0.032639	0.0175461	0.0162652	0.187434	0.0467255
Cancer/epithelial cells	0.764252	0.564678	0.53226	0.494838	0.0204456	0.252519	0.0358496	0.651083	0.459477		Endothelial	0.0509937	0.147286	0.0587629	0.0748406	0.0269548	0.046721	0.269931	0.068712
Cancer-associated-fibroblasts	2.57714	2.86707	2.19896	1.3807	0.284883	0.634401	0.346173	2.14904	2.10866		Myoepithelial	0.0912924	0.111775	0.121597	0.0517316	0.0278425	0.0448199	0.210751	0.0591725
Neutrophils	0.346085	0.019859	0.173044	0.205534	0	0.0211957	0.00357055	0.115305	0.00750016		Fibroblasts	0.168732	0.196885	0.213309	0.127391	0.0640877	0.114583	0.254184	0.0590844
T-cells	0.15122	0	0.0840317	0.0254807	0	0.00910434	0.0318572	0.067974	0		Pericytes	0.133951	0.137875	0.18855	0.108544	0.0550819	0.0847081	0.228662	0.0650735
B-cells	0.0807758	0.0334817	0.0963376	0.0392092	0.00201749	0.0137102	0.0467314	0.0703732	0.0123383		T cells	0	0.0469201	0	0.00438883	0	0.00378425	0.0715381	0
NK-cells/T-cells	0.423916	0.0387996	0.173033	0.105838	0	0.0263773	0.0389305	0.157686	0.0413374		Myeloid cells	0.0243992	0.126937	0.00640941	0.0302654	0.00126142	0.00126142	0.0599287	0.00450743
Endothelial cells	1.06077	1.35067	0.980012	0.722724	0.188115	0.491721	0.20036	1.69552	1.35536		B cells	0	0.00949577	0.00199782	0.00565025	0.00126142	0.00126142	0.0043835	0.00450743
Pericytes	1.87639	2.31845	1.64341	1.04477	0.191082	0.415383	0.0953661	1.69219	1.88578

## Sheet: Figure S3j
S3j
Macrophages	Fibroblasts
3.17023	4.50692
3.16656	4.48671
3.20655	4.85216

## Sheet: Figure S6
S6c												S6d
VEGF			FGF7			TIMP1			CCL2			Control	Recombinant RARRES2
Control	4T1-GFP CM		Control	4T1-GFP CM		Control	4T1-GFP CM		Control	4T1-GFP CM		13.7664	13.6062
0.025062	1.23135		-0.49665	0.847515		0.223584	1.61459		0.403475	2.52999		13.5883	13.1921
-0.1239	1.24062		-0.16575	0.687606		-0.22662	1.40931		-0.40348	1.73102		13.9536	13.8942
0.098843	0.898736		0.662399	0.9794		0.003035	1.0711		0	2.72797		13.825	13.8755
			0.488949	1.76051		-0.00801	1.01011					13.8947	14.0883
			0.478185	1.28408		0.457088	0.391809					13.5619	13.4659
			-0.7547	1.4402		-0.13502	0.495595
			-0.21244	1.17727		-0.31405	0.549581
